# Supplementary material for: Proteomic Profiling of Human Prostate Cancer-associated Fibroblasts (CAF) Reveals LOXL2-dependent Regulation of the Tumor Microenvironment
Source: Mol Cell Proteomics. 2019 May 6;18(7):1410–27. doi: 10.1074/mcp.RA119.001496 (PMC6601211; doi:10.1074/mcp.RA119.001496)
Supplement: Supporting Information [file 144877_1_supp_323408_pqssjg.xlsx]

## Sheet: Supplemental Table 1
Supplemental Table 1: Clinicopathological features of tumors of origin for cultured fibroblast cell lines.
	Patient clinical Information										Validation of fibroblast cultures
Patient number	Patient age	Gleason Score (Index tumour)	Grade Group [1]	TNM classification stage	Focality	Perineural invasion	Lymph node involvement	Extraprostatic extension (EPE)	Seminal vesicle (SV) involvement	Margins	Immunocytochemistry of Fibroblast Cultures (NPF/CAF)			In Vivo Tumourigenicity [2,3]
											CK8/18	HMWCK	Vimentin	NPF	CAF
1	60.9	7(3+4)	2	pT2c	Multifocal	Present - multifocal	0/1	Not identified	Not identified	Clear	-/-	-/-	100%/100%	No	Yes
2	53	7(4+3)	3	pT3a	Unifocal	Present - multifocal	0/0	Present	Not identified	Clear	-/-	-/-	80%/100%	No	Yes
3	68.7	7(4+3)	3	pT3b	Multifocal	Present	0/2	Present	Present - left SV	Clear	-/ND	-/-	100%/100%	No	Yes
4	56.7	7(3+4)	2	pT3b	Unifocal	Present	0/1	Present	Present - left SV	Positive	-/-	-/-	100%/100%	Partially tumorigenic	Yes
5	67.1	9(5+4)	5	pT2c	Unifocal	Not identified	0/1	Not identified	Not identified	Positive	-/-	-/-	100%/90%	No	Yes
6	68	9(5+4)	5	pT3a	Multifocal	Present - multifocal	0/2	Present	Not identified	Positive	-/-	-/-	100%/100%	ND	ND
[1] Epstein, J.I., et al., A Contemporary Prostate Cancer Grading System: A Validated Alternative to the Gleason Score. European Urology. 69(3): p. 428-435.
[2] Olumi, A. F. et al. Carcinoma-associated fibroblasts direct tumor progression of initiated human prostatic epithelium. Cancer Research 59, 5002-5011 (1999).
[3]Taylor, R. A. et al. Human epithelial basal cells are cells of origin of prostate cancer, independent of CD133 status. Stem Cells 30, 1087-1096 (2012).
TNM = tumour, (lymph) node, metastasis
EPE = extraprostatic extension
SV = seminal vesicle
CK8/8 = cytokeratin 8/18
HMWCK = high molecular weight cytokeratin
NPF = non-malignant prostate fibroblasts
CAF = cancer-associated fibroblasts
ND = Not done

## Sheet: Supplemental Table 2
Supplemental Table 2: Whole Proteome Spectral Library
A. Peptides, # of unique peptides, intensities, and spectral count of each protein identified with DDA acquisition.
B. CV of proteome of individual samples across replicates (calculated from raw(unlogged value)).
A.
		Peptides CAF_P2_1	Peptides CAF_P2_2	Peptides CAF_P2_3	Peptides CAF_P3_1	Peptides CAF_P3_2	Peptides CAF_P3_3	Peptides CAF_P4_1	Peptides CAF_P4_2	Peptides CAF_P4_3	Peptides CAF_P1_1	Peptides CAF_P1_2	Peptides CAF_P1_3	Peptides NPF_P2_1	Peptides NPF_P2_2	Peptides NPF_P2_3	Peptides NPF_P3_1	Peptides NPF_P3_2	Peptides NPF_P3_3	Peptides NPF_P4_2	Peptides NPF_P4_3	Peptides NPF_P1_1	Peptides NPF_P1_2	Peptides NPF_P1_3	Unique peptides CAF_P2_1	Unique peptides CAF_P2_2	Unique peptides CAF_P2_3	Unique peptides CAF_P3_1	Unique peptides CAF_P3_2	Unique peptides CAF_P3_3	Unique peptides CAF_P4_1	Unique peptides CAF_P4_2	Unique peptides CAF_P4_3	Unique peptides CAF_P1_1	Unique peptides CAF_P1_2	Unique peptides CAF_P1_3	Unique peptides NPF_P2_1	Unique peptides NPF_P2_2	Unique peptides NPF_P2_3	Unique peptides NPF_P3_1	Unique peptides NPF_P3_2	Unique peptides NPF_P3_3	Unique peptides NPF_P4_2	Unique peptides NPF_P4_3	Unique peptides NPF_P1_1	Unique peptides NPF_P1_2	Unique peptides NPF_P1_3	LFQ intensity CAF_P2_1	LFQ intensity CAF_P2_2
P60709	ACTB	33	35	33	34	33	31	34	34	34	33	32	32	33	32	32	30	30	30	32	32	34	37	34	1	1	1	1	1	1	1	1	1	1	1	1	1	1	1	1	1	1	1	1	1	1	1	35.4227	35.4253
A0AVT1	UBA6	34	36	34	28	28	23	18	14	22	26	17	18	26	27	31	23	25	25	16	18	27	24	20	34	36	34	28	28	23	18	14	22	26	17	18	26	27	31	23	25	25	16	18	27	24	20	27.1915	27.1733
A0FGR8	ESYT2	16	15	14	12	15	16	4	7	8	10	12	10	14	17	13	14	15	14	3	8	16	16	16	16	15	14	12	15	16	4	7	8	10	12	10	14	17	13	14	15	14	3	8	16	16	16	25.7883	25.9774
A1A4S6	RHG10	1	3	2	1	1	1	1	0	0	1	1	1	1	1	1	1	1	1	0	1	1	1	0	1	3	2	1	1	1	1	0	0	1	1	1	1	1	1	1	1	1	0	1	1	1	0		23.0319
A1KXE4	F168B	0	0	0	0	1	0	0	0	0	0	0	1	0	0	0	0	0	0	0	0	0	0	0	0	0	0	0	1	0	0	0	0	0	0	1	0	0	0	0	0	0	0	0	0	0	0
A1L0T0	ILVBL	11	11	10	11	11	10	6	6	6	8	7	7	10	11	10	8	10	9	6	7	9	10	10	11	11	10	11	11	10	6	6	6	8	7	7	10	11	10	8	10	9	6	7	9	10	10	25.9264	25.9895
A1X283	SPD2B	4	3	5	4	4	2	1	2	2	2	3	3	2	3	3	2	2	1	4	4	1	1	2	2	2	3	3	3	2	0	1	1	1	3	2	1	2	2	1	1	0	3	3	0	0	2	22.5347	22.6824
A2RRP1	NBAS	6	8	11	8	6	8	2	1	1	8	2	5	8	7	7	4	8	6	2	1	6	5	6	6	8	11	8	6	8	2	1	1	8	2	5	8	7	7	4	8	6	2	1	6	5	6	23.5379	23.4289
A5PLL7	TM189	2	2	2	2	1	1	0	1	1	0	0	1	3	2	2	1	1	1	0	0	2	1	2	2	2	2	2	1	1	0	1	1	0	0	1	3	2	2	1	1	1	0	0	2	1	2
A5YKK6	CNOT1	21	18	18	17	17	7	3	6	6	13	3	13	18	13	13	10	11	11	3	6	14	14	14	21	18	18	17	17	7	3	6	6	13	3	13	18	13	13	10	11	11	3	6	14	14	14	25.1955	25.2883
Q9GZQ8	MLP3B	3	3	3	3	3	1	3	3	3	3	3	3	3	3	3	3	3	3	2	3	3	3	3	1	1	1	1	1	1	1	1	1	1	1	1	1	1	1	1	1	1	1	1	1	1	1	25.2507	24.9529
A6NCN2	KR87P	0	0	0	0	0	0	3	0	7	0	0	0	0	0	0	0	0	0	0	0	0	0	0	0	0	0	0	0	0	0	0	1	0	0	0	0	0	0	0	0	0	0	0	0	0	0
A6ND36	FA83G	0	0	0	0	0	0	0	0	0	0	0	0	2	2	1	0	0	0	0	0	0	0	0	0	0	0	0	0	0	0	0	0	0	0	0	2	2	1	0	0	0	0	0	0	0	0
A6NDG6	PGP	5	4	3	3	4	3	3	4	5	4	5	2	3	3	3	3	4	4	3	4	3	2	3	5	4	3	3	4	3	3	4	5	4	5	2	3	3	3	3	4	4	3	4	3	2	3	23.0704	22.982
A6NDU8	CE051	0	1	1	1	0	1	1	2	2	0	2	0	1	1	1	0	0	0	1	2	0	2	1	0	1	1	1	0	1	1	2	2	0	2	0	1	1	1	0	0	0	1	2	0	2	1
A6NFQ2	TCAF2	1	1	0	1	0	0	0	0	0	1	0	1	0	1	0	0	1	2	0	0	2	0	1	1	1	0	1	0	0	0	0	0	1	0	1	0	1	0	0	1	2	0	0	2	0	1
A6NHL2	TBAL3	5	6	4	6	6	5	3	4	5	6	4	6	4	5	5	4	4	5	3	3	7	6	6	0	0	0	1	1	1	0	0	0	1	0	1	0	0	0	1	1	1	0	0	1	1	0
A6NHQ2	FBLL1	1	1	1	2	1	1	1	1	1	1	1	2	2	2	1	2	2	2	1	1	1	1	2	0	0	0	1	0	0	0	0	0	0	0	1	1	1	0	1	1	1	0	0	0	0	1
A6NHR9	SMHD1	16	24	19	30	32	24	18	21	22	23	10	25	30	33	28	29	24	31	17	23	42	37	33	16	24	19	30	32	24	18	21	22	23	10	25	30	33	28	29	24	31	17	23	42	37	33	25.8857	25.8903
A6NHX0	GATL2	1	1	2	1	2	1	0	1	0	1	0	1	2	0	1	2	2	1	0	0	2	1	1	1	1	2	1	2	1	0	1	0	1	0	1	2	0	1	2	2	1	0	0	2	1	1
A6NIH7	U119B	1	2	3	4	4	3	1	1	2	3	1	1	3	2	3	2	2	2	1	1	2	3	3	1	2	3	4	4	3	1	1	2	3	1	1	3	2	3	2	2	2	1	1	2	3	3		25.5662
A6NKT7	RGPD3	13	11	11	14	15	12	11	9	10	17	10	11	12	12	12	13	12	12	11	12	15	13	15	0	0	0	0	0	0	1	1	1	0	1	1	0	0	0	0	0	0	1	1	0	0	0
A6ZKI3	F127A	2	2	1	2	2	1	0	2	2	2	2	2	2	2	2	2	2	2	1	0	2	2	1	2	2	1	2	2	1	0	2	2	2	2	2	2	2	2	2	2	2	1	0	2	2	1	22.2648	22.1431
A8K8P3	SFI1	1	1	1	1	0	2	1	1	1	1	0	1	1	0	1	0	0	2	0	3	0	2	2	1	1	1	1	0	2	1	1	1	1	0	1	1	0	1	0	0	2	0	3	0	2	2
P62308	RUXG	4	4	4	4	4	3	2	3	3	4	3	4	4	4	3	3	4	4	3	3	4	3	3	4	4	4	4	4	3	2	3	3	4	3	4	4	4	3	3	4	4	3	3	4	3	3	25.7798	25.6183
A8MXV4	NUD19	3	3	2	4	3	4	0	0	0	2	1	3	3	4	3	3	4	4	0	0	4	5	4	3	3	2	4	3	4	0	0	0	2	1	3	3	4	3	3	4	4	0	0	4	5	4	22.0827	22.5105
P0CG08	GPHRB	1	3	2	3	4	3	1	0	1	2	1	2	2	3	3	4	4	4	1	1	4	3	2	1	3	2	3	4	3	1	0	1	2	1	2	2	3	3	4	4	4	1	1	4	3	2		22.3892
C4AMC7	WASH3	5	4	5	5	5	6	2	3	2	4	1	5	5	6	5	4	4	5	3	2	5	5	3	5	4	5	5	5	6	2	3	2	4	1	5	5	6	5	4	4	5	3	2	5	5	3	23.3292	23.3839
C9JLW8	F195B	4	3	3	4	4	3	1	2	2	4	2	3	4	3	4	4	4	3	1	2	4	3	4	4	3	3	4	4	3	1	2	2	4	2	3	4	3	4	4	4	3	1	2	4	3	4	22.4875	22.6476
Q13765	NACA	6	6	6	6	6	5	6	7	6	6	6	5	6	6	6	5	5	5	6	6	7	6	7	6	6	6	6	6	5	6	7	6	6	6	5	6	6	6	5	5	5	6	6	7	6	7	27.3899	27.2289
E9PRG8	CK098	1	1	1	1	1	1	1	1	1	1	0	1	1	1	1	1	1	1	1	1	1	1	1	1	1	1	1	1	1	1	1	1	1	0	1	1	1	1	1	1	1	1	1	1	1	1
Q9Y536	PAL4A	3	2	2	2	2	2	2	2	2	2	2	2	2	2	3	2	3	3	2	2	2	2	2	1	0	0	0	0	0	0	0	0	0	0	0	0	0	1	0	1	1	0	0	0	0	0
O00115	DNS2A	3	3	2	2	2	3	0	1	1	4	2	4	2	2	3	2	2	3	0	0	4	2	3	3	3	2	2	2	3	0	1	1	4	2	4	2	2	3	2	2	3	0	0	4	2	3	22.453	23.1708
O00116	ADAS	13	15	14	14	15	12	11	9	9	14	11	11	17	18	15	16	16	14	11	6	10	10	9	13	15	14	14	15	12	11	9	9	14	11	11	17	18	15	16	16	14	11	6	10	10	9	25.5711	25.3223
O00139	KIF2A	5	5	5	4	4	3	1	1	3	3	3	4	5	5	5	4	5	4	3	3	5	2	2	5	5	5	4	4	3	1	1	3	3	3	4	5	5	5	4	5	4	3	3	5	2	2	23.4685	23.353
O00142	KITM	0	0	1	2	2	1	0	0	0	2	0	0	0	0	1	1	0	2	0	0	1	1	1	0	0	1	2	2	1	0	0	0	2	0	0	0	0	1	1	0	2	0	0	1	1	1
O00148	DX39A	16	18	17	19	19	13	17	18	18	20	17	10	14	15	15	15	18	15	16	17	18	17	18	6	7	7	9	8	4	6	7	6	9	6	2	4	6	5	5	7	5	6	7	7	7	7	25.0506	24.8547
O00151	PDLI1	18	19	19	22	22	19	18	19	18	20	18	18	20	18	19	21	19	20	15	15	18	18	19	18	19	19	22	22	19	18	19	18	20	18	18	20	18	19	21	19	20	15	15	18	18	19	28.5188	28.4247
O00154	BACH	11	12	12	12	12	10	10	8	10	12	10	9	12	11	9	11	9	10	10	7	12	12	11	11	12	12	12	12	10	10	8	10	12	10	9	12	11	9	11	9	10	10	7	12	12	11	26.3812	26.1744
O00159	MYO1C	49	51	48	48	47	42	33	37	36	50	38	45	48	48	48	43	43	42	32	34	50	50	51	49	51	48	48	47	42	33	37	36	50	38	45	48	48	48	43	43	42	32	34	50	50	51	29.2658	29.2091
O00161	SNP23	5	5	4	2	3	4	0	0	1	4	0	3	3	3	4	3	4	3	1	1	4	4	4	5	5	4	2	3	4	0	0	1	4	0	3	3	3	4	3	4	3	1	1	4	4	4		24.7541
O00170	AIP	8	7	6	4	5	7	4	6	5	7	5	4	8	7	7	8	7	8	7	6	6	7	6	8	7	6	4	5	7	4	6	5	7	5	4	8	7	7	8	7	8	7	6	6	7	6	24.4342	24.3609
O00178	GTPB1	7	8	6	7	6	6	5	6	6	3	1	7	9	8	7	10	9	7	2	4	5	3	5	7	8	6	7	6	6	5	6	6	3	1	7	9	8	7	10	9	7	2	4	5	3	5	24.02	23.6218
O00186	STXB3	6	7	5	7	6	4	0	1	1	5	1	7	6	4	5	5	6	5	0	1	7	6	5	6	7	5	7	6	4	0	1	1	5	1	7	6	4	5	5	6	5	0	1	7	6	5	23.9483	23.8131
O00193	SMAP	4	4	4	4	4	4	3	3	3	4	4	3	4	4	4	4	4	4	4	3	4	4	4	4	4	4	4	4	4	3	3	3	4	4	3	4	4	4	4	4	4	4	3	4	4	4	24.1904	24.3211
O00194	RB27B	1	1	1	1	1	1	0	1	1	1	2	1	1	1	1	1	1	1	1	1	1	1	0	1	1	1	1	1	1	0	0	0	1	1	1	1	1	1	1	1	1	0	0	1	1	0
O00203	AP3B1	29	28	30	27	26	24	16	19	24	21	19	19	26	26	24	24	30	26	19	20	25	22	22	29	28	30	27	26	24	16	19	24	21	19	19	26	26	24	24	30	26	19	20	25	22	22	26.8046	26.8383
O00214	LEG8	2	3	2	4	4	2	1	0	1	4	0	2	4	4	3	3	3	2	1	0	1	2	4	2	3	2	4	4	2	1	0	1	4	0	2	4	4	3	3	3	2	1	0	1	2	4
O00217	NDUS8	5	4	4	5	5	5	4	5	6	4	6	3	5	5	5	5	5	5	5	6	5	5	5	5	4	4	5	5	5	4	5	6	4	6	3	5	5	5	5	5	5	5	6	5	5	5	24.1586	23.9265
O00231	PSD11	24	25	27	26	26	24	20	21	23	24	24	20	29	27	27	27	29	28	22	21	28	25	26	24	25	27	26	26	24	20	21	23	24	24	20	29	27	27	27	29	28	22	21	28	25	26	27.9474	28.129
O00232	PSD12	21	21	19	22	23	19	18	21	21	22	19	14	20	20	20	19	19	19	20	22	22	22	21	21	21	19	22	23	19	18	21	21	22	19	14	20	20	20	19	19	19	20	22	22	22	21	27.743	27.7023
O00233	PSMD9	4	4	3	6	6	6	3	4	5	5	5	7	3	5	4	6	6	6	6	4	7	5	6	4	4	3	6	6	6	3	4	5	5	5	7	3	5	4	6	6	6	6	4	7	5	6	25.7436	25.7769
O00244	ATOX1	6	6	6	5	5	2	4	5	6	6	4	4	5	6	5	5	5	5	6	6	4	5	4	6	6	6	5	5	2	4	5	6	6	4	4	5	6	5	5	5	5	6	6	4	5	4	26.3581	26.2013
O00264	PGRC1	13	13	13	12	13	11	8	8	7	11	8	13	12	12	11	10	12	11	9	8	12	13	13	12	12	12	11	12	10	7	7	6	10	7	12	11	11	10	9	11	10	8	7	11	12	12	26.6889	26.8775
O00267	SPT5H	5	6	8	11	11	7	4	3	3	9	3	7	5	7	7	8	7	6	1	5	9	9	10	5	6	8	11	11	7	4	3	3	9	3	7	5	7	7	8	7	6	1	5	9	9	10	23.846	23.8187
O00273	DFFA	4	5	4	4	5	1	3	4	3	4	3	1	3	4	3	3	3	4	3	4	5	5	6	4	5	4	4	5	1	3	4	3	4	3	1	3	4	3	3	3	4	3	4	5	5	6	23.7272	23.6715
O00291	HIP1	9	10	11	12	15	12	5	4	5	15	9	10	13	13	13	11	10	10	3	3	16	16	15	9	10	10	11	14	11	5	4	4	14	9	9	12	12	12	11	9	9	3	3	15	15	14	24.4378	24.6489
O00299	CLIC1	17	17	17	18	18	16	15	16	18	17	18	15	18	18	18	18	18	17	15	17	18	17	17	17	17	17	18	18	16	15	16	18	17	18	15	18	18	18	18	18	17	15	17	18	17	17	29.8271	29.9642
O00300	TR11B	0	0	0	0	0	0	0	0	0	0	0	0	2	3	3	0	0	0	0	0	3	1	1	0	0	0	0	0	0	0	0	0	0	0	0	2	3	3	0	0	0	0	0	3	1	1
O00303	EIF3F	11	12	11	11	12	9	9	9	11	11	11	9	12	12	11	11	11	11	11	10	12	11	11	11	12	11	11	12	9	9	9	11	11	11	9	12	12	11	11	11	11	11	10	12	11	11	26.9163	26.7928
O00330	ODPX	1	1	1	4	2	2	1	2	2	2	2	3	2	2	2	3	3	2	2	2	3	4	3	1	1	1	4	2	2	1	2	2	2	2	3	2	2	2	3	3	2	2	2	3	4	3
O00358	FOXE1	0	0	0	0	0	0	0	0	0	0	0	0	0	0	0	0	0	1	0	0	0	0	0	0	0	0	0	0	0	0	0	0	0	0	0	0	0	0	0	0	1	0	0	0	0	0
O00391	QSOX1	1	3	2	1	6	1	0	0	0	3	3	5	5	2	3	4	3	5	0	0	4	2	1	1	3	2	1	6	1	0	0	0	3	3	5	5	2	3	4	3	5	0	0	4	2	1
O00399	DCTN6	2	3	2	3	2	2	0	0	1	3	0	2	2	3	2	3	3	3	0	0	2	1	1	2	3	2	3	2	2	0	0	1	3	0	2	2	3	2	3	3	3	0	0	2	1	1	23.0536	23.0339
O00400	ACATN	2	2	2	2	2	2	0	0	0	1	0	2	2	2	2	2	2	2	1	0	2	2	2	2	2	2	2	2	2	0	0	0	1	0	2	2	2	2	2	2	2	1	0	2	2	2	22.869	23.1416
O00401	WASL	4	3	4	6	5	5	1	2	2	4	2	2	4	4	4	6	3	4	0	1	3	4	3	4	3	4	6	5	5	1	2	2	4	2	2	4	4	4	6	3	4	0	1	3	4	3	23.7605	23.1891
O00410	IPO5	44	44	45	34	37	35	33	35	39	36	29	24	44	42	41	34	37	37	38	38	32	30	35	42	42	43	33	36	35	32	34	37	34	28	23	43	41	40	32	35	35	36	36	31	29	34	29.5765	29.5989
O00418	EF2K	2	2	0	2	2	2	2	1	2	2	1	0	2	2	0	1	0	0	1	1	1	1	2	2	2	0	2	2	2	2	1	2	2	1	0	2	2	0	1	0	0	1	1	1	1	2
O00422	SAP18	2	2	2	2	4	4	3	3	2	5	3	3	4	3	3	3	3	4	3	3	6	6	4	2	2	2	2	4	4	3	3	2	5	3	3	4	3	3	3	3	4	3	3	6	6	4	24.1143	24.6873
O00423	EMAL1	10	10	8	16	15	14	3	3	6	13	7	6	8	8	11	16	16	17	5	4	14	13	11	9	9	7	15	14	13	2	2	5	12	6	5	7	7	10	15	15	15	4	3	12	12	10	24.5589	24.5467
O00425	IF2B3	3	4	4	4	4	4	2	2	4	2	3	2	3	2	2	5	3	4	2	4	2	2	2	2	3	3	3	3	3	1	1	3	1	2	1	2	1	1	4	2	3	1	3	1	1	1	24.174	23.9219
O00429	DNM1L	23	24	24	21	20	17	18	17	18	18	17	16	26	25	23	20	24	23	19	17	21	19	20	23	24	24	21	20	17	18	17	18	18	17	16	26	25	23	20	24	23	19	17	21	19	20	27.3208	27.3651
O00442	RTCA	9	9	13	10	10	10	6	8	8	10	8	6	10	8	9	10	10	9	5	5	10	11	12	9	9	13	10	10	10	6	8	8	10	8	6	10	8	9	10	10	9	5	5	10	11	12	25.7319	25.6863
O00461	GOLI4	7	8	7	6	6	6	5	5	4	6	3	4	6	5	6	5	4	5	3	4	3	5	5	7	8	7	6	6	6	5	5	4	6	3	4	6	5	6	5	4	5	3	4	3	5	5	24.7914	24.7562
O00462	MANBA	2	2	3	3	2	1	1	1	1	4	1	2	2	1	1	3	4	3	0	1	2	2	3	1	1	2	2	1	0	0	0	0	3	0	1	1	0	0	2	3	2	0	0	1	1	2
O00469	PLOD2	35	38	37	28	28	23	27	30	29	32	29	27	31	29	31	27	29	29	24	25	29	25	30	35	38	37	28	28	23	27	30	29	32	29	27	31	29	31	27	29	29	24	25	29	25	30	29.8212	29.8804
O00470	MEIS1	0	1	2	3	3	3	0	0	0	3	1	3	2	2	3	1	1	1	0	0	3	3	3	0	1	2	3	3	3	0	0	0	3	1	3	2	2	3	1	1	1	0	0	3	3	3
O00471	EXOC5	8	9	8	8	6	7	3	3	4	5	4	4	6	7	6	7	7	8	4	3	8	6	5	8	9	8	8	6	7	3	3	4	5	4	4	6	7	6	7	7	8	4	3	8	6	5	23.6366	23.7995
O00478	BT3A3	1	2	1	2	1	1	0	0	0	1	0	1	1	1	1	2	1	2	0	0	2	2	1	1	2	1	2	1	1	0	0	0	1	0	1	1	1	1	2	1	2	0	0	2	2	1
O00483	NDUA4	3	3	3	3	3	3	2	3	1	3	1	3	3	3	3	2	2	2	2	2	4	3	4	3	3	3	3	3	3	2	3	1	3	1	3	3	3	3	2	2	2	2	2	4	3	4	24.8491	25.1193
O00487	PSDE	12	10	11	10	11	9	9	10	10	10	9	8	12	11	11	9	10	9	9	10	12	11	10	12	10	11	10	11	9	9	10	10	10	9	8	12	11	11	9	10	9	9	10	12	11	10	27.0604	26.9356
O00499	BIN1	4	4	4	6	6	5	3	3	4	5	3	2	6	5	6	7	6	6	2	3	9	8	8	4	4	4	6	6	5	3	3	4	5	3	2	6	5	6	7	6	6	2	3	9	8	8	23.888	23.7051
O00505	IMA4	12	12	12	11	10	11	8	9	9	10	8	8	10	10	12	12	12	12	8	9	9	9	10	9	9	9	8	7	8	7	7	6	7	6	5	8	8	9	9	9	9	7	7	6	7	7	25.9068	26.011
O00534	VMA5A	30	32	27	32	31	28	30	30	31	29	29	24	28	30	28	34	34	33	28	26	28	27	29	30	32	27	32	31	28	30	30	31	29	29	24	28	30	28	34	34	33	28	26	28	27	29	28.5654	28.666
O00541	PESC	4	4	5	3	1	4	5	6	7	3	3	3	4	7	5	3	5	3	7	6	6	5	3	4	4	5	3	1	4	5	6	7	3	3	3	4	7	5	3	5	3	7	6	6	5	3	23.4005	23.7279
O00560	SDCB1	5	6	6	7	8	4	7	7	9	8	7	5	5	8	6	7	4	8	10	8	10	9	8	5	6	6	7	8	4	7	7	9	8	7	5	5	8	6	7	4	8	10	8	10	9	8	24.869	24.9685
O00566	MPP10	2	2	1	3	4	2	2	3	2	3	0	1	2	3	4	3	2	4	3	1	2	2	3	2	2	1	3	4	2	2	3	2	3	0	1	2	3	4	3	2	4	3	1	2	2	3	23.0079	22.7613
O00567	NOP56	23	22	22	21	24	17	15	16	20	20	14	16	21	21	22	20	19	20	16	18	23	18	20	23	22	22	21	24	17	15	16	20	20	14	16	21	21	22	20	19	20	16	18	23	18	20	26.8624	27.028
O00571	DDX3X	30	31	32	28	30	30	29	31	30	28	31	23	31	32	33	30	30	30	29	29	31	31	31	8	8	9	7	9	8	9	9	8	7	9	6	8	9	9	8	7	8	8	9	7	8	8	28.5763	28.5636
O00584	RNT2	1	1	1	1	1	1	2	1	0	2	2	1	1	1	1	2	1	1	2	0	1	1	1	1	1	1	1	1	1	2	1	0	2	2	1	1	1	1	2	1	1	2	0	1	1	1
O00622	CYR61	3	2	3	0	0	0	0	0	0	0	0	1	0	0	0	0	0	0	0	0	0	0	0	3	2	3	0	0	0	0	0	0	0	0	1	0	0	0	0	0	0	0	0	0	0	0	22.6894	22.5997
O00625	PIR	1	0	2	0	0	0	0	1	0	4	1	2	4	4	4	2	0	2	1	0	6	6	5	1	0	2	0	0	0	0	1	0	4	1	2	4	4	4	2	0	2	1	0	6	6	5
O00629	IMA3	12	11	11	10	11	12	9	9	11	10	6	6	10	9	12	11	11	10	7	9	8	8	9	9	8	8	7	8	9	8	7	8	7	4	3	8	7	9	8	8	7	6	7	5	6	6	26.7851	26.8526
O00743	PPP6	8	9	9	9	7	3	4	5	7	8	4	5	8	6	7	8	7	7	3	4	5	5	7	8	9	9	9	7	3	4	5	7	8	4	5	8	6	7	8	7	7	3	4	5	5	7	25.0233	25.1728
O00754	MA2B1	13	11	13	18	19	11	7	6	8	18	11	8	17	17	18	15	15	14	7	5	17	16	19	13	11	13	18	19	11	7	6	8	18	11	8	17	17	18	15	15	14	7	5	17	16	19	25.0576	24.7331
O00762	UBE2C	0	0	0	1	0	1	1	0	0	0	0	0	2	1	1	0	0	1	0	0	0	0	0	0	0	0	1	0	1	1	0	0	0	0	0	2	1	1	0	0	1	0	0	0	0	0
O00764	PDXK	6	5	5	5	5	4	6	6	5	4	5	4	5	6	6	3	3	4	5	5	5	5	6	6	5	5	5	5	4	6	6	5	4	5	4	5	6	6	3	3	4	5	5	5	5	6	25.4599	25.2707
O00767	ACOD	1	2	1	0	1	0	0	1	1	0	0	0	1	1	1	0	0	0	1	1	0	0	0	1	2	1	0	1	0	0	1	1	0	0	0	1	1	1	0	0	0	1	1	0	0	0		21.4905
O14494	LPP1	0	0	0	2	2	1	0	0	0	1	1	2	2	3	1	1	2	3	0	0	1	3	3	0	0	0	2	2	1	0	0	0	1	1	2	2	3	1	1	2	3	0	0	1	3	3
O14495	LPP3	3	3	3	4	4	1	0	0	0	4	5	4	4	3	4	3	3	3	1	2	5	3	5	3	3	3	4	4	1	0	0	0	4	5	4	4	3	4	3	3	3	1	2	5	3	5	23.4529	23.3535
O14497	ARI1A	2	2	1	3	4	1	0	0	0	2	0	1	3	2	2	4	4	2	1	0	2	1	1	2	2	1	3	4	1	0	0	0	2	0	1	3	2	2	4	4	2	1	0	2	1	1
O14521	DHSD	1	2	1	1	2	0	0	0	1	1	1	0	1	1	1	0	2	1	0	0	1	0	0	1	2	1	1	2	0	0	0	1	1	1	0	1	1	1	0	2	1	0	0	1	0	0
O14530	TXND9	2	2	2	2	2	1	3	2	4	2	1	2	3	3	3	3	3	3	1	2	2	0	1	2	2	2	2	2	1	3	2	4	2	1	2	3	3	3	3	3	3	1	2	2	0	1	22.8975	22.589
O14545	TRAD1	2	0	2	3	1	4	1	1	2	4	1	2	1	0	2	2	3	3	0	0	4	3	4	2	0	2	3	1	4	1	1	2	4	1	2	1	0	2	2	3	3	0	0	4	3	4	22.7252
O14548	COX7R	1	0	1	2	2	0	1	1	2	2	1	1	2	2	1	1	1	2	2	2	2	2	2	1	0	1	2	2	0	1	1	2	2	1	1	2	2	1	1	1	2	2	2	2	2	2
O14558	HSPB6	8	8	8	7	6	8	4	5	5	5	7	3	7	8	8	6	7	7	5	6	7	7	9	8	8	8	7	6	8	4	5	5	5	7	3	7	8	8	6	7	7	5	6	7	7	9	28.1849	28.0902
O14561	ACPM	3	3	3	4	4	3	3	4	3	5	4	5	4	4	4	3	5	4	4	3	4	4	5	3	3	3	4	4	3	3	4	3	5	4	5	4	4	4	3	5	4	4	3	4	4	5	24.6046	24.6081
O14562	UBFD1	3	2	2	2	2	2	3	2	2	2	2	1	3	2	4	2	2	2	1	1	2	2	3	3	2	2	2	2	2	3	2	2	2	2	1	3	2	4	2	2	2	1	1	2	2	3	22.5592	22.7947
O14569	C56D2	0	1	0	0	1	0	0	0	0	0	0	0	0	0	0	0	1	1	0	0	0	0	0	0	1	0	0	1	0	0	0	0	0	0	0	0	0	0	0	1	1	0	0	0	0	0
O14576	DC1I1	0	0	1	1	0	0	0	0	1	1	1	1	0	1	1	1	0	0	0	1	0	1	0	0	0	1	1	0	0	0	0	1	1	1	1	0	1	1	1	0	0	0	1	0	1	0
O14579	COPE	13	14	14	13	13	14	15	13	15	13	14	13	13	13	13	11	10	10	13	14	13	14	15	13	14	14	13	13	14	15	13	15	13	14	13	13	13	13	11	10	10	13	14	13	14	15	28.0017	27.8993
O14602	IF1AY	3	5	6	5	6	3	4	4	5	4	5	3	4	4	7	5	6	4	4	4	4	4	7	0	0	0	1	1	0	0	0	1	0	0	0	0	0	1	1	1	0	1	1	0	0	1
O14613	BORG1	1	0	0	1	0	1	0	0	0	1	0	0	1	0	1	0	0	0	0	0	0	2	0	1	0	0	1	0	1	0	0	0	1	0	0	1	0	1	0	0	0	0	0	0	2	0
O14617	AP3D1	25	27	26	24	31	17	13	14	15	19	14	15	25	21	23	26	24	25	12	12	23	21	20	25	27	26	24	31	17	13	14	15	19	14	15	25	21	23	26	24	25	12	12	23	21	20	26.9969	27.0298
O14618	CCS	4	4	4	4	3	3	1	2	0	6	2	3	4	4	3	4	3	5	1	1	5	6	4	4	4	4	4	3	3	1	2	0	6	2	3	4	4	3	4	3	5	1	1	5	6	4	23.4315	23.1568
O14647	CHD2	2	1	1	1	2	0	0	0	0	1	0	2	1	1	1	0	1	1	0	1	3	2	0	1	0	0	1	1	0	0	0	0	1	0	1	0	0	0	0	0	0	0	1	2	1	0
O14653	GOSR2	5	5	6	4	5	3	2	2	2	2	2	1	4	4	5	3	3	3	2	2	4	2	3	5	5	6	4	5	3	2	2	2	2	2	1	4	4	5	3	3	3	2	2	4	2	3	25.0916	24.7381
O14656	TOR1A	6	7	6	5	5	3	3	3	5	6	4	2	7	7	6	5	6	5	1	3	5	4	4	6	7	6	5	5	3	3	3	5	6	4	2	7	7	6	5	6	5	1	3	5	4	4	24.1049	24.4659
O14657	TOR1B	6	5	6	6	7	4	1	1	3	6	4	4	7	5	6	6	7	6	3	2	5	4	4	6	5	6	6	7	4	1	1	3	6	4	4	7	5	6	6	7	6	3	2	5	4	4	23.8311	23.7299
O14662	STX16	3	3	2	3	2	1	1	0	1	2	0	1	2	4	3	2	1	3	0	0	2	3	2	3	3	2	3	2	1	1	0	1	2	0	1	2	4	3	2	1	3	0	0	2	3	2	23.2056	22.7594
O14672	ADA10	10	11	12	12	10	11	2	3	4	9	3	10	9	8	7	8	12	11	3	3	13	12	9	10	11	12	12	10	11	2	3	4	9	3	10	9	8	7	8	12	11	3	3	13	12	9	24.7196	24.7355
O14684	PTGES	0	0	0	1	0	0	0	0	1	0	1	0	0	1	1	0	0	1	1	1	1	1	1	0	0	0	1	0	0	0	0	1	0	1	0	0	1	1	0	0	1	1	1	1	1	1
O14727	APAF	1	1	2	1	2	1	1	2	1	2	0	0	2	1	1	1	1	1	0	2	1	1	1	1	1	2	1	2	1	1	2	1	2	0	0	2	1	1	1	1	1	0	2	1	1	1
O14734	ACOT8	2	1	1	3	3	2	0	0	1	3	1	1	3	2	2	1	2	2	0	0	1	2	3	2	1	1	3	3	2	0	0	1	3	1	1	3	2	2	1	2	2	0	0	1	2	3
O14735	CDIPT	4	4	4	3	4	3	1	1	1	4	1	3	4	4	3	3	4	3	1	1	4	4	2	4	4	4	3	4	3	1	1	1	4	1	3	4	4	3	3	4	3	1	1	4	4	2	23.715	24.2334
O14737	PDCD5	4	4	4	4	4	4	6	6	5	4	5	4	4	4	4	4	4	4	5	6	5	4	5	4	4	4	4	4	4	6	6	5	4	5	4	4	4	4	4	4	4	5	6	5	4	5	25.4779	25.0908
O14744	ANM5	12	13	13	12	11	9	7	8	8	12	7	11	13	12	12	12	13	11	10	8	12	11	13	12	13	13	12	11	9	7	8	8	12	7	11	13	12	12	12	13	11	10	8	12	11	13	26.0285	26.0902
O14745	NHRF1	0	0	0	0	0	0	0	1	0	1	0	1	0	0	0	1	1	1	0	1	0	0	0	0	0	0	0	0	0	0	1	0	1	0	1	0	0	0	1	1	1	0	1	0	0	0
O14763	TR10B	1	0	1	1	0	0	0	2	0	0	0	1	1	1	1	1	1	1	0	1	0	0	0	1	0	1	1	0	0	0	2	0	0	0	1	1	1	1	1	1	1	0	1	0	0	0
O14773	TPP1	6	6	7	8	7	8	5	5	4	9	6	10	7	7	7	7	7	8	5	5	9	9	9	6	6	7	8	7	8	5	5	4	9	6	10	7	7	7	7	7	8	5	5	9	9	9	26.6228	26.6214
O14776	TCRG1	8	10	10	15	15	9	4	5	9	13	7	9	13	10	11	8	9	11	5	8	17	11	12	8	10	10	15	15	9	4	5	9	13	7	9	13	10	11	8	9	11	5	8	17	11	12	24.6466	24.81
O14786	NRP1	3	2	2	1	1	1	1	0	1	1	0	0	2	2	2	0	1	1	0	0	1	1	1	3	2	2	1	1	1	1	0	1	1	0	0	2	2	2	0	1	1	0	0	1	1	1	22.3902	22.7122
O14787	TNPO2	8	6	9	8	8	6	1	2	4	8	3	5	8	8	8	6	9	8	1	2	8	6	7	5	3	6	5	5	4	0	0	2	5	1	3	5	5	5	3	5	5	0	0	5	4	5	23.2598	23.4666
O14795	UN13B	0	0	0	0	0	0	0	0	0	2	0	1	0	0	0	0	0	0	0	0	1	0	1	0	0	0	0	0	0	0	0	0	2	0	1	0	0	0	0	0	0	0	0	1	0	1
O14802	RPC1	1	0	1	1	0	0	1	0	1	0	0	0	0	0	0	1	0	0	1	1	1	1	1	1	0	1	1	0	0	1	0	1	0	0	0	0	0	0	1	0	0	1	1	1	1	1
O14817	TSN4	2	1	1	2	1	1	0	1	2	1	0	0	2	2	2	1	1	2	2	2	0	2	1	2	1	1	2	1	1	0	1	2	1	0	0	2	2	2	1	1	2	2	2	0	2	1	23.6479
O14818	PSA7	15	15	15	15	13	15	13	13	13	15	13	11	15	14	14	15	14	14	14	12	14	15	14	15	15	15	15	13	15	13	13	13	15	13	11	15	14	14	15	14	14	14	12	14	15	14	28.1404	28.0016
O14828	SCAM3	6	6	6	6	6	6	5	4	5	5	5	2	6	6	6	5	5	5	5	5	5	5	5	6	6	6	6	6	6	5	4	5	5	5	2	6	6	6	5	5	5	5	5	5	5	5	25.3071	25.3288
O14874	BCKD	0	1	0	2	2	2	1	0	1	0	1	0	1	2	2	0	1	2	1	1	1	2	0	0	1	0	2	2	2	1	0	1	0	1	0	1	2	2	0	1	2	1	1	1	2	0
O14879	IFIT3	7	5	6	0	1	0	0	0	0	0	0	0	0	0	0	0	2	0	1	0	1	0	0	7	5	6	0	1	0	0	0	0	0	0	0	0	0	0	0	2	0	1	0	1	0	0	23.6349	23.6735
O14880	MGST3	3	3	3	3	4	3	3	3	3	4	3	3	3	3	3	4	4	4	3	3	4	3	3	3	3	3	3	4	3	3	3	3	4	3	3	3	3	3	4	4	4	3	3	4	3	3	26.3419	26.2952
O14907	TX1B3	2	3	3	3	3	3	2	2	2	3	2	1	2	3	3	3	2	3	2	2	2	3	3	2	3	3	3	3	3	2	2	2	3	2	1	2	3	3	3	2	3	2	2	2	3	3	24.463	23.943
O14908	GIPC1	5	4	5	4	5	2	0	0	0	5	0	3	2	3	4	4	5	5	0	0	1	2	0	5	4	5	4	5	2	0	0	0	5	0	3	2	3	4	4	5	5	0	0	1	2	0	24.0021	23.3412
O14920	IKKB	7	5	4	5	5	5	4	5	3	6	4	5	7	5	7	4	8	4	2	5	6	3	7	7	5	4	5	5	5	4	5	3	6	4	5	7	5	7	4	8	4	2	5	6	3	7	23.6383	23.2427
O14925	TIM23	1	1	1	0	0	1	1	1	1	0	0	1	1	1	0	1	2	2	2	2	0	1	1	1	1	1	0	0	1	1	1	1	0	0	1	1	1	0	1	2	2	2	2	0	1	1
O14929	HAT1	5	4	3	3	3	4	5	6	6	4	5	3	3	4	4	3	3	4	6	5	2	5	4	5	4	3	3	3	4	5	6	6	4	5	3	3	4	4	3	3	4	6	5	2	5	4	24.3425	24.5282
O14933	UB2L6	5	6	5	6	4	4	6	5	6	7	4	3	4	6	4	5	5	5	4	5	6	6	6	5	6	5	6	4	4	6	5	6	7	4	3	4	6	4	5	5	5	4	5	6	6	6	24.6212	24.6655
O14936	CSKP	6	6	6	8	8	7	2	3	3	1	0	5	9	10	8	3	6	4	1	0	8	8	8	6	6	6	8	8	7	2	3	3	1	0	5	9	10	8	3	6	4	1	0	8	8	8	23.7243	23.9517
O14949	QCR8	3	4	4	3	3	3	4	4	4	2	3	2	3	4	3	4	2	3	3	3	3	3	3	3	4	4	3	3	3	4	4	4	2	3	2	3	4	3	4	2	3	3	3	3	3	3	23.5981	23.7452
P19105	ML12A	11	11	11	11	11	10	10	10	10	11	11	10	11	11	11	10	10	11	10	10	11	11	10	5	5	5	5	5	4	4	4	4	5	5	5	5	5	5	5	5	5	4	4	5	5	4	29.4382	29.2577
O14957	QCR10	1	1	1	1	1	0	0	1	1	1	1	0	1	1	1	1	1	1	1	1	1	1	0	1	1	1	1	1	0	0	1	1	1	1	0	1	1	1	1	1	1	1	1	1	1	0
O14964	HGS	13	11	11	13	14	9	6	7	8	11	10	12	13	12	13	12	12	12	8	7	12	10	9	13	11	11	13	14	9	6	7	8	11	10	12	13	12	13	12	12	12	8	7	12	10	9	25.3837	25.4826
O14965	AURKA	0	0	0	0	0	0	0	0	0	0	0	0	1	2	2	0	0	0	0	0	0	0	0	0	0	0	0	0	0	0	0	0	0	0	0	1	2	2	0	0	0	0	0	0	0	0
O14967	CLGN	1	1	1	1	1	1	1	1	1	1	1	1	5	4	4	1	1	1	1	1	1	1	1	0	0	0	0	0	0	0	0	0	0	0	0	4	3	3	0	0	0	0	0	0	0	0
O14972	DSCR3	3	3	3	3	3	3	1	1	1	3	1	2	3	3	3	3	3	3	1	1	2	2	2	3	3	3	3	3	3	1	1	1	3	1	2	3	3	3	3	3	3	1	1	2	2	2	22.468	22.0325
O14974	MYPT1	18	14	16	19	20	18	12	15	11	19	16	18	16	17	19	16	16	15	15	7	15	16	16	18	14	16	19	20	18	12	15	11	19	16	18	16	17	19	16	16	15	15	7	15	16	16	26.0578	25.7444
O14976	GAK	5	5	6	7	6	3	1	1	1	2	1	6	8	4	6	4	3	4	1	1	2	2	1	5	5	6	7	6	3	1	1	1	2	1	6	8	4	6	4	3	4	1	1	2	2	1	23.4076	23.6459
O14979	HNRDL	11	10	9	12	10	12	12	11	12	13	11	12	11	10	11	9	9	10	10	9	13	12	11	9	8	8	10	8	11	10	9	10	11	9	10	9	9	9	8	8	9	9	8	11	10	9	26.9468	26.8893
O14980	XPO1	37	33	34	33	34	34	28	32	30	35	27	27	32	32	33	32	33	33	29	29	38	37	37	37	33	34	33	34	34	28	32	30	35	27	27	32	32	33	32	33	33	29	29	38	37	37	28.3201	28.3522
O14981	BTAF1	1	1	2	1	3	0	1	1	1	2	1	1	4	3	3	1	1	2	0	2	4	2	1	1	1	2	1	3	0	1	1	1	2	1	1	4	3	3	1	1	2	0	2	4	2	1
O15013	ARHGA	6	4	7	2	3	1	1	1	1	0	0	1	2	3	4	3	4	4	1	1	2	1	0	6	4	7	2	3	1	1	1	1	0	0	1	2	3	4	3	4	4	1	1	2	1	0	23.5678	23.632
O15027	SC16A	19	20	17	18	21	19	6	5	5	15	7	13	14	18	21	17	16	14	5	1	17	18	17	19	20	17	18	21	19	6	5	5	15	7	13	14	18	21	17	16	14	5	1	17	18	17	25.483	25.7905
O15031	PLXB2	17	18	18	13	16	15	7	6	5	12	8	10	11	13	13	16	16	21	8	9	20	13	18	17	18	17	13	16	15	7	6	5	12	8	10	11	13	13	16	16	21	8	9	20	13	18	25.1024	25.5169
O15037	KHNYN	0	0	0	0	0	0	0	0	0	0	0	0	0	0	0	1	1	0	0	0	0	0	0	0	0	0	0	0	0	0	0	0	0	0	0	0	0	0	1	1	0	0	0	0	0	0
O15042	SR140	7	7	11	11	7	7	6	6	7	8	5	4	6	8	9	6	8	6	6	5	10	6	7	7	7	11	11	7	7	6	6	7	8	5	4	6	8	9	6	8	6	6	5	10	6	7	24.4577	24.6261
O15050	TRNK1	2	2	2	1	1	0	0	1	1	1	0	0	1	1	1	1	1	1	0	0	1	1	1	2	2	2	1	1	0	0	1	1	1	0	0	1	1	1	1	1	1	0	0	1	1	1	23.2097	23.8078
O15056	SYNJ2	2	1	1	1	1	1	1	1	0	1	0	2	2	2	1	1	1	3	0	0	0	0	1	2	1	1	1	1	1	1	1	0	1	0	2	2	2	1	1	1	3	0	0	0	0	1	23.3882
O15061	SYNEM	0	0	0	2	3	3	3	2	3	7	3	6	3	3	2	4	4	2	2	2	4	6	4	0	0	0	2	3	3	3	2	3	7	3	6	3	3	2	4	4	2	2	2	4	6	4
O15067	PUR4	22	21	19	15	15	16	23	23	22	21	17	12	17	18	17	17	18	15	24	24	19	18	21	22	21	19	15	15	16	23	23	22	21	17	12	17	18	17	17	18	15	24	24	19	18	21	26.1734	26.301
O15075	DCLK1	3	2	1	0	1	0	0	0	0	4	2	4	3	4	5	0	0	0	0	0	3	2	2	3	2	1	0	1	0	0	0	0	4	2	4	3	4	5	0	0	0	0	0	3	2	2	22.4783
O15116	LSM1	3	3	3	3	3	3	2	2	2	3	2	3	3	2	3	3	3	3	2	2	3	3	3	3	3	3	3	3	3	2	2	2	3	2	3	3	2	3	3	3	3	2	2	3	3	3	23.4639	22.6657
O15118	NPC1	12	10	13	11	12	10	5	5	6	9	6	9	15	13	12	10	11	12	5	7	13	11	11	12	10	13	11	12	10	5	5	6	9	6	9	15	13	12	10	11	12	5	7	13	11	11	25.6582	25.8497
O15121	DEGS1	3	2	2	2	3	1	0	0	0	1	0	0	1	2	1	3	2	3	1	0	1	1	1	3	2	2	2	3	1	0	0	0	1	0	0	1	2	1	3	2	3	1	0	1	1	1	22.879
O15126	SCAM1	5	3	5	5	5	3	3	4	4	4	4	4	4	3	4	3	4	3	2	4	5	4	4	5	3	5	5	5	3	3	4	4	4	4	4	4	3	4	3	4	3	2	4	5	4	4	24.7545	24.8128
O15127	SCAM2	3	3	3	3	3	2	2	3	2	2	2	2	2	3	3	3	3	3	2	2	2	2	2	3	3	3	3	3	2	2	3	2	2	2	2	2	3	3	3	3	3	2	2	2	2	2	24.0778	24.0272
O15143	ARC1B	17	19	19	18	17	17	18	16	18	19	17	18	16	18	19	14	16	15	16	18	16	17	18	16	18	18	17	16	16	17	15	17	18	16	17	15	17	18	13	15	14	15	17	15	16	17	28.6339	28.6588
O15144	ARPC2	23	24	22	20	20	19	19	17	18	21	15	19	19	22	21	19	21	20	19	19	20	19	19	23	24	22	20	20	19	19	17	18	21	15	19	19	22	21	19	21	20	19	19	20	19	19	28.2421	28.4841
O15145	ARPC3	8	8	8	8	8	7	7	7	7	8	7	8	7	7	7	7	7	7	7	5	9	8	9	8	8	8	8	8	7	7	7	7	8	7	8	7	7	7	7	7	7	7	5	9	8	9	27.8326	27.8559
O15155	BET1	2	2	2	2	2	2	0	1	0	2	1	1	2	2	2	2	2	2	1	1	2	2	2	2	2	2	2	2	2	0	1	0	2	1	1	2	2	2	2	2	2	1	1	2	2	2
O15160	RPAC1	1	1	4	4	3	2	2	2	3	3	2	2	3	4	4	3	5	3	2	1	2	3	2	1	1	4	4	3	2	2	2	3	3	2	2	3	4	4	3	5	3	2	1	2	3	2
O15173	PGRC2	11	11	12	11	12	10	9	8	9	9	9	10	11	11	12	11	12	12	10	9	12	11	11	10	10	11	10	11	9	8	7	8	8	8	9	10	10	11	10	11	11	9	8	11	10	10	26.8916	26.7847
O15212	PFD6	5	5	2	5	5	5	6	6	6	5	5	4	4	4	5	4	5	5	6	6	4	5	4	5	5	2	5	5	5	6	6	6	5	5	4	4	4	5	4	5	5	6	6	4	5	4	25.0693	24.3855
O15228	GNPAT	2	2	0	0	1	1	0	0	0	3	1	0	2	0	0	2	1	1	0	0	2	1	2	2	2	0	0	1	1	0	0	0	3	1	0	2	0	0	2	1	1	0	0	2	1	2
O15230	LAMA5	1	0	1	0	1	1	0	1	1	0	0	1	0	0	0	0	0	1	0	0	0	1	1	1	0	0	0	1	1	0	1	1	0	0	1	0	0	0	0	0	1	0	0	0	1	1
O15235	RT12	1	2	1	1	2	1	2	2	1	0	1	1	2	2	2	2	0	2	1	2	1	1	2	1	2	1	1	2	1	2	2	1	0	1	1	2	2	2	2	0	2	1	2	1	1	2		22.4946
O15239	NDUA1	1	1	1	1	1	0	0	0	0	1	0	0	1	1	1	1	1	1	0	0	1	0	1	1	1	1	1	1	0	0	0	0	1	0	0	1	1	1	1	1	1	0	0	1	0	1
O15254	ACOX3	4	5	4	6	4	3	1	1	1	4	1	5	4	3	2	2	3	2	1	1	1	2	2	4	5	4	6	4	3	1	1	1	4	1	5	4	3	2	2	3	2	1	1	1	2	2	22.385	22.6902
O15258	RER1	5	5	5	5	5	5	4	3	4	4	5	5	5	5	5	5	5	5	4	4	5	5	5	5	5	5	5	5	5	4	3	4	4	5	5	5	5	5	5	5	5	4	4	5	5	5	26.2662	26.4947
O15260	SURF4	6	5	6	6	6	6	4	4	4	5	4	5	5	6	6	6	6	6	4	4	6	6	5	6	5	6	6	6	6	4	4	4	5	4	5	5	6	6	6	6	6	4	4	6	6	5	27.0983	27.3053
O15269	SPTC1	5	4	4	6	7	5	2	3	3	3	4	3	5	4	6	7	6	8	4	4	7	4	3	5	4	4	6	7	5	2	3	3	3	4	3	5	4	6	7	6	8	4	4	7	4	3	24.6124	24.6053
O15270	SPTC2	8	8	7	6	6	2	1	1	1	3	0	0	4	3	2	4	4	6	0	1	2	1	1	8	8	7	6	6	2	1	1	1	3	0	0	4	3	2	4	4	6	0	1	2	1	1	24.5694	24.3035
O15294	OGT1	7	5	6	5	4	3	1	2	2	6	1	2	4	3	4	6	6	4	2	1	4	1	4	7	5	6	5	4	3	1	2	2	6	1	2	4	3	4	6	6	4	2	1	4	1	4	23.1788	23.2504
O15305	PMM2	8	8	7	5	4	6	5	4	5	8	5	6	6	3	4	6	6	7	4	5	5	7	6	8	8	7	5	4	6	5	4	5	8	5	6	6	3	4	6	6	7	4	5	5	7	6	24.0932	24.4164
O15320	CTGE5	1	0	1	1	0	0	0	0	0	0	0	1	0	0	1	1	1	2	0	0	1	1	1	1	0	1	1	0	0	0	0	0	0	0	1	0	0	1	1	1	2	0	0	1	1	1
O15321	TM9S1	4	5	5	6	5	5	1	1	2	5	0	5	6	5	4	6	6	6	1	1	4	5	4	4	5	5	6	5	5	1	1	2	5	0	5	6	5	4	6	6	6	1	1	4	5	4	24.2944	24.4
O15347	HMGB3	7	6	6	6	7	6	5	7	8	9	7	8	5	5	6	5	7	6	8	7	9	7	9	7	6	6	6	7	6	5	7	8	9	7	8	5	5	6	5	7	6	8	7	9	7	9	24.6633	24.2723
O15355	PPM1G	8	9	9	8	8	5	9	8	9	9	8	7	9	8	8	9	8	7	8	8	9	7	9	8	9	9	8	8	5	9	8	9	9	8	7	9	8	8	9	8	7	8	8	9	7	9	25.2252	25.4156
O15357	SHIP2	4	6	7	5	5	4	0	1	0	3	0	2	3	4	3	8	6	6	0	0	3	3	3	4	6	7	5	5	4	0	1	0	3	0	2	3	4	3	8	6	6	0	0	3	3	3	22.8481	23.3129
O15371	EIF3D	21	21	23	21	24	18	22	21	20	21	19	11	23	22	23	21	22	22	18	18	21	21	23	21	21	23	21	24	18	22	21	20	21	19	11	23	22	23	21	22	22	18	18	21	21	23	27.7371	27.7539
O15372	EIF3H	15	14	15	13	14	14	15	13	15	15	12	11	15	16	14	14	14	14	13	13	16	14	15	15	14	15	13	14	14	15	13	15	15	12	11	15	16	14	14	14	14	13	13	16	14	15	26.7193	26.6608
O15382	BCAT2	7	5	6	8	8	4	0	1	2	6	3	4	6	5	4	6	5	5	2	1	8	6	7	7	5	6	8	8	4	0	1	2	6	3	4	6	5	4	6	5	5	2	1	8	6	7	23.5082	23.301
O15397	IPO8	6	5	6	4	4	2	1	2	1	5	4	2	7	6	6	4	4	5	0	2	6	3	3	5	4	5	3	3	1	1	2	1	4	3	2	6	5	5	3	3	4	0	2	5	2	2	22.8412	22.7728
O15400	STX7	6	5	5	5	5	3	1	1	1	6	3	4	5	4	4	6	4	6	0	0	3	5	4	6	5	5	5	5	3	1	1	1	6	3	4	5	4	4	6	4	6	0	0	3	5	4	24.5297	24.7376
O15427	MOT4	7	8	7	8	7	6	6	8	5	6	5	8	7	6	7	6	6	7	8	6	7	7	6	7	8	7	8	7	6	6	8	5	6	5	8	7	6	7	6	6	7	8	6	7	7	6	25.8892	25.6845
O15431	COPT1	1	1	1	1	1	1	0	0	2	1	1	1	1	0	1	1	1	0	0	0	0	1	1	1	1	1	1	1	1	0	0	2	1	1	1	1	0	1	1	1	0	0	0	0	1	1
O15438	MRP3	0	0	0	0	1	0	0	0	0	0	0	0	0	1	1	0	0	0	0	0	0	1	1	0	0	0	0	0	0	0	0	0	0	0	0	0	0	0	0	0	0	0	0	0	1	1
O15439	MRP4	11	13	16	25	28	21	17	16	20	21	19	17	25	23	20	25	28	29	16	14	19	19	22	11	13	16	25	28	21	17	16	20	21	19	17	25	23	20	25	28	29	16	14	19	19	22	25.1754	25.0966
O15446	RPA34	0	0	0	0	1	1	0	1	0	0	0	1	0	0	0	0	1	0	1	1	0	0	0	0	0	0	0	1	1	0	1	0	0	0	1	0	0	0	0	1	0	1	1	0	0	0
O15460	P4HA2	23	22	23	20	22	18	16	17	19	21	20	17	21	22	19	20	21	21	16	13	19	20	20	23	22	23	20	22	18	16	17	19	21	20	17	21	22	19	20	21	21	16	13	19	20	20	29.6764	29.6115
O15484	CAN5	1	2	3	2	1	1	0	0	0	1	0	2	2	1	0	1	1	1	0	0	1	1	1	1	2	3	2	1	1	0	0	0	1	0	2	2	1	0	1	1	1	0	0	1	1	1
O15498	YKT6	10	11	9	7	8	5	4	5	4	7	4	6	9	9	9	8	7	7	4	5	6	6	4	10	11	9	7	8	5	4	5	4	7	4	6	9	9	9	8	7	7	4	5	6	6	4	25.6253	25.6771
O15511	ARPC5	7	6	6	7	7	7	7	7	7	7	7	4	7	8	7	6	6	6	6	6	6	5	4	6	5	5	6	6	6	7	7	7	6	7	3	6	7	6	5	5	5	6	6	5	4	3	27.283	27.1632
O15514	RPB4	0	0	0	1	1	0	0	0	0	1	0	0	1	0	1	0	0	0	0	0	1	0	1	0	0	0	1	1	0	0	0	0	1	0	0	1	0	1	0	0	0	0	0	1	0	1
O15523	DDX3Y	25	27	26	24	25	26	22	24	23	25	23	20	27	26	26	25	26	25	22	21	27	27	26	3	4	3	3	4	4	2	2	1	4	1	3	4	3	2	3	3	3	1	1	3	4	3	23.6428	23.721
O15530	PDPK1	2	2	3	2	2	2	1	1	1	1	0	1	1	1	2	2	3	3	0	1	1	1	1	2	2	3	2	2	2	1	1	1	1	0	1	1	1	2	2	3	3	0	1	1	1	1
O15533	TPSN	3	4	4	4	4	2	3	3	3	4	3	4	3	1	2	3	4	4	1	2	5	5	5	3	4	4	4	4	2	3	3	3	4	3	4	3	1	2	3	4	4	1	2	5	5	5	23.8453	23.7222
O43143	DHX15	23	27	27	24	24	19	22	27	28	24	24	19	23	23	25	22	26	27	26	25	25	29	25	22	26	26	23	23	18	21	26	27	23	24	18	22	22	24	21	26	26	26	25	24	28	24	27.2726	27.4046
O43148	MCES	4	2	3	4	3	3	1	3	2	5	2	4	3	4	3	2	3	1	1	1	4	5	3	4	2	3	4	3	3	1	3	2	5	2	4	3	4	3	2	3	1	1	1	4	5	3	23.3543	23.2424
O43149	ZZEF1	1	1	1	1	1	1	1	1	1	1	1	1	1	1	1	1	1	1	1	1	1	1	1	1	1	1	1	1	1	1	1	1	1	1	1	1	1	1	1	1	1	1	1	1	1	1
O43156	TTI1	0	0	0	0	0	0	0	0	1	0	0	0	0	0	0	0	0	0	1	1	0	0	0	0	0	0	0	0	0	0	0	1	0	0	0	0	0	0	0	0	0	1	1	0	0	0
O43159	RRP8	1	2	2	2	2	1	1	1	1	3	1	2	2	2	3	4	3	3	1	1	2	2	2	1	2	2	2	2	1	1	1	1	3	1	2	2	2	3	4	3	3	1	1	2	2	2		21.7803
O43166	SI1L1	3	4	4	4	5	4	1	1	2	1	1	0	5	3	4	5	5	6	1	1	0	1	1	3	4	4	4	5	4	1	1	2	1	1	0	5	3	4	5	5	6	1	1	0	1	1		23.5813
O43169	CYB5B	5	5	4	5	4	5	5	5	5	4	5	4	4	4	5	4	4	4	5	5	5	4	5	5	5	4	5	4	5	5	5	5	4	5	4	4	4	5	4	4	4	5	5	5	4	5	26.5845	26.7638
O43172	PRP4	13	11	12	13	13	8	6	6	6	15	9	12	11	12	13	11	15	13	5	5	15	11	12	13	11	12	13	13	8	6	6	6	15	9	12	11	12	13	11	15	13	5	5	15	11	12	24.468	24.9872
O43175	SERA	22	24	21	20	21	20	15	18	16	22	19	20	18	17	19	19	21	16	16	15	17	17	17	22	24	21	20	21	20	15	18	16	22	19	20	18	17	19	19	21	16	16	15	17	17	17	29.109	29.1094
O43181	NDUS4	1	2	1	1	2	2	3	1	1	2	3	2	2	2	3	2	2	2	2	2	2	2	2	1	2	1	1	2	2	3	1	1	2	3	2	2	2	3	2	2	2	2	2	2	2	2		21.4678
O43182	RHG06	0	1	0	2	2	1	1	2	1	1	0	1	2	1	1	2	2	2	1	2	1	2	3	0	1	0	2	2	1	1	2	1	1	0	1	2	1	1	2	2	2	1	2	1	2	3
O43184	ADA12	1	0	1	0	0	0	0	0	0	0	0	0	1	0	1	0	1	0	0	0	0	0	0	1	0	1	0	0	0	0	0	0	0	0	0	1	0	1	0	1	0	0	0	0	0	0
O43237	DC1L2	15	15	16	16	17	14	8	7	8	16	8	9	14	14	11	17	15	17	5	6	13	12	15	14	14	15	14	15	13	7	6	7	14	7	8	12	12	9	15	13	15	4	5	12	11	14	26.5789	26.5692
O43242	PSMD3	24	24	25	22	23	20	18	17	18	24	18	22	24	23	23	21	22	24	19	20	23	24	23	24	24	25	22	23	20	18	17	18	24	18	22	24	23	23	21	22	24	19	20	23	24	23	27.9176	27.8813
O43251	RFOX2	0	0	1	2	4	2	4	1	5	4	4	2	3	3	3	1	4	3	3	3	5	3	4	0	0	1	2	4	2	4	1	5	4	4	2	3	3	3	1	4	3	3	3	5	3	4
O43252	PAPS1	14	14	15	10	10	6	7	8	8	12	10	8	10	8	10	11	10	11	6	7	10	7	6	13	13	14	9	9	5	6	7	7	11	9	7	9	7	9	10	9	10	5	6	9	6	5	26.1162	26.0205
O43264	ZW10	10	9	9	9	7	6	4	5	4	7	2	5	5	8	5	5	9	7	4	2	2	5	6	10	9	9	9	7	6	4	5	4	7	2	5	5	8	5	5	9	7	4	2	2	5	6	23.9061	24.0742
O43286	B4GT5	1	1	1	1	1	0	0	0	1	1	1	1	1	1	1	1	1	1	0	0	1	0	1	1	1	1	1	1	0	0	0	1	1	1	1	1	1	1	1	1	1	0	0	1	0	1
O43290	SNUT1	5	6	3	7	7	3	3	3	5	7	5	5	11	5	7	7	7	8	6	6	6	6	5	5	6	3	7	7	3	3	3	5	7	5	5	11	5	7	7	7	8	6	6	6	6	5	24.8094	25.0245
O43292	GPAA1	4	4	4	3	4	1	1	1	0	2	2	1	4	3	4	4	3	4	2	2	2	3	2	4	4	4	3	4	1	1	1	0	2	2	1	4	3	4	4	3	4	2	2	2	3	2	22.8441	23.2472
O43293	DAPK3	3	4	5	5	7	5	1	0	2	5	0	2	4	5	4	8	9	9	0	1	5	4	2	3	4	5	5	7	5	1	0	2	5	0	2	4	5	4	8	9	9	0	1	5	4	2	23.1219	23.2161
O43294	TGFI1	16	14	15	13	14	13	7	5	8	16	10	10	12	13	14	12	11	10	4	4	13	10	13	16	14	15	13	14	13	7	5	8	16	10	10	12	13	14	12	11	10	4	4	13	10	13	26.7239	26.6403
O43301	HS12A	4	2	4	4	3	3	0	1	2	4	3	3	1	4	1	2	2	4	0	0	2	2	4	4	2	4	4	2	3	0	1	2	4	3	2	1	4	1	2	2	3	0	0	2	2	3	24.1101
O43314	VIP2	1	2	1	1	1	1	0	0	0	2	0	1	0	0	0	0	1	1	0	0	0	0	1	1	2	1	1	1	1	0	0	0	2	0	1	0	0	0	0	1	1	0	0	0	0	1
O43324	MCA3	7	5	7	8	8	4	1	4	4	5	6	6	7	8	6	6	7	7	3	2	6	4	5	7	5	7	8	8	4	1	4	4	5	6	6	7	8	6	6	7	7	3	2	6	4	5	24.9784	25.0291
O43353	RIPK2	3	2	3	2	1	1	1	1	2	1	0	2	3	2	2	1	2	1	1	0	1	0	0	3	2	3	2	1	1	1	1	2	1	0	2	3	2	2	1	2	1	1	0	1	0	0	21.7417	21.7617
O43390	HNRPR	25	25	26	28	25	25	25	24	25	25	24	19	27	25	27	24	23	24	24	26	27	27	26	20	20	21	23	20	21	20	19	20	20	19	14	22	20	22	19	18	19	19	21	22	22	21	27.6691	27.774
O43395	PRPF3	3	2	1	5	3	2	3	1	2	3	1	5	3	4	4	3	2	2	2	2	6	4	4	3	2	1	5	3	2	3	1	2	3	1	5	3	4	4	3	2	2	2	2	6	4	4	22.8174
O43396	TXNL1	15	15	14	12	13	13	12	13	12	15	14	10	14	14	14	13	12	13	14	13	13	14	15	15	15	14	12	13	13	12	13	12	15	14	10	14	14	14	13	12	13	14	13	13	14	15	26.6169	26.5744
O43399	TPD54	7	7	7	9	11	10	7	8	7	9	10	10	9	10	8	10	11	10	8	9	10	9	10	7	7	7	9	11	10	7	8	7	9	10	10	9	10	8	10	11	10	8	9	10	9	10	26.8519	26.4507
O43402	EMC8	4	3	3	4	4	3	0	0	1	3	1	1	4	4	3	4	3	3	0	0	2	3	3	4	3	3	4	4	3	0	0	1	3	1	1	4	4	3	4	3	3	0	0	2	3	3	23.0675	23.4801
O43414	ERI3	2	1	1	2	1	1	0	0	0	1	0	0	2	1	2	2	1	1	1	0	3	1	2	2	1	1	2	1	1	0	0	0	1	0	0	2	1	2	2	1	1	1	0	3	1	2
O43427	FIBP	2	2	2	1	1	1	0	0	0	1	1	1	2	2	2	1	2	2	1	1	2	2	1	2	2	2	1	1	1	0	0	0	1	1	1	2	2	2	1	2	2	1	1	2	2	1
O43432	IF4G3	16	17	20	20	19	13	9	10	9	18	9	11	19	20	19	20	20	19	8	11	18	16	16	11	12	15	15	14	8	4	5	4	13	6	6	14	15	14	16	16	14	3	6	13	11	11	25.2259	25.3672
O43447	PPIH	4	3	4	3	4	3	4	4	4	3	4	3	3	2	3	4	3	2	5	4	5	5	5	4	3	4	3	4	3	4	4	4	3	4	3	3	2	3	4	3	2	5	4	5	5	5	23.1489	23.46
O43464	HTRA2	0	1	1	1	1	1	3	2	2	1	3	1	1	0	1	1	1	0	1	1	2	1	1	0	1	1	1	1	1	3	2	2	1	3	1	1	0	1	1	1	0	1	1	2	1	1
O43488	ARK72	9	9	9	8	10	8	5	7	7	9	8	9	10	9	8	9	9	9	6	7	9	8	10	9	9	9	8	10	8	5	7	7	9	8	9	10	9	8	9	9	9	6	7	9	8	10	26.4027	26.4587
O43491	E41L2	32	28	29	28	32	31	15	15	20	29	26	21	30	30	26	29	29	33	14	17	29	31	30	32	28	29	28	32	31	15	15	20	29	26	21	30	30	26	29	29	33	14	17	29	31	30	27.4731	27.5921
O43493	TGON2	1	1	2	1	1	1	1	0	0	1	3	1	2	1	1	1	2	1	0	0	1	1	0	1	1	2	1	1	1	1	0	0	1	3	1	2	1	1	1	2	1	0	0	1	1	0
O43504	LTOR5	2	2	4	3	3	3	1	1	1	3	1	1	3	3	2	4	4	4	1	2	2	3	3	2	2	4	3	3	3	1	1	1	3	1	1	3	3	2	4	4	4	1	2	2	3	3	24.3701	24.1829
O43505	B4GA1	1	0	1	2	1	2	1	1	1	1	0	0	1	2	2	0	0	1	1	1	1	0	1	1	0	1	2	1	2	1	1	1	1	0	0	1	2	2	0	0	1	1	1	1	0	1
O43570	CAH12	1	1	1	0	0	0	0	0	0	0	0	0	0	0	0	0	0	0	0	0	0	0	0	1	1	1	0	0	0	0	0	0	0	0	0	0	0	0	0	0	0	0	0	0	0	0
O43583	DENR	6	5	6	5	5	5	3	3	3	5	3	3	7	5	5	4	5	4	3	3	6	4	3	6	5	6	5	5	5	3	3	3	5	3	3	7	5	5	4	5	4	3	3	6	4	3	24.5651	24.8239
O43592	XPOT	23	20	23	17	17	16	12	8	13	17	3	10	18	17	19	13	16	12	11	9	11	16	13	23	20	23	17	17	16	12	8	13	17	3	10	18	17	19	13	16	12	11	9	11	16	13	26.6457	26.6303
O43598	DNPH1	3	3	3	3	2	2	2	3	4	3	4	2	2	3	2	1	2	2	3	3	3	3	3	3	3	3	3	2	2	2	3	4	3	4	2	2	3	2	1	2	2	3	3	3	3	3	23.5586	23.669
O43615	TIM44	8	8	6	8	10	7	3	4	3	8	3	6	8	9	8	7	8	9	3	3	8	7	6	8	8	6	8	10	7	3	4	3	8	3	6	8	9	8	7	8	9	3	3	8	7	6	24.1528	24.1415
O43617	TPPC3	2	2	3	3	3	2	1	2	1	2	2	1	2	3	3	3	2	3	1	1	3	2	1	2	2	3	3	3	2	1	2	1	2	2	1	2	3	3	3	2	3	1	1	3	2	1
O43633	CHM2A	2	2	2	2	2	1	1	1	2	3	2	2	3	3	3	2	2	3	2	2	2	2	2	2	2	2	2	2	1	1	1	2	3	2	2	3	3	3	2	2	3	2	2	2	2	2
O43660	PLRG1	1	0	1	3	4	4	3	4	4	2	4	3	1	1	3	5	4	5	2	3	5	2	4	1	0	1	3	4	4	3	4	4	2	4	3	1	1	3	5	4	5	2	3	5	2	4
O43663	PRC1	0	1	1	1	1	0	1	0	0	1	0	0	5	6	5	1	1	1	1	0	1	0	0	0	1	1	1	1	0	1	0	0	1	0	0	5	6	5	1	1	1	1	0	1	0	0
O43665	RGS10	2	1	1	3	3	3	0	2	1	3	2	3	2	2	2	2	3	3	2	1	3	3	3	2	1	1	3	3	3	0	2	1	3	2	3	2	2	2	2	3	3	2	1	3	3	3
O43670	ZN207	3	3	3	5	4	3	5	2	4	3	4	1	3	3	3	2	2	2	3	5	4	3	3	3	3	3	5	4	3	5	2	4	3	4	1	3	3	3	2	2	2	3	5	4	3	3	23.423	23.5187
O43674	NDUB5	3	2	3	3	3	3	2	2	3	3	1	1	3	3	3	3	3	3	2	3	3	3	3	3	2	3	3	3	3	2	2	3	3	1	1	3	3	3	3	3	3	2	3	3	3	3	25.0202	25.1418
O43676	NDUB3	2	2	2	2	3	3	2	2	1	3	3	4	2	3	3	2	2	2	2	2	4	4	4	2	2	2	2	3	3	2	2	1	3	3	4	2	3	3	2	2	2	2	2	4	4	4	22.724	22.7446
O43678	NDUA2	2	3	2	3	3	3	1	2	3	2	4	2	3	2	2	3	3	2	2	2	4	3	3	2	3	2	3	3	3	1	2	3	2	4	2	3	2	2	3	3	2	2	2	4	3	3	22.8964	22.7226
O43681	ASNA	9	8	8	9	8	7	7	9	9	9	9	8	9	8	6	8	8	7	8	7	8	8	6	9	8	8	9	8	7	7	9	9	9	9	8	9	8	6	8	8	7	8	7	8	8	6	25.3161	25.225
O43684	BUB3	11	11	10	12	10	7	9	12	12	11	11	10	12	11	11	10	10	9	9	10	11	9	11	11	11	10	12	10	7	9	12	12	11	11	10	12	11	11	10	10	9	9	10	11	9	11	26.1861	26.0594
O43707	ACTN4	71	75	75	69	68	65	61	61	65	67	65	63	67	66	70	63	62	63	56	58	64	61	68	45	47	47	45	43	42	38	36	39	41	38	38	42	41	43	40	39	39	35	34	38	38	43	31.2766	31.2919
O43708	MAAI	2	1	2	4	4	2	2	1	3	2	3	0	2	2	3	3	2	3	2	2	3	3	4	2	1	2	4	4	2	2	1	3	2	3	0	2	2	3	3	2	3	2	2	3	3	4	22.283
O43719	HTSF1	1	0	0	3	3	3	2	2	1	0	2	0	0	2	1	1	2	1	1	0	0	2	0	1	0	0	3	3	3	2	2	1	0	2	0	0	2	1	1	2	1	1	0	0	2	0
O43731	ERD23	1	1	1	0	0	1	1	0	0	1	1	1	2	0	1	0	1	1	1	1	1	0	1	1	1	1	0	0	0	0	0	0	1	0	0	1	0	1	0	1	1	0	0	0	0	0
O43747	AP1G1	17	16	16	17	14	12	8	11	10	14	7	11	13	14	14	12	12	14	9	11	17	13	14	17	16	16	17	14	12	8	11	10	14	7	11	13	14	14	12	12	14	9	11	17	13	14	26.0403	25.9371
O43752	STX6	1	1	1	1	0	0	0	1	1	0	1	0	0	0	0	1	1	1	1	1	0	0	0	1	1	1	1	0	0	0	1	1	0	1	0	0	0	0	1	1	1	1	1	0	0	0
O43759	SNG1	1	1	1	1	1	0	0	0	0	1	0	1	2	0	1	1	1	1	0	0	1	0	0	1	1	1	1	1	0	0	0	0	1	0	1	2	0	1	1	1	1	0	0	1	0	0
O43765	SGTA	9	9	8	8	7	6	7	6	8	7	6	3	7	9	9	8	7	8	6	8	6	6	8	9	9	8	8	7	6	7	6	8	7	6	3	7	9	9	8	7	8	6	8	6	6	8	25.1318	24.9769
O43768	ENSA	2	2	1	1	1	1	1	1	1	1	1	1	1	1	2	2	2	2	1	1	1	1	1	2	2	1	1	1	1	1	1	1	1	1	1	1	1	2	2	2	2	1	1	1	1	1		22.8516
O43772	MCAT	2	0	1	2	2	0	0	1	0	1	1	1	0	1	2	2	1	2	1	0	1	2	2	2	0	1	2	2	0	0	1	0	1	1	1	0	1	2	2	1	2	1	0	1	2	2
O43776	SYNC	25	24	25	25	25	22	18	19	20	22	19	15	23	23	23	21	23	24	18	21	23	20	22	25	24	25	25	25	22	18	19	20	22	19	15	23	23	23	21	23	24	18	21	23	20	22	28.2827	28.2179
O43795	MYO1B	28	27	28	25	24	14	9	8	10	24	11	19	19	18	17	19	21	19	10	14	22	17	21	28	27	28	25	24	14	9	8	10	24	11	19	19	18	17	19	21	19	10	14	22	17	21	27.1248	27.213
O43805	SSNA1	0	0	0	0	0	0	0	1	1	1	0	0	0	0	0	0	0	0	1	1	0	0	0	0	0	0	0	0	0	0	1	1	1	0	0	0	0	0	0	0	0	1	1	0	0	0
O43809	CPSF5	8	7	9	10	10	10	8	9	9	11	10	9	10	10	8	9	10	10	10	9	11	10	11	8	7	9	10	10	10	8	9	9	11	10	9	10	10	8	9	10	10	10	9	11	10	11	25.7234	25.8522
O43813	LANC1	7	7	8	5	5	4	4	6	5	8	5	0	5	5	5	5	5	5	5	3	6	4	6	7	7	8	5	5	4	4	6	5	8	5	0	5	5	5	5	5	5	5	3	6	4	6	24.3349	24.592
O43815	STRN	7	8	8	6	6	3	2	3	4	8	2	4	7	6	7	7	7	7	0	2	5	4	3	6	7	7	5	5	3	1	2	3	7	1	3	6	5	6	6	6	6	0	1	4	3	2	24.2755	24.2933
O43818	U3IP2	0	0	1	3	1	2	2	2	2	2	1	1	1	2	1	2	2	1	4	4	2	1	1	0	0	1	3	1	2	2	2	2	2	1	1	1	2	1	2	2	1	4	4	2	1	1
O43819	SCO2	0	0	0	1	1	0	0	0	0	0	0	0	2	2	1	0	0	0	0	0	0	0	0	0	0	0	1	1	0	0	0	0	0	0	0	2	2	1	0	0	0	0	0	0	0	0
O43823	AKAP8	0	0	0	3	2	2	1	1	0	3	2	1	2	2	3	2	3	2	2	2	4	3	4	0	0	0	3	2	2	1	1	0	3	2	1	2	2	3	2	3	2	2	2	4	3	4
O43837	IDH3B	8	9	8	10	9	7	5	5	6	9	4	6	10	10	10	10	7	10	4	6	9	8	8	8	9	8	10	9	7	5	5	6	9	4	6	10	10	10	10	7	10	4	6	9	8	8	24.142	24.4908
O43847	NRDC	20	20	20	13	17	13	14	13	14	18	8	10	17	18	19	17	21	19	16	16	15	11	12	20	20	20	13	17	13	14	13	14	18	8	10	17	18	19	17	21	19	16	16	15	11	12	26.2493	26.0702
O43852	CALU	23	22	21	23	24	25	19	20	20	24	20	19	24	24	23	25	26	26	19	20	21	22	22	23	22	21	23	24	25	19	20	20	24	20	19	24	24	23	25	26	26	19	20	21	22	22	30.5045	30.2578
O43865	SAHH2	15	13	16	11	13	8	8	7	7	12	5	9	11	13	16	14	13	11	7	8	12	10	12	7	6	7	6	6	3	4	4	4	6	3	4	6	6	7	6	5	5	4	5	5	5	6	25.75	25.659
O43896	KIF1C	1	1	2	1	2	1	0	0	1	3	0	0	1	2	2	3	1	1	1	0	1	1	0	0	1	1	0	1	0	0	0	0	2	0	0	0	1	0	1	0	0	0	0	0	0	0
O43920	NDUS5	6	4	5	6	6	5	2	3	3	7	3	2	6	7	5	6	5	6	3	4	7	6	5	6	4	5	6	6	5	2	3	3	7	3	2	6	7	5	6	5	6	3	4	7	6	5	24.1167	24.0525
O60216	RAD21	3	4	4	7	5	3	2	2	2	5	3	5	5	3	3	4	4	5	4	3	9	5	6	3	4	4	7	5	3	2	2	2	5	3	5	5	3	3	4	4	5	4	3	9	5	6	23.3298	23.5305
O60220	TIM8A	2	1	0	3	3	3	1	1	2	2	1	1	3	3	2	3	2	2	1	1	3	2	2	2	1	0	3	3	3	1	1	2	2	1	1	3	3	2	3	2	2	1	1	3	2	2	22.1685
O60231	DHX16	2	2	2	3	2	2	4	3	4	1	2	2	2	2	1	3	2	2	6	2	4	1	1	1	1	1	2	1	1	3	2	3	0	2	1	1	1	0	2	2	1	6	2	3	0	0
O60232	SSA27	3	2	1	2	2	4	0	1	1	3	0	0	4	3	3	3	5	2	0	0	1	0	0	3	2	1	2	2	4	0	1	1	3	0	0	4	3	3	3	5	2	0	0	1	0	0	23.1184	23.2799
O60256	KPRB	5	6	6	6	4	4	6	8	8	6	6	4	5	8	5	6	5	5	7	6	6	5	6	5	5	5	5	4	4	6	7	7	6	5	3	5	7	5	5	4	5	6	5	5	4	5	24.2412	24.0991
O60264	SMCA5	17	18	13	17	19	10	10	17	17	14	7	8	16	15	15	16	17	16	15	16	19	12	12	10	11	7	10	11	7	8	11	12	8	4	6	9	9	8	9	10	10	10	10	11	9	8	24.9332	24.9923
O60271	JIP4	20	18	20	15	16	12	5	5	6	15	3	5	16	12	12	12	14	11	3	6	14	12	11	20	18	20	15	16	12	5	5	6	15	3	5	16	12	12	12	14	11	3	6	14	12	11	25.8983	25.8583
O60306	AQR	2	4	3	3	3	3	3	2	5	2	2	0	3	3	3	4	3	3	2	3	4	2	3	2	4	3	3	3	3	3	2	5	2	2	0	3	3	3	4	3	3	2	3	4	2	3	23.134	22.647
O60313	OPA1	12	13	13	15	16	16	5	7	10	16	10	12	13	13	14	16	16	17	11	7	22	22	20	12	13	13	15	16	16	5	7	10	16	10	12	13	13	14	16	16	17	11	7	22	22	20	24.7833	24.8745
O60341	KDM1A	4	4	4	5	6	4	1	2	6	7	4	3	5	3	4	7	6	7	3	4	7	6	7	4	4	4	5	6	4	1	2	6	7	4	3	5	3	4	7	6	7	3	4	7	6	7		23.4073
O60343	TBCD4	1	1	1	0	0	0	0	0	0	0	0	0	0	0	0	0	0	0	0	0	0	0	0	1	1	1	0	0	0	0	0	0	0	0	0	0	0	0	0	0	0	0	0	0	0	0
O60427	FADS1	2	1	1	0	0	1	1	1	2	0	1	1	2	1	1	0	1	2	3	4	1	1	0	2	1	1	0	0	1	1	1	2	0	1	1	2	1	1	0	1	2	3	4	1	1	0	22.0149
O60443	DFNA5	5	7	8	7	7	5	0	0	1	7	2	4	4	5	3	6	8	7	0	0	4	5	5	5	7	8	7	7	5	0	0	1	7	2	4	4	5	3	6	8	7	0	0	4	5	5	23.9124	24.4511
O60476	MA1A2	4	3	4	3	5	3	0	1	1	4	0	1	5	4	4	2	1	2	0	0	3	1	3	4	3	4	3	5	3	0	1	1	4	0	1	5	4	4	2	1	2	0	0	3	1	3	22.8205
O60488	ACSL4	25	23	24	26	25	27	19	22	22	20	17	18	33	32	34	28	25	29	21	23	33	28	30	24	21	23	25	24	25	17	20	20	19	16	17	31	30	32	26	23	27	19	21	32	27	29	27.2422	27.2354
O60493	SNX3	10	11	10	9	10	10	6	7	8	11	6	9	9	10	11	12	10	10	6	7	10	10	8	8	9	8	7	8	8	4	5	7	9	5	7	8	9	10	10	9	9	5	6	8	9	7	26.3434	26.2539
O60499	STX10	1	0	2	1	1	1	0	0	0	1	0	1	1	0	0	2	1	0	0	0	1	2	0	1	0	2	1	1	1	0	0	0	1	0	1	1	0	0	2	1	0	0	0	1	2	0
O60502	OGA	7	7	5	5	7	3	2	2	2	6	3	4	5	3	4	5	5	6	1	3	6	5	4	7	7	5	5	7	3	2	2	2	6	3	4	5	3	4	5	5	6	1	3	6	5	4	23.4333	23.8156
O60504	VINEX	10	10	9	9	8	5	3	3	3	8	6	8	9	10	8	9	8	8	6	4	9	9	8	10	10	9	9	8	5	3	3	3	8	6	8	9	10	8	9	8	8	6	4	9	9	8	25.2889	25.1079
O60506	HNRPQ	32	33	33	33	33	31	25	28	25	31	26	18	29	31	31	27	29	30	27	26	33	31	30	27	28	28	28	28	27	20	23	20	26	21	13	24	26	26	22	24	25	22	21	28	26	25	29.6288	29.5755
O60507	TPST1	2	2	3	2	3	3	2	1	1	2	0	3	2	3	3	3	0	1	3	2	2	3	2	2	2	3	2	3	3	2	1	1	2	0	3	2	3	3	3	0	1	3	2	2	3	2	21.5588	21.4845
O60518	RNBP6	2	2	2	1	2	1	1	2	3	3	1	2	1	1	1	2	3	2	2	3	1	2	1	0	0	0	0	1	1	0	1	1	1	0	1	0	0	0	0	1	0	0	1	0	1	0
O60524	NEMF	3	2	3	2	3	2	1	0	1	2	0	1	2	1	2	2	4	3	0	0	1	1	1	3	2	3	2	3	2	1	0	1	2	0	1	2	1	2	2	4	3	0	0	1	1	1
O60547	GMDS	1	1	1	1	2	1	0	0	1	1	1	1	3	2	1	0	0	1	1	1	3	3	3	1	1	1	1	2	1	0	0	1	1	1	1	3	2	1	0	0	1	1	1	3	3	3
O60551	NMT2	9	8	8	9	8	5	4	4	4	4	4	5	5	5	5	7	8	7	5	5	7	8	5	5	4	4	5	4	1	1	1	0	1	0	3	1	1	1	3	4	3	1	1	4	4	2	22.5354	22.1571
O60563	CCNT1	0	0	0	0	0	0	0	1	0	0	0	0	0	0	0	0	0	0	1	1	0	0	1	0	0	0	0	0	0	0	1	0	0	0	0	0	0	0	0	0	0	1	1	0	0	1
O60565	GREM1	2	2	3	1	1	0	0	0	0	1	1	0	0	0	0	0	0	0	0	0	1	0	0	2	2	3	1	1	0	0	0	0	1	1	0	0	0	0	0	0	0	0	0	1	0	0	23.5381	23.1234
O60568	PLOD3	31	30	30	28	30	22	24	22	25	31	27	21	27	28	27	28	29	28	22	23	27	25	25	31	30	30	28	30	22	24	22	25	31	27	21	27	28	27	28	29	28	22	23	27	25	25	28.2268	28.3106
O60573	IF4E2	2	2	2	1	2	1	1	1	1	2	0	0	0	0	0	2	1	1	1	1	0	1	0	2	2	2	1	2	1	1	1	1	2	0	0	0	0	0	2	1	1	1	1	0	1	0
O60610	DIAP1	13	14	14	14	13	6	7	6	9	9	4	6	12	13	11	11	12	12	6	7	11	7	5	13	14	14	14	13	6	7	6	9	9	4	6	12	13	11	11	12	12	6	7	11	7	5	28.3783	28.3873
O60613	2015-09-01	5	6	6	6	5	4	3	2	4	6	4	2	5	5	5	5	5	5	3	4	6	4	4	5	6	6	6	5	4	3	2	4	6	4	2	5	5	5	5	5	5	3	4	6	4	4	24.1896	23.8667
O60645	EXOC3	7	8	8	6	9	5	4	3	6	5	3	4	7	7	6	8	8	8	4	4	9	6	5	7	8	8	6	9	5	4	3	6	5	3	4	7	7	6	8	8	8	4	4	9	6	5	23.8129	24.0647
O60664	PLIN3	16	16	16	15	16	16	16	15	16	16	17	14	16	16	16	17	17	17	15	15	16	16	13	16	16	16	15	16	16	16	15	16	16	17	14	16	16	16	17	17	17	15	15	16	16	13	29.1552	28.8908
O60684	IMA7	10	11	10	11	10	10	7	9	12	11	10	9	11	10	10	10	10	11	9	7	11	10	10	4	5	4	5	5	5	4	5	6	5	6	4	5	5	5	4	4	5	5	4	5	5	5	26.2724	26.2931
O60701	UGDH	32	31	31	29	28	23	22	27	25	29	26	21	30	28	30	23	24	23	24	24	25	24	27	32	31	31	29	28	23	22	27	25	29	26	21	30	28	30	23	24	23	24	24	25	24	27	29.7953	29.8402
O60716	CTND1	22	25	26	26	26	20	11	10	11	22	15	17	23	21	20	22	23	24	8	10	20	17	18	22	25	26	26	26	20	11	10	11	22	15	17	23	21	20	22	23	24	8	10	20	17	18	26.6854	26.6588
O60725	ICMT	3	2	3	1	3	1	1	1	2	1	2	2	3	3	3	2	3	3	1	1	2	1	2	3	2	3	1	3	1	1	1	2	1	2	2	3	3	3	2	3	3	1	1	2	1	2	22.9068	23.3572
O60739	EIF1B	5	4	5	4	5	5	3	4	3	5	3	2	6	5	5	4	4	4	3	3	4	3	5	1	1	1	1	1	1	0	0	0	1	0	0	1	1	1	1	0	0	0	0	1	1	1
O60749	SNX2	12	12	11	13	13	11	7	10	8	11	10	11	14	14	12	11	14	12	10	7	14	12	13	11	10	10	11	11	9	5	9	7	10	8	9	12	12	10	9	12	10	8	5	12	10	11	25.3813	25.3657
O60762	DPM1	10	10	9	9	11	9	5	6	7	8	6	6	10	7	7	9	10	8	5	7	9	8	8	10	10	9	9	11	9	5	6	7	8	6	6	10	7	7	9	10	8	5	7	9	8	8	26.3833	26.2244
O60763	USO1	37	37	37	36	35	34	27	26	29	34	29	24	36	35	34	37	37	33	25	27	34	32	34	36	36	36	35	34	33	26	25	28	34	28	23	35	34	33	36	36	32	24	26	33	31	33	28.5504	28.6039
O60783	RT14	1	1	1	1	1	1	1	1	1	1	1	1	1	1	1	1	1	1	1	1	1	1	1	1	1	1	1	1	1	1	1	1	1	1	1	1	1	1	1	1	1	1	1	1	1	1
O60784	TOM1	9	8	8	9	11	9	2	4	3	9	4	6	9	9	9	9	10	9	0	2	8	9	7	9	8	8	9	11	9	2	4	3	9	4	6	9	9	9	9	10	9	0	2	8	9	7	24.9715	24.8946
P57053	H2BFS	5	5	6	6	6	6	6	7	7	6	6	6	5	6	7	6	6	7	6	7	5	8	8	0	0	0	0	0	0	0	0	0	0	0	0	0	0	0	0	0	0	0	0	0	0	0
O60826	CCD22	9	8	8	8	8	7	3	2	3	7	1	6	6	6	6	6	7	6	2	2	4	6	7	9	8	8	8	8	7	3	2	3	7	1	6	6	6	6	6	7	6	2	2	4	6	7	23.5763	23.7597
O60828	PQBP1	1	1	1	1	3	2	1	1	2	2	0	1	2	2	2	2	2	1	0	1	2	2	2	1	1	1	1	3	2	1	1	2	2	0	1	2	2	2	2	2	1	0	1	2	2	2
O60831	PRAF2	5	6	6	4	5	6	4	3	5	3	1	3	4	5	3	3	3	5	1	2	3	3	3	5	6	6	4	5	6	4	3	5	3	1	3	4	5	3	3	3	5	1	2	3	3	3	25.9909	25.9482
O60832	DKC1	13	13	13	11	13	10	9	10	14	12	12	9	13	12	11	13	14	13	11	11	13	12	13	13	13	13	11	13	10	9	10	14	12	12	9	13	12	11	13	14	13	11	11	13	12	13	26.0749	26.2635
O60841	IF2P	19	22	24	17	16	15	14	16	17	14	11	11	18	24	20	18	20	18	12	12	13	12	12	19	22	24	17	16	15	14	16	17	14	11	11	18	24	20	18	20	18	12	12	13	12	12	26.5574	26.5845
O60869	EDF1	6	4	4	4	4	4	5	6	6	5	5	4	6	5	5	5	5	5	4	5	5	6	6	6	4	4	4	4	4	5	6	6	5	5	4	6	5	5	5	5	5	4	5	5	6	6	24.952	24.7777
O60879	DIAP2	1	1	1	1	0	0	0	1	0	0	0	2	1	1	0	1	2	0	0	0	3	1	0	1	1	1	1	0	0	0	1	0	0	0	2	1	1	0	1	2	0	0	0	3	1	0
O60884	DNJA2	13	12	13	11	12	10	10	11	10	12	9	7	11	11	10	14	10	11	9	12	11	12	12	13	12	13	11	12	10	10	11	10	12	9	7	11	11	10	14	10	11	9	12	11	12	12	26.5694	26.3187
O60885	BRD4	1	3	3	1	1	1	1	1	0	4	0	1	3	2	1	2	1	2	0	1	2	3	2	0	1	1	0	0	0	1	0	0	2	0	0	1	0	0	1	0	1	0	0	0	1	1		22.4028
O60888	CUTA	4	4	4	4	5	2	3	3	3	5	4	1	4	3	3	5	5	4	4	4	5	5	4	4	4	4	4	5	2	3	3	3	5	4	1	4	3	3	5	5	4	4	4	5	5	4	25.9737	25.4669
O60907	TBL1X	3	2	3	2	3	4	3	1	4	5	3	2	4	4	3	4	4	3	3	4	3	4	4	0	0	0	0	0	0	0	0	0	1	0	0	1	1	0	0	0	0	0	1	0	1	1
O60925	PFD1	5	5	4	5	5	4	5	5	6	5	6	4	4	5	5	5	5	5	6	5	5	5	5	5	5	4	5	5	4	5	5	6	5	6	4	4	5	5	5	5	5	6	5	5	5	5	24.9397	24.7817
O60934	NBN	1	0	1	0	1	0	0	1	0	1	0	0	1	1	0	0	1	1	0	1	1	1	0	1	0	1	0	1	0	0	1	0	1	0	0	1	1	0	0	1	1	0	1	1	1	0
O60936	NOL3	0	2	1	0	1	0	1	0	1	2	1	2	2	0	2	2	3	2	0	0	1	1	1	0	2	1	0	1	0	1	0	1	2	1	2	2	0	2	2	3	2	0	0	1	1	1		22.3032
O60942	MCE1	0	0	1	0	0	0	0	1	1	0	0	0	0	0	0	0	0	0	1	1	0	0	0	0	0	1	0	0	0	0	1	1	0	0	0	0	0	0	0	0	0	1	1	0	0	0
O75037	KI21B	0	0	0	0	0	0	1	0	0	0	0	0	0	0	0	0	0	0	0	0	0	0	0	0	0	0	0	0	0	1	0	0	0	0	0	0	0	0	0	0	0	0	0	0	0	0
O75044	SRGP2	2	2	2	2	2	2	1	2	0	1	1	1	1	2	1	3	2	2	0	0	1	1	1	0	0	0	0	0	0	0	1	0	0	0	0	0	0	0	1	0	0	0	0	0	0	0
O75083	WDR1	30	30	29	27	28	28	30	29	29	30	30	24	28	28	27	27	26	28	30	30	26	26	26	30	30	29	27	28	28	30	29	29	30	30	24	28	28	27	27	26	28	30	30	26	26	26	30.9195	30.8929
Q14332	FZD2	1	1	1	0	0	0	0	0	0	0	0	0	0	0	0	0	0	0	0	0	0	0	0	1	1	1	0	0	0	0	0	0	0	0	0	0	0	0	0	0	0	0	0	0	0	0
O75116	ROCK2	16	16	15	14	17	15	8	9	4	14	7	13	16	19	14	19	21	20	7	10	17	13	15	11	11	10	10	12	10	5	5	2	9	3	10	11	14	9	13	15	14	3	6	13	9	9	25.603	25.7428
O75122	CLAP2	4	4	4	3	4	4	3	3	3	4	2	2	3	4	4	3	3	3	3	4	2	2	2	2	2	2	1	2	2	1	1	1	2	0	0	1	2	2	1	1	1	1	2	0	0	0
O75131	CPNE3	16	15	15	14	15	13	13	11	12	15	11	11	15	15	15	16	15	15	8	11	17	14	16	15	14	14	13	14	12	12	10	11	14	10	10	14	14	14	15	14	14	7	10	16	13	15	26.7209	26.6845
O75151	PHF2	1	1	1	1	1	1	0	0	1	2	1	1	1	1	1	1	1	2	0	1	2	1	0	1	1	1	1	1	1	0	0	1	2	1	1	1	1	1	1	1	2	0	1	2	1	0
O75153	CLU	2	6	4	1	2	2	2	6	6	1	1	1	5	2	6	3	3	4	6	6	0	0	0	2	6	4	1	2	2	2	6	6	1	1	1	5	2	6	3	3	4	6	6	0	0	0
O75165	DJC13	50	43	48	47	46	39	13	15	20	41	21	31	41	43	40	42	43	45	13	19	39	37	43	50	43	48	47	46	39	13	15	20	41	21	31	41	43	40	42	43	45	13	19	39	37	43	26.9485	26.8153
O75175	CNOT3	0	1	0	1	1	1	1	0	1	0	1	2	1	1	1	1	0	0	1	2	0	0	2	0	1	0	1	1	1	1	0	1	0	1	2	1	1	1	1	0	0	1	2	0	0	2
O75179	ANR17	0	1	0	0	0	0	2	3	2	2	1	1	1	1	0	0	0	0	2	3	0	0	0	0	1	0	0	0	0	1	1	0	1	0	0	0	0	0	0	0	0	1	0	0	0	0
O75190	DNJB6	2	2	2	2	2	2	1	1	1	1	0	0	2	2	0	2	2	1	0	1	1	0	0	2	2	1	2	2	2	1	1	1	1	0	0	2	2	0	2	2	1	0	1	0	0	0	21.6236	21.7518
O75208	COQ9	0	0	0	0	1	0	0	0	0	1	0	0	0	0	0	0	0	0	0	0	1	0	1	0	0	0	0	1	0	0	0	0	1	0	0	0	0	0	0	0	0	0	0	1	0	1
O75223	GGCT	5	6	5	3	3	2	2	1	1	4	1	3	6	5	4	2	3	3	1	3	3	4	3	5	6	5	3	3	2	2	1	1	4	1	3	6	5	4	2	3	3	1	3	3	4	3	24.1294	24.1238
O75251	NDUS7	2	3	3	4	2	2	3	3	3	2	3	3	3	3	3	2	3	3	3	3	3	2	2	2	3	3	4	2	2	3	3	3	2	3	3	3	3	3	2	3	3	3	3	3	2	2	24.0228	24.2138
O75306	NDUS2	9	11	11	12	11	9	6	8	8	13	10	8	11	11	10	10	10	13	10	9	13	11	12	9	11	11	12	11	9	6	8	8	13	10	8	11	11	10	10	10	13	10	9	13	11	12	25.8781	25.7885
O75312	ZPR1	6	6	6	6	8	4	2	2	1	6	0	3	8	9	6	5	6	6	1	1	2	2	2	6	6	6	6	8	4	2	2	1	6	0	3	8	9	6	5	6	6	1	1	2	2	2	23.9932	24.0251
O75323	NIPS2	5	5	3	5	4	4	1	1	1	4	3	4	2	5	5	5	5	4	0	1	8	5	7	5	5	3	5	4	4	1	1	1	4	3	4	2	5	5	5	5	4	0	1	8	5	7	23.3557	23.5992
O75326	SEM7A	2	3	3	1	1	1	1	0	0	1	1	1	1	1	1	1	1	1	0	0	1	1	1	2	3	3	1	1	1	1	0	0	1	1	1	1	1	1	1	1	1	0	0	1	1	1		24.5188
O75340	PDCD6	8	7	8	7	7	6	5	5	7	7	7	6	8	7	8	7	8	7	6	5	8	7	7	8	7	8	7	7	6	5	5	7	7	7	6	8	7	8	7	8	7	6	5	8	7	7	25.4097	25.5681
O75347	TBCA	8	9	9	9	9	7	6	6	6	8	6	6	9	8	7	7	7	8	5	6	7	7	6	8	9	9	9	9	7	6	6	6	8	6	6	9	8	7	7	7	8	5	6	7	7	6	26.7557	26.4681
O75348	VATG1	5	4	5	4	5	2	3	2	4	5	4	3	5	5	5	5	5	5	3	3	5	4	3	5	4	5	4	5	2	3	2	4	5	4	3	5	5	5	5	5	5	3	3	5	4	3	25.441	25.6009
O75351	VPS4B	11	10	9	11	9	10	6	7	7	9	4	6	9	10	9	10	8	9	7	4	11	10	9	7	7	6	7	6	6	4	5	5	6	3	2	6	7	6	7	5	6	4	3	7	6	5	24.7785	24.7372
O75352	MPU1	3	3	3	3	3	3	3	3	3	2	2	3	2	3	3	3	3	3	3	3	2	3	2	3	3	3	3	3	3	3	3	3	2	2	3	2	3	3	3	3	3	3	3	2	3	2	24.3155	24.2891
O75367	H2AY	14	14	17	17	17	16	14	14	16	16	15	13	16	14	16	14	13	12	15	16	17	17	16	12	12	15	15	15	14	12	12	14	14	13	11	14	12	14	12	11	10	13	14	15	15	14	27.4513	27.5081
O75368	SH3L1	9	7	7	7	8	9	4	4	4	8	6	6	8	9	9	6	6	6	5	6	9	9	9	9	7	7	7	8	9	4	4	4	8	6	6	8	9	9	6	6	6	5	6	9	9	9	25.7357	25.5694
O75369	FLNB	120	124	122	113	119	106	92	87	96	114	104	93	118	120	119	119	121	122	95	103	117	114	117	109	114	110	103	106	95	80	76	83	103	91	84	105	108	107	108	110	110	83	91	106	103	108	30.4756	30.5703
O75380	NDUS6	1	2	2	3	3	3	2	2	3	3	3	2	2	2	3	2	3	3	2	3	3	3	3	1	2	2	3	3	3	2	2	3	3	3	2	2	2	3	2	3	3	2	3	3	3	3
O75381	PEX14	4	4	4	3	5	2	2	1	2	4	2	2	3	4	4	5	5	6	1	2	4	2	2	4	4	4	3	5	2	2	1	2	4	2	2	3	4	4	5	5	6	1	2	4	2	2	23.3422	23.4282
O75390	CISY	13	15	14	15	15	14	13	14	15	15	15	13	15	14	15	15	14	14	14	15	16	15	16	13	15	14	15	15	14	13	14	15	15	15	13	15	14	15	15	14	14	14	15	16	15	16	27.6362	27.671
O75394	RM33	0	1	1	1	1	1	0	0	0	1	0	0	0	1	0	0	1	0	0	0	1	0	1	0	1	1	1	1	1	0	0	0	1	0	0	0	1	0	0	1	0	0	0	1	0	1
O75396	SC22B	12	12	12	12	11	11	10	11	10	11	11	8	13	12	13	11	11	11	10	10	12	12	11	12	12	12	12	11	11	10	11	10	11	11	8	13	12	13	11	11	11	10	10	12	12	11	28.353	28.5402
O75400	PR40A	12	7	7	12	12	9	8	7	8	14	11	10	9	15	15	11	12	11	8	8	10	11	11	12	7	7	12	12	9	8	7	8	14	11	10	9	15	15	11	12	11	8	8	10	11	11	25.0133	24.4276
O75420	PERQ1	1	1	1	0	0	0	0	0	0	1	0	0	1	0	1	0	0	0	0	0	0	0	0	1	1	1	0	0	0	0	0	0	1	0	0	1	0	1	0	0	0	0	0	0	0	0
O75427	LRCH4	1	2	2	2	1	0	0	0	0	1	0	0	0	0	1	1	1	0	0	0	0	1	1	1	2	2	2	1	0	0	0	0	1	0	0	0	0	1	1	1	0	0	0	0	1	1
O75431	MTX2	4	1	3	4	5	5	2	3	2	4	2	2	3	3	2	4	3	4	2	3	4	4	5	4	1	3	4	5	5	2	3	2	4	2	2	3	3	2	4	3	4	2	3	4	4	5
O75436	VP26A	8	9	7	9	9	8	5	7	8	9	7	6	10	9	9	8	10	8	7	6	9	11	8	8	9	7	9	9	8	5	7	8	9	7	6	10	9	9	8	10	8	7	6	9	11	8	25.6782	25.9719
O75438	NDUB1	3	3	3	3	2	3	2	2	3	2	1	3	3	2	2	2	2	2	2	3	3	3	3	3	3	3	3	2	3	2	2	3	2	1	3	3	2	2	2	2	2	2	3	3	3	3	23.3449	23.2295
O75439	MPPB	11	11	11	12	13	8	4	6	6	14	8	8	11	8	7	10	11	10	7	7	13	11	8	10	10	10	11	12	7	4	6	6	13	8	7	10	7	7	10	10	10	7	6	13	11	8	24.194	24.2445
O75475	PSIP1	9	10	9	12	11	11	9	10	10	12	8	9	9	9	10	10	11	9	7	8	11	11	11	8	9	8	11	10	11	9	10	9	11	7	9	8	8	9	9	10	8	7	7	10	10	10	24.9476	24.9409
O75477	ERLN1	11	9	9	10	11	10	7	8	7	9	9	9	10	10	9	11	11	12	8	11	9	9	6	8	6	6	7	8	7	4	5	4	6	6	6	7	7	6	8	8	9	5	8	6	6	3	25.0838	25.397
O75489	NDUS3	9	9	7	12	12	10	8	10	8	13	8	7	12	14	13	10	10	10	6	8	12	11	11	9	9	7	12	12	10	8	10	8	13	8	7	12	14	13	10	10	10	6	8	12	11	11	25.5527	25.5959
O75494	SRS10	4	4	4	5	5	6	5	6	6	6	6	1	6	7	6	6	5	7	4	5	5	6	5	4	4	4	5	5	6	5	6	6	6	6	1	6	7	6	6	5	7	4	5	5	6	5	25.0096	24.8998
O75506	HSBP1	1	2	2	1	1	2	2	2	2	2	1	0	1	1	2	1	1	1	2	2	0	0	1	1	2	2	1	1	2	2	2	2	2	1	0	1	1	2	1	1	1	2	2	0	0	1		22.1077
O75508	CLD11	2	1	1	2	1	1	1	2	1	1	2	1	0	1	1	1	1	1	1	1	1	1	1	2	1	1	2	1	1	1	2	1	1	2	1	0	1	1	1	1	1	1	1	1	1	1	24.323
O75521	ECI2	10	10	9	10	11	9	7	5	4	10	6	9	10	9	10	11	12	12	4	7	9	9	10	10	10	9	10	11	9	7	5	4	10	6	9	10	9	10	11	12	12	4	7	9	9	10	25.281	25.5522
O75531	BAF	9	7	7	10	10	9	10	8	10	10	9	9	10	10	10	6	6	6	8	9	9	10	8	9	7	7	10	10	9	10	8	10	10	9	9	10	10	10	6	6	6	8	9	9	10	8	27.0716	27.1461
O75533	SF3B1	39	41	38	43	42	35	26	32	34	40	33	35	42	44	40	42	42	40	34	34	41	41	38	39	41	38	43	42	35	26	32	34	40	33	35	42	44	40	42	42	40	34	34	41	41	38	27.853	27.9996
O75534	CSDE1	24	24	22	20	24	21	23	25	20	22	20	14	24	25	25	25	26	25	23	21	19	17	19	24	24	22	20	24	21	23	25	20	22	20	14	24	25	25	25	26	25	23	21	19	17	19	27.0073	26.9201
O75569	PRKRA	7	8	8	6	7	7	7	7	6	6	8	7	7	7	7	5	6	6	6	7	8	6	7	7	8	8	6	7	7	7	7	6	6	8	7	7	7	7	5	6	6	6	7	8	6	7	25.0956	25.2073
O75607	NPM3	3	3	3	3	3	3	2	4	3	3	3	2	2	3	3	2	2	3	3	3	3	3	3	3	3	3	3	3	3	2	4	3	3	3	2	2	3	3	2	2	3	3	3	3	3	3	24.4573	24.4241
O75608	LYPA1	6	6	6	3	4	2	4	4	5	5	6	4	6	6	6	4	4	4	4	4	5	5	6	6	6	6	3	4	2	4	4	5	5	6	4	6	6	6	4	4	4	4	4	5	5	6	25.2098	24.9584
O75629	CREG1	0	0	0	0	0	0	1	1	1	0	1	0	0	0	0	0	0	0	1	0	1	0	0	0	0	0	0	0	0	1	1	1	0	1	0	0	0	0	0	0	0	1	0	1	0	0
O75635	SPB7	1	1	1	1	1	1	1	1	1	1	1	1	1	1	1	0	0	0	1	1	1	1	1	1	1	1	1	1	1	1	1	1	1	1	1	1	1	1	0	0	0	1	1	1	1	1
O75643	U520	52	58	53	61	63	56	52	54	58	69	50	36	61	63	58	59	62	63	55	56	66	64	65	52	58	53	61	63	56	52	54	58	69	50	36	61	63	58	59	62	63	55	56	66	64	65	27.9364	27.8819
O75663	TIPRL	8	7	8	6	7	6	6	4	6	7	7	4	6	7	6	8	6	5	5	4	6	6	6	8	7	8	6	7	6	6	4	6	7	7	4	6	7	6	8	6	5	5	4	6	6	6	25.6328	25.3213
O75683	SURF6	0	0	0	1	1	0	1	1	0	1	1	0	1	1	1	0	0	1	1	1	0	1	2	0	0	0	1	1	0	1	1	0	1	1	0	1	1	1	0	0	1	1	1	0	1	2
O75688	PPM1B	4	5	4	3	3	1	1	2	2	5	1	1	3	5	4	4	4	3	3	1	3	1	4	2	3	2	1	1	1	1	2	1	3	0	0	1	3	2	2	2	1	2	1	1	1	2		22.8937
O75691	UTP20	0	0	1	1	0	0	1	3	2	0	0	0	1	0	1	0	0	0	2	4	1	0	0	0	0	1	1	0	0	1	3	2	0	0	0	1	0	1	0	0	0	2	4	1	0	0
O75694	NU155	18	19	17	24	23	19	10	11	15	21	15	16	23	21	20	22	20	20	15	18	22	22	22	18	19	17	24	23	19	10	11	15	21	15	16	23	21	20	22	20	20	15	18	22	22	22	25.6208	25.5893
O75695	XRP2	4	3	2	1	2	1	1	2	2	2	2	3	2	3	1	1	3	2	3	2	3	3	2	4	3	2	1	2	1	1	2	2	2	2	3	2	3	1	1	3	2	3	2	3	3	2	22.6243	22.6932
O75718	CRTAP	17	18	17	19	18	14	9	12	13	19	13	14	18	18	17	18	17	16	11	11	16	14	16	17	17	16	18	17	14	9	11	12	18	12	14	17	17	16	17	16	15	11	11	15	14	15	27.8271	27.9472
O75746	CMC1	9	12	7	13	11	9	3	4	3	10	6	9	12	11	10	10	14	14	6	6	6	9	10	7	9	5	10	9	7	2	1	1	8	3	7	8	7	5	6	9	9	3	3	5	8	9	23.109	23.1913
O75762	TRPA1	23	27	26	37	39	34	37	38	37	13	5	11	39	39	39	41	41	41	35	34	13	15	12	23	27	26	37	39	34	37	38	37	13	5	11	39	39	39	41	41	41	35	34	13	15	12	26.7605	26.423
O75787	RENR	2	3	3	1	3	0	0	0	1	0	0	1	4	3	2	2	3	3	0	0	2	1	0	2	3	3	1	3	0	0	0	1	0	0	1	4	3	2	2	3	3	0	0	2	1	0	22.1539	22.0893
O75794	CD123	1	1	1	1	1	1	1	1	1	1	0	0	1	1	1	1	1	1	0	1	1	1	1	1	1	1	1	1	1	1	1	1	1	0	0	1	1	1	1	1	1	0	1	1	1	1
O75821	EIF3G	10	10	10	13	12	11	12	9	10	12	8	11	13	12	9	11	15	12	14	13	8	10	9	10	10	10	13	12	11	12	9	10	12	8	11	13	12	9	11	15	12	14	13	8	10	9	26.1302	25.97
O75822	EIF3J	8	10	6	8	9	7	10	9	7	7	8	4	10	10	9	7	8	8	9	8	6	7	6	8	10	6	8	9	7	10	9	7	7	8	4	10	10	9	7	8	8	9	8	6	7	6	25.3228	25.2183
O75828	CBR3	7	5	6	4	3	3	6	6	6	6	4	5	5	4	4	5	3	5	7	7	7	4	5	5	3	4	2	1	1	4	4	4	4	2	3	3	2	2	3	1	3	5	5	5	2	3	24.9671	24.7211
O75832	PSD10	10	10	10	9	10	4	7	7	7	10	8	5	9	9	8	9	9	9	7	6	9	10	7	10	10	10	9	10	4	7	7	7	10	8	5	9	9	8	9	9	9	7	6	9	10	7	25.3508	25.4042
O75843	AP1G2	1	1	1	1	1	0	0	0	0	1	0	1	1	1	1	1	1	1	0	0	1	1	1	1	1	1	1	1	0	0	0	0	1	0	1	1	1	1	1	1	1	0	0	1	1	1
O75844	FACE1	11	9	11	9	9	10	7	7	10	4	4	7	9	9	9	8	7	10	5	8	9	8	6	11	9	11	9	9	10	7	7	10	4	4	7	9	9	9	8	7	10	5	8	9	8	6	25.306	25.4122
O75874	IDHC	18	21	20	21	20	23	19	19	19	21	19	15	22	20	22	20	18	17	21	20	20	22	22	17	20	19	20	19	22	18	18	18	20	18	14	21	19	21	19	17	16	20	19	19	21	21	28.0022	27.9621
O75880	SCO1	0	1	0	1	2	1	2	1	1	1	0	1	1	2	0	1	1	2	0	0	1	2	1	0	1	0	1	2	1	2	1	1	1	0	1	1	2	0	1	1	2	0	0	1	2	1
O75884	RBBP9	3	4	4	4	4	3	2	0	1	3	1	0	2	3	3	3	2	2	1	1	3	2	2	3	4	4	4	4	3	2	0	1	3	1	0	2	3	3	3	2	2	1	1	3	2	2	23.0156	22.9994
O75886	STAM2	6	6	8	7	6	2	3	3	2	5	2	5	5	9	6	8	7	7	4	4	4	5	5	4	4	6	6	4	1	1	1	1	4	1	3	4	7	4	6	5	5	2	2	3	3	3	23.7517	23.8455
O75891	AL1L1	5	5	5	6	6	4	1	1	2	4	2	3	5	5	3	6	4	5	1	2	5	4	3	3	3	3	4	4	3	1	1	1	3	1	2	3	3	2	4	3	3	1	1	3	3	2	24.6926	24.449
O75909	CCNK	1	2	1	3	2	1	1	1	1	2	1	2	2	2	2	2	0	2	1	1	2	2	3	1	2	1	3	2	1	1	1	1	2	1	2	2	2	2	2	0	2	1	1	2	2	3
O75911	DHRS3	8	5	5	8	8	9	5	5	5	7	3	5	7	6	6	6	6	7	4	4	8	9	8	8	5	5	8	8	9	5	5	5	7	3	5	7	6	6	6	6	7	4	4	8	9	8	24.1685	24.3094
O75915	PRAF3	5	4	6	6	6	4	5	5	6	4	7	4	6	5	7	6	6	6	5	5	6	5	4	5	4	6	6	6	4	5	5	6	4	7	4	6	5	7	6	6	6	5	5	6	5	4	26.0637	26.1078
O75923	DYSF	2	2	2	1	2	3	2	1	0	2	2	2	2	1	2	2	1	2	3	2	2	3	2	1	1	1	0	1	2	1	1	0	1	1	1	1	0	1	1	0	1	2	2	1	2	1
O75934	SPF27	2	3	2	3	3	5	4	4	4	3	2	3	5	3	4	4	4	3	5	5	4	4	4	2	3	2	3	3	5	4	4	4	3	2	3	5	3	4	4	4	3	5	5	4	4	4	23.3116	23.2177
O75935	DCTN3	8	9	7	9	8	7	3	4	6	9	7	6	8	7	7	9	8	9	5	3	8	8	8	8	9	7	9	8	7	3	4	6	9	7	6	8	7	7	9	8	9	5	3	8	8	8	24.7119	24.7269
O75937	DNJC8	3	4	2	5	4	4	5	6	5	5	5	4	5	6	6	3	4	4	4	6	6	4	6	3	4	2	5	4	4	5	6	5	5	5	4	5	6	6	3	4	4	4	6	6	4	6	23.3597	24.1049
O75940	SPF30	0	1	0	3	3	3	3	1	0	3	2	1	3	1	1	1	2	2	1	2	2	3	2	0	1	0	3	3	3	3	1	0	3	2	1	3	1	1	1	2	2	1	2	2	3	2
O75947	ATP5H	11	10	8	10	10	9	7	7	8	11	8	10	11	10	9	9	11	9	7	8	11	11	10	11	10	8	10	10	9	7	7	8	11	8	10	11	10	9	9	11	9	7	8	11	11	10	26.9583	26.4692
O75954	TSN9	2	2	2	3	3	3	2	2	1	2	2	1	2	2	2	2	1	2	0	1	2	2	2	2	2	2	3	3	3	2	2	1	2	2	1	2	2	2	2	1	2	0	1	2	2	2	22.4915	22.5721
O75955	FLOT1	18	17	18	18	17	14	14	15	18	18	19	14	19	19	19	18	18	18	17	17	20	20	20	18	17	18	18	17	14	14	15	18	18	19	14	19	19	19	18	18	18	17	17	20	20	20	26.3592	26.4212
O75962	TRIO	14	11	17	15	12	7	3	2	4	14	7	11	8	8	7	12	13	13	2	2	8	7	8	13	11	16	15	12	7	3	2	4	13	7	10	8	8	7	12	13	13	2	2	8	7	8	24.7281	24.7328
O75964	ATP5L	3	4	3	4	5	4	5	4	4	4	4	5	4	5	5	4	5	3	4	5	5	5	5	3	4	3	4	5	4	5	4	4	4	4	5	4	5	5	4	5	3	4	5	5	5	5	25.3873	25.7162
O75976	CBPD	17	18	18	15	16	12	7	8	10	14	10	11	14	16	15	16	14	14	10	11	18	14	17	17	18	18	15	16	12	7	8	10	14	10	11	14	16	15	16	14	14	10	11	18	14	17	25.084	25.0792
O76003	GLRX3	15	17	14	16	15	9	13	12	13	14	14	9	15	15	16	14	15	15	13	14	14	13	11	15	17	14	16	15	9	13	12	13	14	14	9	15	15	16	14	15	15	13	14	14	13	11	26.9091	26.8077
O76021	RL1D1	15	16	17	16	16	14	14	14	17	15	14	13	16	17	16	16	14	14	15	16	16	14	14	15	16	17	16	16	14	14	14	17	15	14	13	16	17	16	16	14	14	15	16	16	14	14	27.0182	27.0324
O76024	WFS1	4	3	3	4	5	3	3	4	3	2	1	3	6	5	5	4	4	4	3	5	4	4	5	4	3	3	4	5	3	3	4	3	2	1	3	6	5	5	4	4	4	3	5	4	4	5	23.3401	23.566
O76031	CLPX	4	5	6	7	6	4	5	4	5	6	3	6	5	5	4	7	8	8	5	7	6	3	7	4	5	6	7	6	4	5	4	5	6	3	6	5	5	4	7	8	8	5	7	6	3	7	23.7298	23.6239
O76054	S14L2	2	1	0	3	1	1	0	0	1	1	0	1	1	2	2	1	2	1	0	0	1	1	1	2	1	0	3	1	1	0	0	1	1	0	1	1	2	2	1	2	1	0	0	1	1	1
O76070	SYUG	0	0	0	0	0	0	0	0	0	0	0	0	0	0	0	0	0	0	0	0	1	1	1	0	0	0	0	0	0	0	0	0	0	0	0	0	0	0	0	0	0	0	0	1	1	1
O76071	CIAO1	4	6	6	5	4	4	4	3	4	7	3	2	3	5	5	4	4	6	4	4	5	2	3	4	6	6	5	4	4	4	3	4	7	3	2	3	5	5	4	4	6	4	4	5	2	3	24.1439	24.1441
O76074	PDE5A	18	17	20	17	16	16	1	0	0	21	3	14	7	6	9	16	15	16	1	1	7	11	8	18	17	20	17	16	16	1	0	0	21	3	14	7	6	9	16	15	16	1	1	7	11	8	26.0366	25.7964
O76094	SRP72	19	18	18	16	17	15	14	15	15	16	12	10	17	16	16	14	15	14	15	14	12	14	17	19	18	18	16	17	15	14	15	15	16	12	10	17	16	16	14	15	14	15	14	12	14	17	26.6006	26.4738
O94760	DDAH1	8	9	9	6	8	5	6	6	5	8	6	4	6	7	7	9	8	7	5	6	7	10	6	7	8	8	5	7	4	5	5	4	7	5	3	5	6	6	8	7	6	4	5	6	9	5	25.4104	25.3943
O94766	B3GA3	2	5	3	3	3	2	1	1	1	2	1	3	2	2	3	2	3	3	1	1	3	2	1	2	5	3	3	3	2	1	1	1	2	1	3	2	2	3	2	3	3	1	1	3	2	1		22.3404
O94776	MTA2	9	12	12	10	8	9	7	8	9	10	2	9	10	13	8	9	9	12	9	9	9	7	6	8	10	10	7	6	6	7	8	9	7	2	7	7	11	6	7	8	10	9	9	7	4	3	25.5428	25.4765
O94804	STK10	3	2	1	1	1	0	0	0	2	0	3	2	3	1	1	2	1	1	1	0	2	0	0	2	1	0	0	0	0	0	0	1	0	2	2	2	0	0	1	0	0	0	0	1	0	0	21.5808
O94808	GFPT2	24	22	25	14	18	15	14	13	13	12	7	11	18	20	21	12	13	13	10	11	13	10	8	17	15	18	7	11	9	8	7	8	6	2	7	11	13	14	5	6	6	4	5	6	4	2	25.915	25.9105
O94822	LTN1	3	2	4	2	2	2	2	2	1	0	0	1	4	2	3	0	1	2	0	1	2	0	2	3	2	4	2	2	2	2	2	1	0	0	1	4	2	3	0	1	2	0	1	2	0	2	21.6492	21.7651
O94826	TOM70	17	18	18	18	20	19	13	16	17	16	17	13	18	18	19	15	18	17	13	17	18	19	18	17	18	18	18	20	19	13	16	17	16	17	13	18	18	19	15	18	17	13	17	18	19	18	26.3281	26.353
O94832	MYO1D	12	10	13	12	13	11	0	0	0	2	0	1	0	2	0	0	0	0	0	0	0	0	2	12	10	13	12	13	11	0	0	0	2	0	1	0	2	0	0	0	0	0	0	0	0	2	24.8209	24.7512
O94851	MICA2	8	5	7	3	2	0	0	0	0	1	0	0	3	2	1	1	0	4	0	0	0	1	0	8	5	7	3	2	0	0	0	0	1	0	0	3	2	1	1	0	4	0	0	0	1	0	24.0637	23.7283
O94855	SC24D	26	27	28	26	23	19	20	20	23	24	23	19	25	24	27	24	25	24	19	21	23	20	21	24	25	26	24	21	19	20	20	22	22	22	18	23	22	25	22	23	22	19	21	21	19	19	27.9532	28.1044
O94874	UFL1	19	18	19	20	19	9	6	8	6	18	10	12	18	15	17	14	15	16	6	8	16	15	13	19	18	19	20	19	9	6	8	6	18	10	12	18	15	17	14	15	16	6	8	16	15	13	26.0943	26.2549
O94887	FARP2	0	0	0	0	0	0	0	0	0	0	0	1	0	0	0	0	0	0	0	0	0	0	0	0	0	0	0	0	0	0	0	0	0	0	1	0	0	0	0	0	0	0	0	0	0	0
O94888	UBXN7	4	2	4	5	6	5	1	2	0	6	2	5	4	5	5	6	6	6	1	2	6	6	6	4	2	4	5	6	5	1	2	0	6	2	5	4	5	5	6	6	6	1	2	6	6	6	23.1898	22.8868
O94901	SUN1	6	6	7	9	8	6	0	0	1	3	1	7	3	6	4	3	7	4	0	1	9	6	6	6	6	7	9	8	6	0	0	1	3	1	7	3	6	4	3	7	4	0	1	9	6	6	24.0286	24.2127
O94903	PROSC	4	5	4	4	4	6	6	4	5	5	4	3	3	5	5	4	7	7	3	6	5	4	4	4	5	4	4	4	6	6	4	5	5	4	3	3	5	5	4	7	7	3	6	5	4	4	24.6973	24.4019
O94905	ERLN2	15	16	16	15	14	13	14	16	15	17	16	10	14	13	14	15	14	15	15	17	16	14	14	12	13	13	12	11	10	11	13	12	14	13	7	11	10	11	12	11	12	12	14	13	11	11	27.0496	27.1882
O94906	PRP6	16	21	15	18	18	16	9	13	10	18	9	15	16	18	14	14	15	15	12	14	19	21	18	16	21	15	18	18	16	9	13	10	18	9	15	16	18	14	14	15	15	12	14	19	21	18	25.1256	25.1836
O94911	ABCA8	11	11	9	19	16	13	2	2	1	5	6	8	11	12	12	7	11	14	3	3	3	4	4	11	11	9	19	16	13	2	2	1	5	6	8	11	12	12	7	11	14	3	3	3	4	4	25.4562	25.167
O94919	ENDD1	3	2	4	0	1	0	0	0	0	1	0	2	2	0	2	1	0	1	0	0	1	0	0	3	2	4	0	1	0	0	0	0	1	0	2	2	0	2	1	0	1	0	0	1	0	0	22.4392
O94923	GLCE	1	0	1	1	1	1	0	0	0	0	0	0	1	2	3	1	0	0	0	0	2	1	2	1	0	1	1	1	1	0	0	0	0	0	0	1	2	3	1	0	0	0	0	2	1	2
O94925	GLSK	19	19	17	17	16	11	15	13	16	16	9	9	16	16	16	14	15	14	15	16	15	13	13	19	19	17	17	16	11	15	13	16	16	9	9	16	16	16	14	15	14	15	16	15	13	13	26.7492	26.8013
O94929	ABLM3	1	1	1	1	2	1	1	1	1	1	2	0	1	1	1	2	1	1	1	0	1	1	1	1	1	1	1	2	1	1	1	1	1	2	0	1	1	1	2	1	1	1	0	1	1	1
O94966	UBP19	1	0	0	0	0	0	0	0	0	1	0	0	1	0	1	0	1	1	0	0	0	0	0	1	0	0	0	0	0	0	0	0	1	0	0	1	0	1	0	1	1	0	0	0	0	0
O94967	WDR47	1	0	1	1	1	1	0	0	0	1	0	1	2	1	1	1	2	0	0	0	0	0	0	1	0	1	1	1	1	0	0	0	1	0	1	2	1	1	1	2	0	0	0	0	0	0
O94973	AP2A2	24	25	24	26	26	21	16	19	21	23	20	20	25	25	23	22	22	25	18	15	24	21	23	15	15	15	16	16	15	11	11	12	14	11	13	15	16	14	15	15	15	11	9	15	12	15	26.6804	26.5686
O94979	SC31A	35	40	38	33	35	33	30	34	32	35	34	33	34	35	38	32	34	32	30	28	33	36	31	35	40	38	33	35	33	30	34	32	35	34	33	34	35	38	32	34	32	30	28	33	36	31	28.876	28.9529
O94992	HEXI1	2	2	1	3	4	3	1	3	2	3	1	3	2	2	2	3	3	3	2	1	2	3	4	2	2	1	3	4	3	1	3	2	3	1	3	2	2	2	3	3	3	2	1	2	3	4	22.5298	22.2194
O95050	INMT	0	0	0	0	0	0	0	0	0	0	0	0	0	0	0	1	2	2	0	0	0	0	0	0	0	0	0	0	0	0	0	0	0	0	0	0	0	0	1	2	2	0	0	0	0	0
O95070	YIF1A	2	2	3	2	2	1	1	1	1	2	1	0	2	1	2	1	1	1	1	1	2	2	2	2	2	3	2	2	1	1	1	1	2	1	0	2	1	2	1	1	1	1	1	2	2	2	23.4057	24.2828
O95071	UBR5	1	1	1	1	1	1	0	1	1	1	1	1	2	1	1	1	1	1	0	1	1	1	1	1	1	1	1	1	1	0	1	1	1	1	1	2	1	1	1	1	1	0	1	1	1	1
O95084	PRS23	1	1	0	0	0	0	0	0	0	1	0	1	0	0	0	0	0	0	0	0	0	0	0	1	1	0	0	0	0	0	0	0	1	0	1	0	0	0	0	0	0	0	0	0	0	0
O95104	SFR15	2	3	3	4	4	4	2	0	0	6	1	2	2	4	6	5	3	4	1	1	5	4	3	1	1	1	3	3	4	2	0	0	4	1	1	1	2	4	3	2	3	1	1	3	3	2	22.8575	23.041
O95139	NDUB6	1	1	0	1	1	1	0	0	0	1	0	1	2	1	1	1	1	1	0	0	1	1	1	1	1	0	1	1	1	0	0	0	1	0	1	2	1	1	1	1	1	0	0	1	1	1
O95140	MFN2	4	4	5	2	2	2	0	1	0	3	1	3	2	2	1	0	2	3	1	0	3	4	4	3	3	4	1	2	2	0	0	0	3	0	2	2	1	0	0	1	2	0	0	2	4	4		22.6393
O95155	UBE4B	2	3	3	3	2	3	2	1	2	1	1	2	3	2	2	2	3	2	1	1	2	1	2	2	3	3	3	2	3	2	1	2	1	1	2	3	2	2	2	3	2	1	1	2	1	2
O95159	ZFPL1	5	6	6	3	4	2	0	1	3	3	4	3	4	3	3	4	4	3	0	2	3	2	3	5	6	6	3	4	2	0	1	3	3	4	3	4	3	3	4	4	3	0	2	3	2	3	23.2785	23.7132
O95163	ELP1	12	12	12	8	12	6	6	6	6	12	2	5	9	10	11	13	14	11	6	4	11	6	6	12	12	12	8	12	6	6	6	6	12	2	5	9	10	11	13	14	11	6	4	11	6	6	24.4893	24.5165
O95166	GBRAP	1	1	1	1	1	2	1	0	1	1	1	1	1	1	2	1	1	1	1	1	0	2	2	1	1	1	1	1	1	1	0	1	1	1	1	1	1	1	1	1	1	1	1	0	1	1
O95167	NDUA3	2	2	2	2	2	1	2	2	2	2	2	2	2	2	2	3	3	2	2	2	2	1	2	2	2	2	2	2	1	2	2	2	2	2	2	2	2	2	3	3	2	2	2	2	1	2	23.7312
O95168	NDUB4	2	2	4	2	4	4	4	3	2	4	4	4	2	4	4	4	4	4	4	4	4	4	4	2	2	4	2	4	4	4	3	2	4	4	4	2	4	4	4	4	4	4	4	4	4	4	24.1202	24.0302
O95169	NDUB8	5	5	5	7	6	5	2	4	4	5	4	5	6	6	6	6	6	6	3	3	7	6	5	5	5	5	7	6	5	2	4	4	5	4	5	6	6	6	6	6	6	3	3	7	6	5	24.3108	24.2958
O95182	NDUA7	2	3	2	2	2	2	1	1	2	3	3	1	2	2	2	1	1	2	3	2	4	2	2	2	3	2	2	2	2	1	1	2	3	3	1	2	2	2	1	1	2	3	2	4	2	2	22.5578	22.6537
O95183	VAMP5	3	2	3	3	3	3	2	2	1	2	1	3	3	3	3	3	3	3	1	2	3	3	2	3	2	3	3	3	3	2	2	1	2	1	3	3	3	3	3	3	3	1	2	3	3	2	23.6083
O95197	RTN3	2	1	2	2	2	2	2	1	1	2	1	2	2	2	2	2	2	2	2	2	2	1	1	2	1	2	2	2	2	2	1	1	2	1	2	2	2	2	2	2	2	2	2	2	1	1	22.0701
O95202	LETM1	9	10	10	8	8	7	10	12	11	6	11	5	8	10	8	8	8	11	10	12	10	10	9	9	10	10	8	8	7	10	12	11	6	11	5	8	10	8	8	8	11	10	12	10	10	9	25.0392	25.2931
O95208	EPN2	2	2	1	3	2	1	0	1	1	3	2	3	3	2	2	2	2	2	1	1	3	2	3	2	2	1	3	2	1	0	1	1	3	2	3	3	2	2	2	2	2	1	1	3	2	3	21.7678
O95210	STBD1	3	2	3	3	2	1	0	0	0	1	1	2	2	1	2	1	2	2	0	0	2	3	2	3	2	3	3	2	1	0	0	0	1	1	2	2	1	2	1	2	2	0	0	2	3	2	21.7598	21.5717
O95218	ZRAB2	2	1	3	3	3	2	2	2	3	3	5	3	2	1	2	4	4	4	3	3	3	3	3	2	1	3	3	3	2	2	2	3	3	5	3	2	1	2	4	4	4	3	3	3	3	3	22.7348
O95219	SNX4	4	2	4	5	4	2	1	1	2	3	2	2	2	2	3	2	2	1	1	1	2	2	2	4	2	4	5	4	2	1	1	2	3	2	2	2	2	3	2	2	1	1	1	2	2	2	22.468	22.5111
O95232	LC7L3	5	3	3	5	5	4	3	3	3	5	2	2	3	5	3	5	5	5	3	2	3	5	4	5	3	3	5	5	4	3	3	3	5	2	2	3	5	3	5	5	5	3	2	3	5	4	23.0111	22.7743
O95248	MTMR5	2	3	2	2	1	0	1	1	2	1	1	1	2	3	1	2	2	1	0	1	1	1	1	2	3	2	2	1	0	1	1	2	1	1	1	2	3	1	2	2	1	0	1	1	1	1	21.544
O95249	GOSR1	3	2	2	2	2	2	2	2	2	2	2	2	2	2	1	2	1	1	2	2	1	2	2	3	2	2	2	2	2	2	2	2	2	2	2	2	2	1	2	1	1	2	2	1	2	2	23.5922	23.1846
O95260	ATE1	1	0	2	2	1	2	0	0	0	1	0	1	1	1	1	3	2	2	0	0	1	2	0	1	0	2	2	1	2	0	0	0	1	0	1	1	1	1	3	2	2	0	0	1	2	0
O95292	VAPB	6	6	6	6	6	5	6	5	5	4	6	6	6	6	6	7	7	7	4	4	7	6	6	5	5	5	5	5	5	5	5	5	4	5	5	5	5	5	6	6	6	3	4	6	5	6	25.0791	25.7477
O95295	SNAPN	0	1	0	1	1	2	1	1	2	1	1	3	2	2	2	2	2	3	1	1	0	3	1	0	1	0	1	1	2	1	1	2	1	1	3	2	2	2	2	2	3	1	1	0	3	1
O95297	MPZL1	2	3	3	3	2	3	2	1	1	1	1	3	3	2	3	2	3	2	1	1	3	3	3	2	3	3	3	2	3	2	1	1	1	1	3	3	2	3	2	3	2	1	1	3	3	3	22.8092	22.6693
O95298	NDUC2	1	2	2	1	2	2	1	2	1	3	1	3	1	2	1	2	2	2	1	2	3	3	2	1	2	2	1	2	2	1	2	1	3	1	3	1	2	1	2	2	2	1	2	3	3	2
O95299	NDUAA	8	7	9	8	10	6	4	6	8	9	8	6	9	9	9	9	8	8	6	7	9	10	8	8	7	9	8	10	6	4	6	8	9	8	6	9	9	9	9	8	8	6	7	9	10	8	25.6009	25.631
O95302	FKBP9	20	18	19	18	16	14	9	12	12	16	13	12	18	18	17	12	13	15	11	9	18	17	16	19	17	18	17	15	13	9	11	11	16	12	11	17	17	16	11	12	14	10	8	18	16	15	27.7756	27.7291
O95336	6PGL	12	10	12	10	10	9	9	9	9	11	8	7	9	9	9	9	10	10	8	7	11	9	10	12	10	12	10	10	9	9	9	9	11	8	7	9	9	9	9	10	10	8	7	11	9	10	26.8733	27.0084
O95340	PAPS2	33	35	36	33	34	29	28	28	30	32	31	28	30	32	34	32	32	33	29	29	28	27	29	32	34	35	32	33	28	27	27	29	31	30	27	29	31	33	31	31	32	28	28	27	26	28	29.4332	29.4689
O95347	SMC2	6	6	8	6	10	8	9	9	10	1	1	4	2	3	3	7	7	6	12	10	1	1	2	6	6	8	6	10	8	9	9	10	1	1	4	2	3	3	7	7	6	12	10	1	1	2	24.201	23.0001
O95352	ATG7	15	14	13	14	10	10	13	10	11	15	11	11	13	15	8	14	14	12	11	11	13	11	12	15	14	13	14	10	10	13	10	11	15	11	11	13	15	8	14	14	12	11	11	13	11	12	25.7229	25.8704
O95365	ZBT7A	1	1	0	0	1	0	1	1	1	1	1	0	1	1	1	1	1	0	0	1	0	1	1	1	1	0	0	1	0	1	1	1	1	1	0	1	1	1	1	1	0	0	1	0	1	1
O95372	LYPA2	5	5	5	5	5	4	6	6	5	5	5	5	5	5	5	4	4	5	5	4	5	5	5	5	5	5	5	5	4	6	6	5	5	5	5	5	5	5	4	4	5	5	4	5	5	5	26.2497	26.232
O95373	IPO7	28	29	28	25	27	20	20	20	23	26	19	19	29	26	26	24	27	25	21	20	22	23	24	27	28	27	24	26	19	20	20	23	25	18	19	28	25	25	23	26	24	21	20	21	22	23	28.235	28.2658
O95379	TFIP8	1	0	0	0	0	0	0	0	0	1	0	0	0	0	0	0	0	0	0	0	1	1	1	1	0	0	0	0	0	0	0	0	1	0	0	0	0	0	0	0	0	0	0	1	1	1
O95394	AGM1	24	24	24	21	23	16	8	9	15	20	14	17	22	23	19	15	17	18	9	6	15	19	19	24	24	24	21	23	16	8	9	15	20	14	17	22	23	19	15	17	18	9	6	15	19	19	27.822	28.0371
O95396	MOCS3	1	0	0	1	1	1	0	0	0	2	0	1	1	1	1	1	1	0	0	0	1	1	1	1	0	0	1	1	1	0	0	0	2	0	1	1	1	1	1	1	0	0	0	1	1	1
O95399	UTS2	1	1	1	1	1	1	1	1	1	1	1	1	1	1	1	1	1	1	1	1	1	1	1	1	1	1	1	1	1	1	1	1	1	1	1	1	1	1	1	1	1	1	1	1	1	1
O95400	CD2B2	1	2	1	2	3	2	2	1	2	4	1	1	4	4	3	4	3	3	1	1	3	3	4	1	2	1	2	3	2	2	1	2	4	1	1	4	4	3	4	3	3	1	1	3	3	4		22.0366
O95406	CNIH1	1	1	1	0	0	1	0	0	0	0	0	0	1	1	0	0	0	0	0	0	0	0	0	1	1	1	0	0	1	0	0	0	0	0	0	1	1	0	0	0	0	0	0	0	0	0
O95425	SVIL	3	2	4	8	10	5	3	3	5	5	0	4	1	2	1	12	12	12	1	2	1	1	3	3	2	4	8	10	5	3	3	5	5	0	4	1	2	1	12	12	12	1	2	1	1	3	23.392	22.5201
O95429	BAG4	0	0	0	0	0	0	0	0	0	0	0	0	1	0	0	0	0	0	0	0	0	0	0	0	0	0	0	0	0	0	0	0	0	0	0	1	0	0	0	0	0	0	0	0	0	0
O95433	AHSA1	9	11	10	9	9	8	13	13	14	7	12	6	10	11	10	10	10	9	12	12	7	9	7	9	11	10	9	9	8	13	13	14	7	12	6	10	11	10	10	10	9	12	12	7	9	7	26.6132	26.7781
O95453	PARN	3	2	2	4	2	2	2	3	2	4	2	2	2	0	1	2	2	2	2	2	4	2	2	3	2	2	4	2	2	2	3	2	4	2	2	2	0	1	2	2	2	2	2	4	2	2	22.2584	22.1881
O95456	PSMG1	3	3	3	3	3	2	3	3	3	2	3	2	2	2	2	2	2	2	3	3	2	2	2	3	3	3	3	3	2	3	3	3	2	3	2	2	2	2	2	2	2	3	3	2	2	2	23.5453	23.4235
O95470	SGPL1	6	4	6	4	6	5	3	5	3	0	1	4	3	4	5	2	4	4	1	2	4	4	1	6	4	6	4	6	5	3	5	3	0	1	4	3	4	5	2	4	4	1	2	4	4	1	23.4851	23.4583
O95479	G6PE	29	29	29	30	30	28	24	28	27	30	23	21	29	29	29	25	28	28	12	16	29	27	28	29	29	29	30	30	28	24	28	27	30	23	21	29	29	29	25	28	28	12	16	29	27	28	27.3901	27.4716
O95486	SC24A	24	23	24	23	19	12	12	11	13	19	11	15	22	21	21	19	22	22	12	8	19	15	15	23	23	23	23	18	11	11	10	12	18	11	15	22	21	21	18	22	21	11	7	18	14	14	26.4436	26.4292
O95487	SC24B	9	10	11	10	12	8	5	6	4	11	4	9	9	9	6	6	10	11	4	5	12	9	8	8	10	10	10	11	7	4	5	3	10	4	9	9	9	6	5	10	10	3	4	11	8	7	24.0243	24.1595
O95490	AGRL2	0	0	0	0	1	0	0	0	0	1	0	0	1	0	0	0	0	0	0	0	1	1	1	0	0	0	0	1	0	0	0	0	1	0	0	1	0	0	0	0	0	0	0	1	1	1
O95528	GTR10	1	1	1	2	2	1	0	0	0	2	1	2	1	1	2	1	1	1	0	0	1	2	1	1	1	1	2	2	1	0	0	0	2	1	2	1	1	2	1	1	1	0	0	1	2	1
O95563	MPC2	3	2	3	3	3	2	0	0	0	1	0	2	3	2	1	0	2	1	0	0	2	1	0	3	2	3	3	3	2	0	0	0	1	0	2	3	2	1	0	2	1	0	0	2	1	0
O95571	ETHE1	8	8	8	9	7	7	5	6	7	9	8	6	7	8	7	7	9	7	7	6	9	8	8	8	8	8	9	7	7	5	6	7	9	8	6	7	8	7	7	9	7	7	6	9	8	8	26.0705	26.1921
O95573	ACSL3	25	27	28	25	27	25	19	20	21	21	17	26	27	28	28	24	23	29	18	20	25	25	24	24	25	27	24	26	23	17	18	19	20	16	25	25	26	26	22	21	27	16	18	24	24	23	27.324	27.3805
O95630	STABP	1	1	2	2	3	1	0	1	2	3	1	2	2	1	3	3	3	3	1	2	2	2	3	1	1	2	2	3	1	0	1	2	3	1	2	2	1	3	3	3	3	1	2	2	2	3
O95639	CPSF4	0	1	0	1	1	1	1	1	0	1	1	2	1	1	1	1	1	1	1	1	1	1	0	0	1	0	1	1	1	1	1	0	1	1	2	1	1	1	1	1	1	1	1	1	1	0
O95671	ASML	4	6	6	6	6	5	2	2	2	5	3	2	4	3	3	5	6	6	1	3	7	7	6	4	6	6	6	6	5	2	2	2	5	3	2	4	3	3	5	6	6	1	3	7	7	6	24.4475	24.3998
O95674	CDS2	3	3	3	3	4	2	3	2	3	3	3	3	4	3	3	4	4	4	2	3	3	3	3	3	3	3	3	4	2	3	2	3	3	3	3	4	3	3	4	4	4	2	3	3	3	3	24.0458	24.449
O95677	EYA4	1	0	0	2	2	2	0	0	0	1	0	2	2	2	2	2	1	3	0	0	2	2	2	1	0	0	2	2	2	0	0	0	1	0	2	2	2	2	2	1	3	0	0	2	2	2
O95716	RAB3D	2	2	1	1	2	1	0	0	0	1	0	2	2	3	3	2	3	2	0	0	2	1	1	1	1	1	1	1	0	0	0	0	1	0	1	1	1	1	1	1	1	0	0	1	1	1	22.986	22.8563
O95721	SNP29	2	3	2	3	3	2	4	3	4	3	3	3	1	2	2	4	3	5	4	2	4	2	3	2	3	2	3	3	2	4	3	4	3	3	3	1	2	2	4	3	5	4	2	4	2	3	22.6529	22.4796
O95747	OXSR1	12	14	14	13	13	11	8	10	8	14	9	9	12	11	11	10	12	12	9	8	13	13	12	9	10	10	9	9	8	5	7	5	10	6	6	8	8	7	8	8	9	6	5	9	9	9	26.0299	25.9513
O95757	HS74L	6	6	6	8	11	7	11	12	11	12	11	5	11	7	9	12	11	10	7	9	8	8	8	2	2	2	4	7	3	7	8	7	8	7	2	7	3	5	8	7	6	3	5	4	4	4
O95758	PTBP3	1	2	4	4	3	3	3	3	2	5	4	3	3	3	2	3	2	4	3	3	4	3	3	1	1	2	2	2	1	1	1	0	3	2	1	1	1	0	1	0	2	1	1	3	2	1
O95760	IL33	4	3	3	3	1	1	2	3	3	2	1	2	8	8	8	2	2	2	2	2	3	3	2	4	3	3	3	1	1	2	3	3	2	1	2	8	8	8	2	2	2	2	2	3	3	2	23.9098	23.7173
O95772	MENTO	2	1	1	2	1	2	0	0	0	1	0	1	2	2	2	0	1	0	0	0	1	2	2	2	1	1	2	1	2	0	0	0	1	0	1	2	2	2	0	1	0	0	0	1	2	2	22.5462
O95777	LSM8	2	2	3	5	4	3	3	3	2	4	3	5	5	5	4	4	5	5	2	2	5	4	4	2	2	3	5	4	3	3	3	2	4	3	5	5	5	4	4	5	5	2	2	5	4	4	23.8959	24.0267
O95782	AP2A1	38	42	39	40	40	32	25	30	32	39	32	33	40	37	38	35	37	41	27	27	36	37	32	29	32	30	30	30	26	20	22	23	30	23	26	30	28	29	28	30	31	20	21	27	28	24	28.8461	28.9123
O95793	STAU1	11	12	11	11	13	10	11	10	10	9	9	9	10	8	9	12	10	10	7	9	8	8	9	11	12	11	11	13	10	11	10	10	9	9	9	10	8	9	12	10	10	7	9	8	8	9	25.1059	24.9672
O95801	TTC4	0	2	1	0	0	0	1	1	0	0	0	0	2	1	0	0	1	1	0	0	0	0	0	0	2	1	0	0	0	1	1	0	0	0	0	2	1	0	0	1	1	0	0	0	0	0
O95810	SDPR	2	1	3	1	2	1	0	0	1	1	0	0	2	0	1	4	3	3	1	1	2	2	3	2	1	3	1	2	1	0	0	1	1	0	0	2	0	1	4	3	3	1	1	2	2	3	22.7011
O95816	BAG2	10	10	10	11	12	12	10	11	12	11	12	8	11	11	11	10	10	10	11	11	11	12	11	10	10	10	11	12	12	10	11	12	11	12	8	11	11	11	10	10	10	11	11	11	12	11	28.2841	28.2274
O95817	BAG3	8	9	8	8	8	8	6	6	5	8	4	5	10	9	10	7	7	7	7	5	10	6	6	8	9	8	8	8	8	6	6	5	8	4	5	10	9	10	7	7	7	7	5	10	6	6	25.4857	25.2904
O95819	M4K4	18	18	19	11	16	10	3	2	5	15	4	8	11	11	14	10	13	14	3	2	10	6	8	12	12	13	7	11	7	1	1	2	9	0	5	7	6	9	6	6	7	1	0	5	4	3	25.9865	25.9569
O95822	DCMC	0	0	0	0	0	1	2	1	1	1	1	1	0	2	2	1	1	1	2	2	0	1	1	0	0	0	0	0	1	2	1	1	1	1	1	0	2	2	1	1	1	2	2	0	1	1
O95825	QORL1	3	4	2	1	3	2	1	2	2	3	2	2	3	2	2	2	2	3	2	2	4	2	2	3	4	2	1	3	2	1	2	2	3	2	2	3	2	2	2	2	3	2	2	4	2	2	22.5835	22.9901
O95831	AIFM1	14	14	12	12	14	12	11	12	12	12	11	11	14	14	12	14	12	13	9	13	15	16	15	14	14	12	12	14	12	11	12	12	12	11	11	14	14	12	14	12	13	9	13	15	16	15	25.6514	25.5641
O95834	EMAL2	7	6	6	4	4	4	2	4	3	4	5	3	6	4	8	5	4	6	5	4	6	5	5	6	5	5	3	3	3	1	3	2	3	4	2	5	3	7	4	3	4	4	3	4	4	4	23.8861	24.04
O95857	TSN13	0	0	0	0	0	0	1	0	1	0	0	0	1	1	1	0	1	0	0	0	0	0	0	0	0	0	0	0	0	1	0	1	0	0	0	1	1	1	0	1	0	0	0	0	0	0
O95861	BPNT1	8	9	10	8	9	5	6	6	6	6	6	7	7	9	10	5	9	8	7	5	8	8	8	8	9	10	8	9	5	6	6	6	6	6	7	7	9	10	5	9	8	7	5	8	8	8	25.0699	24.6602
O95864	FADS2	7	7	7	6	7	4	4	2	4	1	1	2	7	6	5	6	7	7	5	5	1	1	1	7	7	7	6	7	4	4	2	4	1	1	2	7	6	5	6	7	7	5	5	1	1	1	24.4893	24.5634
O95865	DDAH2	6	6	5	7	6	7	3	3	3	6	5	4	7	8	5	5	4	4	3	3	6	6	6	5	5	4	6	5	6	2	2	2	5	4	3	6	7	4	4	3	3	2	2	5	5	5	23.652	23.3162
O95870	ABHGA	2	5	3	3	4	1	0	0	2	0	1	3	3	4	3	1	2	2	0	0	2	0	1	2	5	3	3	4	1	0	0	2	0	1	3	3	4	3	1	2	2	0	0	2	0	1
O95881	TXD12	7	7	7	7	7	7	5	7	6	7	6	6	7	7	7	8	8	8	6	5	7	6	7	7	7	7	7	7	7	5	7	6	7	6	6	7	7	7	8	8	8	6	5	7	6	7	26.2419	26.0764
O95922	TTLL1	0	0	0	0	0	2	2	1	0	1	0	1	0	0	0	0	0	0	2	2	0	2	1	0	0	0	0	0	2	2	1	0	1	0	1	0	0	0	0	0	0	2	2	0	2	1
O95980	RECK	4	4	5	2	2	2	0	0	0	3	1	3	2	3	5	1	1	1	0	0	5	5	5	4	4	5	2	2	2	0	0	0	3	1	3	2	3	5	1	1	1	0	0	5	5	5	23.2798	23.1479
O95989	NUDT3	2	1	3	2	3	3	3	3	3	2	2	2	3	2	3	3	3	3	3	1	2	2	3	2	1	3	2	3	3	3	3	3	2	2	2	3	2	3	3	3	3	3	1	2	2	3	23.2787	23.7444
O95996	APC2	0	0	0	0	0	1	1	1	1	0	0	0	0	0	0	0	0	0	1	2	0	0	0	0	0	0	0	0	1	1	1	1	0	0	0	0	0	0	0	0	0	1	2	0	0	0
O95999	BCL10	1	1	1	0	0	1	2	2	1	2	1	0	1	0	0	1	1	1	0	0	1	1	2	1	1	1	0	0	1	2	2	1	2	1	0	1	0	0	1	1	1	0	0	1	1	2
O96000	NDUBA	7	6	9	9	8	7	5	6	6	10	6	9	9	9	7	9	10	9	5	5	12	10	8	7	6	9	9	8	7	5	6	6	10	6	9	9	9	7	9	10	9	5	5	12	10	8	24.9056	24.7446
O96005	CLPT1	4	6	8	4	6	3	3	3	4	1	3	5	9	6	7	7	8	9	2	2	5	4	3	4	6	8	4	6	3	3	3	4	1	3	5	9	6	7	7	8	9	2	2	5	4	3	24.4406	24.3994
O96007	MOC2B	2	2	2	2	2	1	0	0	2	2	2	0	2	2	2	1	2	2	2	2	2	2	2	2	2	2	2	2	1	0	0	2	2	2	0	2	2	2	1	2	2	2	2	2	2	2	22.4629	22.5776
O96008	TOM40	8	8	8	10	10	7	6	5	6	11	6	3	12	8	10	10	9	10	6	5	10	9	8	8	8	8	10	10	7	6	5	6	11	6	3	12	8	10	10	9	10	6	5	10	9	8	25.6538	25.5787
O96011	PX11B	3	5	3	5	6	2	0	1	2	3	1	3	4	4	4	3	4	5	1	1	5	2	4	3	5	3	5	6	2	0	1	2	3	1	3	4	4	4	3	4	5	1	1	5	2	4		22.6025
O96019	ACL6A	5	6	5	6	6	6	7	7	6	7	6	5	6	6	5	5	6	6	7	6	6	7	6	5	6	5	6	6	6	7	7	6	7	6	5	6	6	5	5	6	6	7	6	6	7	6	25.3853	25.5742
O96033	MOC2A	2	2	2	2	3	1	0	1	0	3	0	1	2	2	1	2	2	2	1	0	2	2	3	2	2	2	2	3	1	0	1	0	3	0	1	2	2	1	2	2	2	1	0	2	2	3
P00156	CYB	1	1	1	1	1	1	1	0	0	1	0	1	1	1	1	1	1	1	1	1	1	1	1	1	1	1	1	1	1	1	0	0	1	0	1	1	1	1	1	1	1	1	1	1	1	1
P00167	CYB5	4	3	2	4	5	5	2	2	2	3	3	2	5	5	4	4	4	4	2	3	5	4	3	4	3	2	4	5	5	2	2	2	3	3	2	5	5	4	4	4	4	2	3	5	4	3	23.8738	23.5185
P00325	ADH1B	3	2	2	10	10	7	0	0	0	14	11	10	6	7	8	0	1	2	1	1	13	12	11	3	2	2	10	10	7	0	0	0	14	11	10	6	7	8	0	1	2	1	1	13	12	11	23.4517	23.4843
P00338	LDHA	21	26	25	21	25	22	20	22	23	23	24	25	21	26	25	22	24	23	21	22	22	25	25	20	25	24	20	24	22	19	21	22	22	23	24	20	25	24	21	23	22	20	21	21	24	24	32.7346	32.7174
P00352	AL1A1	27	26	26	28	27	26	8	6	11	27	24	22	26	24	26	12	10	11	11	9	12	11	12	24	23	23	25	24	23	5	3	8	24	20	19	23	21	23	9	7	8	9	7	9	8	9	28.2832	28.1603
P00367	DHE3	26	25	27	26	25	25	24	24	24	27	24	26	24	25	25	27	26	25	27	26	26	25	25	26	25	27	26	25	25	24	24	24	27	24	26	24	25	25	27	26	25	27	26	26	25	25	28.6305	28.5287
P00374	DYR	0	0	0	0	0	0	0	0	0	0	0	0	1	0	1	0	1	1	0	0	0	0	0	0	0	0	0	0	0	0	0	0	0	0	0	1	0	1	0	1	1	0	0	0	0	0
P00387	NB5R3	18	19	18	17	18	17	15	15	15	17	15	15	19	17	17	19	19	17	14	14	18	17	17	18	19	18	17	18	17	15	15	15	17	15	15	19	17	17	19	19	17	14	14	18	17	17	29.3334	29.4475
P00390	GSHR	14	16	17	19	20	16	14	13	15	18	16	8	21	18	19	18	18	18	15	16	20	22	23	14	16	17	19	20	16	14	13	15	18	16	8	21	18	19	18	18	18	15	16	20	22	23	26.4305	26.689
P00395	COX1	0	1	1	2	2	0	0	0	0	1	0	1	0	1	1	0	2	1	0	0	0	0	0	0	1	1	2	2	0	0	0	0	1	0	1	0	1	1	0	2	1	0	0	0	0	0
P00403	COX2	5	5	5	5	5	5	5	5	4	5	5	5	5	5	5	6	5	5	4	5	6	4	5	5	5	5	5	5	5	5	5	4	5	5	5	5	5	5	6	5	5	4	5	6	4	5	27.2303	27.2372
P00414	COX3	1	1	1	1	1	1	1	0	1	1	1	1	1	1	1	1	1	1	1	1	1	1	1	1	1	1	1	1	1	1	0	1	1	1	1	1	1	1	1	1	1	1	1	1	1	1
P00441	SODC	5	6	5	7	7	7	5	5	5	7	5	7	8	7	7	7	7	7	6	7	6	7	7	5	6	5	7	7	7	5	5	5	7	5	7	8	7	7	7	7	7	6	7	6	7	7	28.1815	27.6506
P00491	PNPH	16	16	15	10	11	8	13	9	12	12	11	9	14	14	14	10	10	12	12	12	12	12	13	16	16	15	10	11	8	13	9	12	12	11	9	14	14	14	10	10	12	12	12	12	12	13	27.2527	27.1451
P00492	HPRT	9	9	9	9	8	7	8	8	9	8	7	6	9	9	6	9	9	9	9	9	7	7	7	9	9	9	9	8	7	8	8	9	8	7	6	9	9	6	9	9	9	9	9	7	7	7	26.3672	26.3093
P00505	AATM	19	20	19	20	20	22	12	14	14	19	18	19	20	19	20	19	21	20	13	15	22	20	22	19	20	19	20	20	22	12	14	14	19	18	19	20	19	20	19	21	20	13	15	22	20	22	27.512	27.7923
P00533	EGFR	16	14	14	14	13	11	11	13	16	15	11	14	20	20	20	16	14	16	13	14	11	12	12	16	14	14	14	13	11	11	13	16	15	11	14	20	20	20	16	14	16	13	14	11	12	12	25.8471	25.7353
P00558	PGK1	39	40	40	38	38	35	31	36	37	40	36	38	36	36	38	34	35	35	35	35	39	40	41	33	34	34	32	32	29	25	30	31	34	30	33	31	30	32	29	31	30	29	29	33	34	35	32.3688	32.3149
P00568	KAD1	9	10	10	10	8	8	7	9	4	10	7	5	8	9	9	8	8	8	6	4	8	9	10	8	9	9	9	8	8	7	8	3	9	6	5	7	8	8	7	7	7	6	4	8	8	9	26.062	25.9325
P00736	C1R	1	0	2	2	0	0	0	0	0	2	2	2	0	2	2	0	0	1	0	1	7	4	6	1	0	2	2	0	0	0	0	0	2	2	2	0	2	2	0	0	1	0	1	7	4	6
P00746	CFAD	0	0	0	0	0	0	0	0	0	0	0	0	1	0	0	0	0	0	0	0	3	3	1	0	0	0	0	0	0	0	0	0	0	0	0	1	0	0	0	0	0	0	0	3	3	1
P00749	UROK	5	5	6	0	0	1	2	3	3	1	0	1	8	8	8	4	3	4	2	2	3	1	1	5	5	6	0	0	1	2	3	3	1	0	1	8	8	8	4	3	4	2	2	3	1	1	24.4721	24.3609
P00750	TPA	23	22	23	13	15	9	15	17	18	6	2	5	24	24	24	11	15	14	10	10	8	8	8	23	22	23	13	15	9	15	17	18	6	2	5	24	24	24	11	15	14	10	10	8	8	8	28.1254	28.0897
P00846	ATP6	0	0	1	1	1	1	1	1	1	1	1	1	0	0	0	1	1	1	1	1	1	1	1	0	0	1	1	1	1	1	1	1	1	1	1	0	0	0	1	1	1	1	1	1	1	1
P00966	ASSY	6	5	5	0	0	0	0	0	0	0	0	0	1	1	0	0	0	0	0	0	0	1	1	6	5	5	0	0	0	0	0	0	0	0	0	1	1	0	0	0	0	0	0	0	1	1	24.1045	23.8955
P01023	A2MG	2	2	2	0	2	3	2	2	2	5	3	3	5	4	4	5	4	3	3	3	14	9	11	1	1	1	0	1	1	0	0	0	1	0	0	2	1	1	1	1	1	0	0	9	6	7
P01033	TIMP1	8	8	8	7	8	6	7	8	8	8	7	5	8	8	8	7	8	6	4	5	7	6	5	8	8	8	7	8	6	7	8	8	8	7	5	8	8	8	7	8	6	4	5	7	6	5	28.5192	28.4965
P01034	CYTC	2	2	2	2	2	1	2	2	2	2	1	2	2	2	2	2	2	2	2	2	2	2	2	2	2	2	2	2	1	2	2	2	2	1	2	2	2	2	2	2	2	2	2	2	2	2	25.3216	25.3342
P01037	CYTN	3	3	3	0	0	0	0	0	0	0	0	0	1	0	1	0	0	0	0	0	0	0	0	3	3	3	0	0	0	0	0	0	0	0	0	1	0	1	0	0	0	0	0	0	0	0	23.8508	23.6709
P01111	RASN	6	6	6	5	6	5	4	4	4	6	4	4	6	6	6	5	6	6	3	3	5	5	5	2	2	2	2	2	1	0	1	1	2	1	1	2	2	2	1	2	2	0	0	2	2	2	22.4115	22.2051
P01116	RASK	6	5	7	4	6	5	5	5	5	6	4	4	5	6	6	6	7	5	5	4	3	4	5	2	1	2	1	2	1	1	2	2	2	1	1	1	1	1	1	2	0	1	1	0	1	2	24.8487	24.9697
P01137	TGFB1	1	1	2	0	0	0	0	0	0	0	0	0	1	1	1	1	1	1	0	0	0	0	0	1	1	2	0	0	0	0	0	0	0	0	0	1	1	1	1	1	1	0	0	0	0	0
P01891	1A68	8	8	8	9	9	8	5	7	8	11	10	10	7	7	7	10	9	9	6	7	11	12	11	0	0	0	0	0	0	0	0	0	1	1	1	0	0	0	0	0	0	0	0	1	1	1
P01892	1A02	9	8	9	9	9	8	4	5	6	14	13	12	7	7	7	10	9	9	4	5	14	15	14	0	0	0	0	0	0	0	0	0	1	1	1	0	0	0	0	0	0	0	0	1	1	1	27.7176	27.8376
P02452	CO1A1	38	36	34	40	38	36	30	27	25	31	27	35	26	26	27	33	31	33	31	27	29	27	26	37	35	33	39	37	35	29	26	24	30	26	34	25	25	26	32	30	32	30	26	29	27	26	29.558	29.4959
P02458	CO2A1	1	1	2	1	1	1	1	1	1	2	1	2	2	1	1	1	1	1	1	1	3	2	2	0	0	1	0	0	0	0	0	0	1	0	1	1	0	0	0	0	0	0	0	3	2	2
P02461	CO3A1	20	20	19	19	21	21	17	20	18	12	10	11	14	12	11	16	17	15	18	20	15	15	17	13	13	12	12	14	14	12	14	12	9	6	8	10	8	7	10	10	9	12	13	12	11	13	27.7941	27.8716
P02462	CO4A1	5	6	6	5	6	5	0	1	2	3	4	4	5	5	5	4	4	5	0	2	5	4	3	5	6	6	5	6	5	0	1	2	3	4	4	5	5	5	4	4	5	0	2	5	4	3	24.9304	24.7049
P02511	CRYAB	1	2	1	1	1	1	0	0	0	0	0	1	1	0	1	1	1	2	0	0	1	0	1	1	2	1	1	1	1	0	0	0	0	0	1	1	0	1	1	1	2	0	0	1	0	1
P02545	LMNA	56	62	55	61	60	60	50	53	53	63	57	56	59	61	60	53	51	53	53	51	64	61	67	54	60	53	59	58	58	48	51	51	61	55	54	57	59	58	51	49	51	51	49	62	59	65	31.0915	31.2252
P02751	FINC	65	66	65	26	30	22	18	19	22	27	18	19	18	20	20	32	36	34	25	26	27	22	18	65	66	65	26	30	22	18	19	22	27	18	19	18	20	20	32	36	34	25	26	27	22	18	29.8259	29.6305
P02786	TFR1	27	26	26	26	24	22	13	14	16	31	24	28	29	28	30	18	16	17	17	20	32	29	26	27	26	26	26	24	22	13	14	16	31	24	28	29	28	30	18	16	17	17	20	32	29	26	27.6992	27.8362
P02792	FRIL	1	1	2	3	4	0	0	0	0	5	1	3	6	5	5	5	7	8	0	0	5	2	2	1	1	2	3	4	0	0	0	0	5	1	3	6	5	5	5	7	8	0	0	5	2	2
P02794	FRIH	1	3	2	2	4	0	0	1	1	6	3	2	5	5	4	11	11	11	1	0	3	1	2	1	3	2	2	4	0	0	1	1	6	3	2	5	5	4	11	11	11	1	0	3	1	2		22.6428
P02795	MT2	4	3	4	2	3	3	4	3	4	4	4	3	4	4	4	4	3	3	4	3	3	4	4	1	0	1	0	0	0	1	0	1	1	1	0	1	1	1	1	0	0	1	0	0	1	1	27.6915	28.8259
P03886	NU1M	1	2	1	2	2	1	0	0	1	1	1	1	1	2	2	2	2	1	1	1	1	1	1	1	2	1	2	2	1	0	0	1	1	1	1	1	2	2	2	2	1	1	1	1	1	1
P03891	NU2M	1	1	1	1	1	1	0	0	0	1	1	1	1	1	1	1	1	1	1	0	1	1	1	1	1	1	1	1	1	0	0	0	1	1	1	1	1	1	1	1	1	1	0	1	1	1
P03897	NU3M	0	1	1	1	1	1	0	0	0	1	0	1	1	1	1	0	0	0	0	0	1	1	1	0	1	1	1	1	1	0	0	0	1	0	1	1	1	1	0	0	0	0	0	1	1	1
P03905	NU4M	3	3	3	3	2	3	2	1	2	3	2	3	3	3	3	1	3	3	3	2	3	3	3	3	3	3	3	2	3	2	1	2	3	2	3	3	3	3	1	3	3	3	2	3	3	3	22.7533	22.0331
P03915	NU5M	2	1	2	2	2	4	1	1	2	1	2	1	1	2	1	2	1	3	1	2	3	2	2	2	1	2	2	2	4	1	1	2	1	2	1	1	2	1	2	1	3	1	2	3	2	2	22.9904
P03923	NU6M	1	1	1	1	1	1	0	0	0	0	0	1	1	0	1	1	0	0	0	0	0	1	0	1	1	1	1	1	1	0	0	0	0	0	1	1	0	1	1	0	0	0	0	0	1	0
P03928	ATP8	2	2	2	2	2	1	0	0	2	1	1	1	1	1	2	1	2	2	1	0	1	1	2	2	2	2	2	2	1	0	0	2	1	1	1	1	1	2	1	2	2	1	0	1	1	2		22.5215
P04040	CATA	13	14	15	18	16	16	8	13	11	19	16	18	15	14	14	18	18	16	13	11	19	20	18	13	14	15	18	16	16	8	13	11	19	16	18	15	14	14	18	18	16	13	11	19	20	18	26.139	26.1263
P04062	GLCM	9	11	10	10	11	5	7	7	7	10	10	8	9	9	8	10	11	11	7	5	12	9	9	9	11	10	10	11	5	7	7	7	10	10	8	9	9	8	10	11	11	7	5	12	9	9	24.6873	25.0201
P04075	ALDOA	34	35	34	32	34	32	31	32	32	34	34	33	33	34	32	34	32	33	31	32	34	36	34	30	31	30	29	30	29	28	30	30	30	30	30	30	30	28	30	28	29	28	28	30	32	31	33.0313	33.1541
P04080	CYTB	4	4	5	4	4	3	4	4	4	3	4	4	4	4	5	3	4	3	4	4	3	4	4	4	4	5	4	4	3	4	4	4	3	4	4	4	4	5	3	4	3	4	4	3	4	4	26.3431	26.2598
P04083	ANXA1	29	29	29	29	29	29	27	29	26	29	29	26	29	29	29	28	28	28	30	30	28	26	27	29	29	29	29	29	29	27	29	26	29	29	26	29	29	29	28	28	28	30	30	28	26	27	32.32	32.1341
P04150	GCR	1	2	3	4	5	3	0	0	0	3	0	3	2	3	2	1	2	1	0	0	1	0	1	1	2	3	4	5	3	0	0	0	3	0	3	2	3	2	1	2	1	0	0	1	0	1		22.643
P04156	PRIO	5	5	4	2	2	3	1	1	1	2	1	2	3	3	3	3	3	2	1	1	2	3	2	5	5	4	2	2	3	1	1	1	2	1	2	3	3	3	3	3	2	1	1	2	3	2	25.5127	25.6308
P04179	SODM	5	6	8	11	11	9	5	4	4	10	9	9	10	10	10	10	10	10	5	7	12	8	8	5	6	8	11	11	9	5	4	4	10	9	9	10	10	10	10	10	10	5	7	12	8	8	24.619	24.9497
P04181	OAT	19	20	20	19	18	15	15	17	18	18	17	13	19	18	19	15	16	17	16	16	16	15	16	19	20	20	19	18	15	15	17	18	18	17	13	19	18	19	15	16	17	16	16	16	15	16	27.3834	27.3565
P04183	KITH	2	1	0	0	0	0	0	0	2	0	0	0	4	4	4	0	0	0	0	0	0	0	0	2	1	0	0	0	0	0	0	2	0	0	0	4	4	4	0	0	0	0	0	0	0	0
P04216	THY1	4	4	4	4	4	4	0	1	0	4	2	3	4	4	4	3	3	2	0	0	1	2	2	4	4	4	4	4	4	0	1	0	4	2	3	4	4	4	3	3	2	0	0	1	2	2	28.0153	28.3361
P04406	G3P	27	27	25	25	26	26	25	28	30	26	26	24	25	25	26	22	22	23	25	25	26	31	27	26	26	24	24	25	25	24	27	29	25	25	23	24	24	25	21	21	22	24	24	25	30	26	34.1262	34.0749
P04424	ARLY	8	12	11	8	8	7	2	0	2	9	2	4	11	9	13	9	10	12	5	5	16	12	14	8	12	11	8	8	7	2	0	2	9	2	4	11	9	13	9	10	12	5	5	16	12	14	24.0644	24.6593
P04632	CPNS1	12	12	12	11	12	10	12	12	13	11	13	8	11	12	11	9	10	10	10	11	11	11	11	10	10	10	9	10	8	10	10	11	9	11	6	9	10	9	7	8	8	8	9	9	9	9	29.0772	28.9435
P04792	HSPB1	20	20	20	19	20	15	15	17	14	19	16	20	17	20	19	16	18	17	12	13	17	17	14	20	20	20	19	20	15	15	17	14	19	16	20	17	20	19	16	18	17	12	13	17	17	14	30.0453	29.8236
P04818	TYSY	2	2	2	0	0	1	2	2	2	0	0	0	3	2	3	1	1	0	1	1	0	0	0	2	2	2	0	0	1	2	2	2	0	0	0	3	2	3	1	1	0	1	1	0	0	0
P04843	RPN1	29	30	28	29	29	28	26	28	27	25	23	23	29	30	28	28	27	28	25	26	31	25	28	29	30	28	29	29	28	26	28	27	25	23	23	29	30	28	28	27	28	25	26	31	25	28	30.1496	30.1854
P04844	RPN2	23	23	23	23	21	20	21	22	23	18	18	18	21	21	22	23	21	23	21	23	21	20	21	23	23	23	23	21	20	21	22	23	18	18	18	21	21	22	23	21	23	21	23	21	20	21	29.8867	30.0478
P04899	GNAI2	17	18	18	17	16	16	18	18	18	17	17	12	18	18	18	13	15	16	15	15	16	18	18	10	11	11	11	10	10	10	10	11	11	10	5	11	11	11	8	8	10	8	8	10	10	11	28.2973	28.411
P04908	H2A1B	6	7	6	6	7	6	6	6	6	6	6	6	6	7	7	6	4	5	6	6	6	7	7	0	0	0	0	0	0	0	0	0	0	0	0	0	0	0	0	0	0	0	0	0	0	0	30.9652	31.1336
P04921	GLPC	0	0	0	1	1	1	0	0	0	0	0	0	0	1	0	0	1	0	0	0	1	2	1	0	0	0	1	1	1	0	0	0	0	0	0	0	1	0	0	1	0	0	0	1	2	1
P05023	AT1A1	32	33	34	31	31	27	28	27	30	31	29	25	33	34	32	31	31	32	27	26	29	28	29	19	20	20	17	19	15	17	18	17	18	20	15	20	20	19	18	18	19	16	16	17	15	16	28.1771	28.1429
P05026	AT1B1	3	3	3	1	1	0	1	0	0	0	0	1	3	3	2	0	0	0	0	0	2	1	0	3	3	3	1	1	0	1	0	0	0	0	1	3	3	2	0	0	0	0	0	2	1	0	22.7431	22.6815
P05091	ALDH2	14	17	16	27	29	25	17	17	18	26	20	18	26	29	27	26	25	26	17	17	27	26	23	11	13	13	23	25	21	13	13	15	22	15	14	22	25	23	22	21	22	14	14	23	22	19	26.5281	26.7599
P05106	ITB3	7	7	5	17	17	16	1	1	1	16	10	14	16	16	16	13	13	13	3	4	19	20	21	7	7	5	17	17	16	1	1	1	16	10	14	16	16	16	13	13	13	3	4	19	20	21	24.0524	24.4777
P05114	HMGN1	3	2	3	3	3	4	1	1	1	2	1	3	1	2	4	3	4	4	0	1	3	4	2	3	2	3	3	3	4	1	1	1	2	1	3	1	2	4	3	4	4	0	1	3	4	2	25.1347	24.0499
P05120	PAI2	7	5	4	1	0	0	0	0	0	1	0	0	0	0	0	1	0	1	0	1	0	1	0	7	5	4	1	0	0	0	0	0	1	0	0	0	0	0	1	0	1	0	1	0	1	0	23.7199	23.5329
P05121	PAI1	10	12	12	1	3	0	0	2	1	1	0	1	12	9	12	10	9	10	1	0	0	0	0	10	12	12	1	3	0	0	2	1	1	0	1	12	9	12	10	9	10	1	0	0	0	0	25.9309	27.484
P05141	ADT2	15	18	17	15	16	16	16	15	16	16	13	15	15	16	17	16	16	16	15	13	18	16	16	7	7	7	7	7	7	6	5	6	7	4	5	7	7	8	7	7	7	6	6	8	6	8	26.8252	27.2619
P05155	IC1	2	2	3	0	1	2	0	0	0	1	0	2	1	1	2	0	0	0	0	0	2	2	2	2	2	3	0	1	2	0	0	0	1	0	2	1	1	2	0	0	0	0	0	2	2	2
P05165	PCCA	2	1	1	1	3	4	1	2	1	5	1	3	4	3	1	0	2	2	1	1	6	4	6	2	1	1	1	3	4	1	2	1	5	1	3	4	3	1	0	2	2	1	1	6	4	6	24.369
P05166	PCCB	0	1	0	1	1	0	1	0	0	2	0	1	1	0	0	1	2	3	0	0	1	1	2	0	1	0	1	1	0	1	0	0	2	0	1	1	0	0	1	2	3	0	0	1	1	2
P05186	PPBT	15	15	14	7	8	4	0	0	0	1	0	4	0	0	0	0	0	0	0	0	1	0	0	14	14	13	6	7	4	0	0	0	1	0	4	0	0	0	0	0	0	0	0	0	0	0	27.132	27.3921
P05198	IF2A	25	23	24	23	22	18	17	22	24	22	19	13	20	22	23	18	17	19	22	20	21	18	18	25	23	24	23	22	18	17	22	24	22	19	13	20	22	23	18	17	19	22	20	21	18	18	27.6974	27.8225
P05204	HMGN2	2	2	3	2	1	2	2	1	2	2	1	1	2	2	2	2	2	2	2	2	2	3	3	2	2	3	2	1	2	2	1	2	2	1	1	2	2	2	2	2	2	2	2	2	3	3	25.6062	25.5873
P05386	RLA1	2	3	3	2	2	2	2	3	2	3	2	4	2	3	3	3	3	3	3	2	2	2	3	2	3	3	2	2	2	2	3	2	3	2	4	2	3	3	3	3	3	2	2	2	2	3	28.1971	27.8831
P05387	RLA2	8	8	8	8	9	9	7	9	8	9	8	8	9	9	9	9	9	9	9	8	9	8	8	8	8	8	8	9	9	7	9	8	9	8	8	9	9	9	9	9	9	8	8	9	8	8	29.5426	29.4163
P05388	RLA0	18	17	18	17	17	15	18	18	18	17	16	15	16	17	16	16	15	15	18	15	17	17	16	18	17	18	17	17	15	18	18	18	17	16	15	16	17	16	16	15	15	18	15	17	17	16	29.6828	29.5853
P05455	LA	18	20	22	24	22	19	21	19	19	23	22	13	20	22	22	21	20	22	20	21	22	19	19	18	20	22	24	22	19	21	19	19	23	22	13	20	22	22	21	20	22	20	21	22	19	19	28.2206	27.916
P05556	ITB1	23	24	24	24	25	24	21	22	23	22	22	21	26	25	22	21	21	21	21	21	25	23	26	23	24	24	24	25	24	21	22	23	22	22	21	26	25	22	21	21	21	21	21	25	23	26	29.912	29.9428
P05783	K1C18	15	13	13	9	9	7	2	0	0	4	3	3	7	6	7	6	8	4	0	0	3	3	3	11	9	9	6	5	5	2	0	0	1	3	2	3	3	4	2	4	1	0	0	0	1	1	26.9969	26.7489
P05976	MYL1	2	2	2	2	2	2	2	3	2	2	2	3	2	1	2	2	2	2	1	1	1	2	2	2	2	2	2	2	2	2	3	2	2	2	3	2	1	2	2	2	2	1	1	1	2	2	26.4235	27.3098
P05997	CO5A2	9	8	9	7	6	6	3	2	3	7	4	5	8	8	6	6	7	6	1	2	7	6	4	9	8	9	7	6	6	3	2	3	7	4	5	8	8	6	6	7	6	1	2	7	6	4	25.7052	25.7618
P06132	DCUP	11	11	11	10	10	6	5	5	7	11	6	11	11	11	10	11	9	9	4	5	10	9	8	11	11	11	10	10	6	5	5	7	11	6	11	11	11	10	11	9	9	4	5	10	9	8	25.89	25.9847
P06280	AGAL	3	3	3	5	4	4	2	2	2	4	3	4	4	3	3	4	4	5	3	2	5	4	5	3	3	3	5	4	4	2	2	2	4	3	4	4	3	3	4	4	5	3	2	5	4	5	23.1766	23.0289
P06396	GELS	32	31	33	34	33	29	22	25	26	34	30	28	29	31	33	32	30	31	20	19	33	30	33	32	31	33	34	33	29	22	25	26	34	30	28	29	31	33	32	30	31	20	19	33	30	33	29.4742	29.3946
P06454	PTMA	1	1	2	2	3	2	1	2	2	2	2	3	2	3	3	4	4	2	3	2	2	4	4	1	1	2	2	3	2	1	2	2	2	2	3	2	3	3	4	4	2	3	2	2	4	4
P06493	CDK1	7	7	5	5	7	5	8	8	8	0	2	0	9	8	8	5	6	4	7	7	0	0	0	6	6	5	4	6	4	7	6	6	0	1	0	7	6	7	4	5	4	6	6	0	0	0	24.541	24.9119
P06576	ATPB	22	23	22	23	24	23	23	23	23	23	24	23	23	24	24	24	23	24	23	23	22	24	23	22	23	22	23	24	23	23	23	23	23	24	23	23	24	24	24	23	24	23	23	22	24	23	30.417	30.2353
P06703	S10A6	5	6	5	4	5	5	5	7	6	8	8	7	5	5	7	6	6	5	7	4	8	8	8	5	6	5	4	5	5	5	7	6	8	8	7	5	5	7	6	6	5	7	4	8	8	8	29.9877	29.799
P06730	IF4E	7	7	7	6	7	6	4	6	7	7	6	6	7	7	7	5	6	6	4	5	5	6	6	7	7	7	6	7	6	4	6	7	7	6	6	7	7	7	5	6	6	4	5	5	6	6	25.9307	25.9075
P06733	ENOA	36	37	37	36	37	35	36	38	38	36	38	36	36	38	38	34	33	34	37	38	36	40	37	33	33	33	33	33	32	33	34	34	33	34	33	33	34	34	30	29	30	34	34	33	36	33	33.0853	33.0049
P06737	PYGL	36	36	36	26	25	22	17	17	23	32	11	16	37	34	33	26	25	27	18	20	34	30	28	29	29	31	22	20	19	12	13	18	25	7	11	30	29	29	20	20	21	15	14	28	23	24	27.4087	27.5118
P06744	G6PI	28	29	29	27	29	27	25	26	29	27	28	26	27	29	31	26	26	24	28	25	29	31	29	23	24	24	22	24	22	22	23	24	22	23	22	22	24	26	21	21	19	24	22	24	26	24	30.6289	30.7515
P06748	NPM	12	14	11	13	14	11	12	14	13	13	10	10	11	11	11	11	11	12	12	12	12	13	14	12	14	11	13	14	11	12	14	13	13	10	10	11	11	11	11	11	12	12	12	12	13	14	30.1431	29.9676
P06753	TPM3	22	23	24	23	22	23	20	19	21	23	21	18	18	23	22	21	20	20	21	20	20	20	20	11	11	11	11	11	11	10	10	11	11	10	8	8	11	10	11	10	11	10	10	10	9	9	28.333	28.0682
P06756	ITAV	37	37	35	36	37	31	15	21	21	39	33	30	39	39	40	34	31	31	19	19	42	34	40	37	37	35	36	37	31	15	21	21	39	33	30	39	39	40	34	31	31	19	19	42	34	40	27.7542	27.6333
P06865	HEXA	15	13	14	18	16	13	2	3	2	14	8	9	15	15	16	13	14	13	4	3	14	13	12	15	13	14	18	16	13	2	3	2	14	8	9	15	15	16	13	14	13	4	3	14	13	12	26.4648	26.7226
P07093	GDN	7	8	9	3	5	1	0	0	0	2	0	0	10	8	11	6	5	6	0	0	3	1	0	7	8	9	3	5	1	0	0	0	2	0	0	10	8	11	6	5	6	0	0	3	1	0	23.5685	23.8471
P07099	HYEP	13	15	15	19	19	15	6	9	9	14	16	13	19	17	17	14	15	14	6	8	16	14	17	13	15	15	19	19	15	6	9	9	14	16	13	19	17	17	14	15	14	6	8	16	14	17	25.6452	25.5939
P07108	ACBP	9	8	8	7	9	8	9	7	9	8	9	8	9	8	8	7	7	7	9	8	9	9	7	9	8	8	7	9	8	9	7	9	8	9	8	9	8	8	7	7	7	9	8	9	9	7	27.4419	27.2628
P07195	LDHB	19	20	18	19	19	16	20	20	20	19	18	18	18	19	19	18	19	20	18	18	19	19	20	18	19	17	18	18	16	19	19	19	18	17	17	17	18	18	17	18	19	17	17	18	18	19	30.687	30.6498
P07196	NFL	6	6	4	1	1	1	2	2	2	1	1	1	3	2	4	1	1	1	2	2	1	1	1	4	4	3	0	0	0	0	0	0	0	0	0	1	0	2	0	0	0	0	0	0	0	0	22.9452	22.8861
P07197	NFM	12	13	12	4	6	6	3	3	3	2	1	2	9	12	11	1	1	1	3	3	2	2	2	9	10	10	2	4	4	0	0	0	0	0	0	6	9	8	0	0	0	0	0	0	0	0	25.7668	25.3752
P07199	CENPB	0	0	0	0	0	0	0	0	0	0	0	0	0	0	0	0	0	0	0	0	0	1	0	0	0	0	0	0	0	0	0	0	0	0	0	0	0	0	0	0	0	0	0	0	1	0
P07203	GPX1	7	8	7	8	9	6	6	6	8	10	9	9	8	8	8	11	12	11	7	7	10	10	9	7	8	7	8	9	6	6	6	8	10	9	9	8	8	8	11	12	11	7	7	10	10	9	25.2925	25.355
P07205	PGK2	6	6	6	6	6	6	6	6	6	6	6	5	6	6	6	6	5	6	6	6	6	7	6	0	0	0	0	0	0	0	0	0	0	0	0	1	0	0	1	1	1	0	0	0	1	0
P07237	PDIA1	41	45	41	39	41	39	39	40	44	39	43	41	42	42	42	37	38	37	39	41	40	41	43	41	45	41	39	41	39	39	40	44	39	43	41	42	42	42	37	38	37	39	41	40	41	43	32.4344	32.3991
P07305	H10	2	2	2	4	5	5	3	4	3	2	4	4	3	4	5	4	5	5	3	3	4	5	4	2	2	2	4	5	5	3	4	3	2	4	4	3	4	5	4	5	5	3	3	4	5	4	24.6315	24.5121
P07311	ACYP1	2	1	1	1	2	1	1	2	2	2	1	1	1	2	2	2	1	1	1	1	2	1	1	2	1	1	1	2	1	1	2	2	2	1	1	1	2	2	2	1	1	1	1	2	1	1	21.73
P07339	CATD	17	17	17	18	18	16	16	15	16	18	18	15	17	18	18	16	17	16	16	15	19	19	19	17	17	17	18	18	16	16	15	16	18	18	15	17	18	18	16	17	16	16	15	19	19	19	28.7892	28.6252
P07355	ANXA2	39	43	40	38	38	34	36	38	39	37	35	36	36	38	37	35	36	36	36	31	40	38	41	39	43	40	38	38	34	36	38	39	37	35	36	36	38	37	35	36	36	36	31	40	38	41	33.3685	33.5359
P07384	CAN1	36	37	35	33	34	30	23	27	25	35	28	23	35	35	33	32	34	32	21	25	33	33	31	36	37	35	33	34	30	23	27	25	35	28	23	35	35	33	32	34	32	21	25	33	33	31	28.5217	28.5724
P07437	TBB5	25	30	26	26	26	25	24	27	27	26	26	23	26	26	27	26	25	27	24	24	29	28	29	5	6	5	5	5	5	5	5	5	5	5	5	5	5	5	5	5	5	5	5	6	6	6	31.5695	31.5494
P07585	PGS2	4	3	4	3	4	6	0	1	1	5	3	7	4	4	4	2	3	2	0	1	4	5	4	4	3	4	3	4	6	0	1	1	5	3	7	4	4	4	2	3	2	0	1	4	5	4	24.337	23.4531
P07602	SAP	12	11	13	13	16	14	11	8	11	16	12	15	13	12	12	14	14	14	8	9	13	14	15	12	11	13	13	16	14	11	8	11	16	12	15	13	12	12	14	14	14	8	9	13	14	15	27.3184	26.9869
P07686	HEXB	20	19	19	19	21	18	17	18	21	21	21	18	21	19	20	17	20	20	15	19	20	19	20	20	19	19	19	21	18	17	18	21	21	21	18	21	19	20	17	20	20	15	19	20	19	20	28.0034	28.2466
P07711	CATL1	7	5	6	6	5	4	5	5	6	7	5	5	7	7	7	6	7	6	7	5	7	7	7	6	4	6	5	4	3	5	5	6	6	5	4	6	6	6	5	6	5	6	5	6	6	6	26.3653	26.2107
P07737	PROF1	14	15	14	15	15	14	14	14	15	15	15	15	15	16	15	14	14	14	14	14	15	16	15	14	15	14	15	15	14	14	14	15	15	15	15	15	16	15	14	14	14	14	14	15	16	15	31.4707	31.4101
P07741	APT	9	9	9	11	10	9	10	9	10	10	10	9	9	9	10	8	9	9	10	10	11	9	10	9	9	9	11	10	9	10	9	10	10	10	9	9	9	10	8	9	9	10	10	11	9	10	27.0308	26.9304
P07814	SYEP	74	75	73	68	66	62	53	57	58	55	48	52	63	62	61	59	57	63	51	52	66	60	55	74	75	73	68	66	62	53	57	58	55	48	52	63	62	61	59	57	63	51	52	66	60	55	29.8715	29.8733
P07858	CATB	15	15	14	16	16	15	14	14	14	16	15	16	15	15	15	16	16	16	14	14	15	17	16	15	15	14	16	16	15	14	14	14	16	15	16	15	15	15	16	16	16	14	14	15	17	16	29.1689	29.1961
P07900	HS90A	51	54	51	52	52	47	51	56	54	51	47	46	52	54	56	48	50	49	52	50	51	49	54	33	36	33	34	35	31	34	39	37	35	30	31	35	37	38	32	34	33	35	33	35	33	38	31.6695	31.7066
P07910	HNRPC	14	14	14	16	16	17	18	19	18	17	15	16	16	16	14	14	14	14	17	17	20	19	20	14	14	14	16	16	17	18	19	18	17	15	16	16	16	14	14	14	14	17	17	20	19	20	28.7806	28.6431
P07919	QCR6	2	2	2	2	3	2	2	3	2	3	3	3	3	2	2	3	3	2	3	3	3	3	3	2	2	2	2	3	2	2	3	2	3	3	3	3	2	2	3	3	2	3	3	3	3	3	24.8171	24.9474
P07942	LAMB1	34	34	36	40	40	40	28	30	35	40	38	34	34	36	38	41	42	45	25	28	37	34	37	34	34	36	40	40	40	28	30	35	40	38	34	34	36	38	41	42	45	25	28	37	34	37	27.1939	27.3271
P07947	YES	4	5	3	4	3	3	0	0	1	6	1	2	2	4	3	3	3	1	1	1	4	4	5	3	3	1	3	2	2	0	0	0	4	0	0	0	2	1	2	2	0	1	0	2	3	4	23.3155	23.1584
P07951	TPM2	28	27	27	27	28	28	25	24	26	28	27	26	25	25	25	22	22	22	22	23	22	22	24	2	2	2	2	2	2	1	1	2	2	2	1	1	1	1	0	0	0	0	2	0	0	0	23.1743	23.5937
P07954	FUMH	16	15	15	15	17	13	14	13	14	16	14	13	18	17	12	14	15	14	12	15	16	16	16	16	15	15	15	17	13	14	13	14	16	14	13	18	17	12	14	15	14	12	15	16	16	16	27.7253	27.4006
P08047	SP1	0	0	0	0	0	0	1	1	0	0	1	0	0	0	0	0	0	0	1	1	0	0	0	0	0	0	0	0	0	1	1	0	0	1	0	0	0	0	0	0	0	1	1	0	0	0
P08123	CO1A2	30	30	31	30	28	27	22	24	20	25	23	24	25	26	26	26	25	25	20	20	25	24	25	30	30	31	30	28	27	22	24	20	25	23	24	25	26	26	26	25	25	20	20	25	24	25	28.7218	28.6364
P08133	ANXA6	57	58	57	55	57	53	53	54	52	57	54	47	55	54	57	49	52	50	49	49	53	51	55	57	58	57	55	57	53	53	54	52	57	54	47	55	54	57	49	52	50	49	49	53	51	55	31.5504	31.6066
P08134	RHOC	10	10	11	9	10	9	9	8	10	10	9	8	10	10	9	8	9	9	9	9	10	10	10	2	2	2	2	2	2	1	1	1	2	1	1	2	2	2	1	1	1	1	1	2	2	2	25.8532	25.8209
P08174	DAF	1	0	2	2	3	1	1	3	0	3	1	1	6	7	8	4	3	4	4	4	6	9	10	1	0	2	2	3	1	1	3	0	3	1	1	6	7	8	4	3	4	4	4	6	9	10
P08195	4F2	16	17	16	14	14	13	8	13	12	12	8	13	17	17	15	12	13	13	9	12	12	10	12	16	17	16	14	14	13	8	13	12	12	8	13	17	17	15	12	13	13	9	12	12	10	12	27.5209	27.6337
P08236	BGLR	1	1	1	1	6	0	0	0	0	6	4	3	4	4	2	7	4	5	1	0	6	1	2	1	1	1	1	6	0	0	0	0	6	4	3	4	4	2	7	4	5	1	0	6	1	2
P08237	PFKAM	20	24	23	21	20	14	11	13	12	15	6	15	24	23	24	20	19	18	11	11	20	14	15	16	20	19	18	16	11	9	10	8	11	4	12	20	19	20	17	16	15	9	9	16	10	11	25.9061	25.9926
P08238	HS90B	51	53	53	51	51	47	49	52	53	48	49	42	51	51	53	48	47	49	50	48	50	48	50	28	30	30	28	29	27	28	31	31	27	27	23	29	29	30	27	27	28	29	27	29	28	29	31.053	31.0943
P08240	SRPR	24	24	24	19	21	19	15	16	15	17	13	22	22	22	23	18	16	20	18	16	17	20	20	24	24	24	19	21	19	15	16	15	17	13	22	22	22	23	18	16	20	18	16	17	20	20	27.4788	27.575
P08243	ASNS	22	23	22	10	10	8	5	7	6	9	4	4	7	6	5	8	9	7	2	3	0	0	0	22	23	22	10	10	8	5	7	6	9	4	4	7	6	5	8	9	7	2	3	0	0	0	27.5818	27.5815
P08397	HEM3	1	3	3	2	2	2	1	1	2	3	1	1	1	3	3	3	3	3	2	1	2	2	3	1	3	3	2	2	2	1	1	2	3	1	1	1	3	3	3	3	3	2	1	2	2	3		22.9099
P08473	NEP	7	4	3	24	20	19	10	13	12	20	11	10	13	13	14	14	17	18	12	13	14	14	16	7	4	3	24	20	19	10	13	12	20	11	10	13	13	14	14	17	18	12	13	14	14	16	23.5484	23.1221
P08559	ODPA	14	14	15	15	13	12	8	8	11	13	10	11	14	16	15	15	13	15	10	10	13	14	16	14	14	15	15	13	12	8	8	11	13	10	11	14	16	15	15	13	15	10	10	13	14	16	26.0116	25.9129
P08572	CO4A2	5	7	5	10	9	11	0	0	1	5	9	10	6	7	7	5	6	5	1	1	10	5	6	5	7	5	10	9	11	0	0	1	5	9	10	6	7	7	5	6	5	1	1	10	5	6	24.4852	24.4301
P08574	CY1	6	6	5	5	5	6	6	6	6	6	6	5	6	7	6	5	5	5	5	6	6	7	7	6	6	5	5	5	6	6	6	6	6	6	5	6	7	6	5	5	5	5	6	6	7	7	25.2528	25.2541
P08579	RU2B	3	2	3	4	6	6	4	5	3	3	5	6	3	4	6	5	6	6	4	4	3	5	5	1	0	1	2	4	4	2	3	1	1	3	4	1	2	4	3	4	4	2	2	1	3	3
P08621	RU17	9	10	8	14	13	13	6	10	9	13	8	11	12	13	14	10	10	9	10	9	14	13	13	9	10	8	14	13	13	6	10	9	13	8	11	12	13	14	10	10	9	10	9	14	13	13	25.7546	25.6791
P08648	ITA5	10	11	14	9	10	7	6	10	10	10	11	5	13	9	13	9	10	9	11	12	9	12	11	10	11	14	9	10	7	6	10	10	10	11	5	13	9	13	9	10	9	11	12	9	12	11	26.4134	26.4952
P08651	NFIC	2	2	2	3	3	3	1	1	2	1	2	1	2	2	1	3	2	2	1	2	3	2	2	2	2	2	3	3	3	1	1	1	1	1	1	2	2	1	3	2	2	1	1	3	2	2	23.0144	22.8986
P08670	VIME	70	72	70	70	69	66	69	71	74	69	68	68	66	66	68	59	60	61	67	66	69	76	71	64	65	63	63	62	59	62	64	67	62	62	61	60	59	61	53	54	55	60	60	63	69	64	35.0407	34.9965
P0CW22	RS17L	10	10	9	10	10	10	10	10	10	10	10	8	10	10	10	9	10	9	10	10	10	10	10	10	10	9	10	10	10	10	10	10	10	10	8	10	10	10	9	10	9	10	10	10	10	10	28.7662	28.6972
P08754	GNAI3	13	12	12	8	9	8	11	11	13	10	10	8	13	12	10	7	8	7	13	13	10	13	12	8	7	7	4	5	3	5	5	7	6	5	2	8	7	5	3	3	2	7	7	6	7	7	24.8829	25.0206
P08758	ANXA5	26	26	27	25	27	24	24	25	24	26	24	24	26	28	28	25	26	26	23	26	24	27	26	26	26	27	25	27	24	24	25	24	26	24	24	26	28	28	25	26	26	23	26	24	27	26	32.7096	32.8796
P08865	RSSA	18	18	19	18	18	18	16	17	16	18	16	16	18	19	19	17	17	17	16	16	18	18	18	18	18	19	18	18	18	16	17	16	18	16	16	18	19	19	17	17	17	16	16	18	18	18	29.972	29.9702
P08962	CD63	4	4	4	2	4	2	1	1	1	3	3	3	3	4	4	3	2	4	1	2	2	4	3	4	4	4	2	4	2	1	1	1	3	3	3	3	4	4	3	2	4	1	2	2	4	3	25.9289	26.3139
P09001	RM03	2	4	4	5	5	3	1	2	2	4	2	1	2	4	4	4	5	5	1	2	4	3	4	2	4	4	5	5	3	1	2	2	4	2	1	2	4	4	4	5	5	1	2	4	3	4	23.3876	23.4495
P09012	SNRPA	5	5	6	6	8	8	5	6	7	6	6	6	6	6	5	7	9	8	6	6	6	7	6	3	3	4	4	6	6	3	4	5	4	4	4	4	4	3	5	7	6	4	4	4	5	4	25.7211	25.5956
P09038	FGF2	4	5	5	4	4	4	4	5	5	4	5	4	5	5	6	4	4	4	2	3	6	4	5	4	5	5	4	4	4	4	5	5	4	5	4	5	5	6	4	4	4	2	3	6	4	5	24.6684	24.4408
P09104	ENOG	13	13	15	13	14	10	8	15	13	13	15	8	14	15	15	14	15	13	10	13	11	14	15	10	9	11	10	10	7	5	11	9	10	11	5	11	11	11	10	11	9	7	9	8	10	11	26.6278	26.72
P09110	THIK	10	10	10	12	12	10	7	3	6	8	6	8	12	11	11	10	10	11	7	6	9	9	9	10	10	10	12	12	10	7	3	6	8	6	8	12	11	11	10	10	11	7	6	9	9	9	25.3513	25.1054
P09132	SRP19	5	5	4	3	4	2	2	3	3	4	0	3	4	5	5	4	3	3	2	2	2	1	1	5	5	4	3	4	2	2	3	3	4	0	3	4	5	5	4	3	3	2	2	2	1	1	23.1391	23.1995
P09211	GSTP1	15	14	14	14	14	14	13	14	14	13	13	13	14	13	14	12	13	13	13	14	14	14	13	15	14	14	14	14	14	13	14	14	13	13	13	14	13	14	12	13	13	13	14	14	14	13	30.5394	30.6222
P09234	RU1C	3	3	2	4	4	4	3	4	4	4	4	2	3	3	3	2	2	2	4	4	4	4	4	3	3	2	4	4	4	3	4	4	4	4	2	3	3	3	2	2	2	4	4	4	4	4	24.8248	24.9864
P09382	LEG1	11	14	12	11	12	10	12	13	12	12	12	11	11	13	12	12	10	10	12	12	12	13	14	11	14	12	11	12	10	12	13	12	12	12	11	11	13	12	12	10	10	12	12	12	13	14	32.6864	32.9569
P09417	DHPR	4	5	6	5	6	6	5	6	8	7	5	6	7	5	7	6	5	6	6	7	7	7	6	4	5	6	5	6	6	5	6	8	7	5	6	7	5	7	6	5	6	6	7	7	7	6	24.1105	24.1986
P09429	HMGB1	17	17	16	20	18	13	18	20	20	20	20	21	19	18	18	15	18	18	20	21	20	19	20	12	13	12	14	13	11	12	14	13	14	13	14	14	12	12	11	13	13	13	14	14	13	14	28.604	28.6202
P09455	RET1	5	4	5	7	4	5	6	5	4	5	5	2	10	8	8	2	4	2	3	4	8	6	7	5	4	5	7	4	5	6	5	4	5	5	2	10	8	8	2	4	2	3	4	8	6	7	24.1674	23.3376
P09486	SPRC	13	12	13	12	12	10	10	9	9	12	11	10	12	11	12	13	13	11	10	9	12	10	11	13	12	13	12	12	10	10	9	9	12	11	10	12	11	12	13	13	11	10	9	12	10	11	28.8936	28.7073
P09488	GSTM1	11	11	10	12	11	9	12	11	10	5	5	4	12	12	11	10	11	12	12	13	6	4	5	3	3	3	3	4	1	4	5	4	0	1	0	3	4	2	3	4	5	4	5	0	0	0	26.1173	26.1819
P09493	TPM1	25	26	26	26	25	25	17	18	17	26	22	22	23	24	25	23	22	21	17	17	21	24	22	12	12	11	12	12	11	5	6	5	12	9	10	11	10	11	11	10	10	4	6	10	12	9	28.547	28.1394
P09496	CLCA	6	6	6	7	7	6	6	6	6	7	8	7	7	8	8	7	6	6	7	7	7	7	7	6	6	6	7	7	6	6	6	6	7	8	7	7	8	8	7	6	6	7	7	7	7	7	27.1659	26.9929
P09497	CLCB	7	7	7	9	9	8	6	6	6	8	6	8	8	9	8	9	9	9	6	5	9	5	8	7	7	7	9	9	8	6	6	6	8	6	8	8	9	8	9	9	9	6	5	9	5	8	25.8408	25.4761
P09525	ANXA4	18	18	18	18	17	14	13	15	14	18	15	15	19	18	19	18	18	18	12	11	19	18	18	18	18	18	18	17	14	13	15	14	18	15	15	19	18	19	18	18	18	12	11	19	18	18	27.2337	27.3353
P09543	CN37	6	7	7	9	9	7	3	4	4	7	8	7	9	9	10	7	8	8	5	7	9	8	7	6	7	7	9	9	7	3	4	4	7	8	7	9	9	10	7	8	8	5	7	9	8	7	24.9423	24.9825
P09601	HMOX1	2	2	2	1	2	0	1	1	1	0	0	2	5	5	5	0	0	0	0	1	2	0	0	2	2	2	1	2	0	1	1	1	0	0	2	5	5	5	0	0	0	0	1	2	0	0
P09619	PGFRB	16	15	15	16	13	11	5	6	3	15	8	16	8	7	9	13	15	12	6	7	13	13	12	15	14	14	15	12	11	5	6	3	14	8	15	8	7	9	12	14	11	6	7	12	13	12	27.1109	27.2407
P09622	DLDH	11	11	11	12	13	12	9	11	10	13	12	12	12	11	12	11	12	13	12	10	14	12	14	11	11	11	12	13	12	9	11	10	13	12	12	12	11	12	11	12	13	12	10	14	12	14	26.7396	26.6862
P09651	ROA1	25	25	24	25	25	25	25	27	27	26	25	24	23	24	24	20	21	21	25	24	27	26	26	25	25	24	25	25	25	25	27	27	26	25	24	23	24	24	20	21	21	25	24	27	26	26	30.6653	30.3345
P09661	RU2A	6	6	6	6	7	7	6	5	6	8	6	4	7	6	7	6	7	7	7	7	9	9	8	6	6	6	6	7	7	6	5	6	8	6	4	7	6	7	6	7	7	7	7	9	9	8	24.5954	24.4797
P09669	COX6C	6	6	5	4	7	4	4	4	6	5	6	5	6	7	6	7	7	7	3	6	5	4	5	6	6	5	4	7	4	4	4	6	5	6	5	6	7	6	7	7	7	3	6	5	4	5	25.6878	25.5866
P09871	C1S	0	0	0	0	0	1	0	0	0	0	0	0	0	0	0	0	1	0	0	0	2	2	2	0	0	0	0	0	1	0	0	0	0	0	0	0	0	0	0	1	0	0	0	2	2	2
P09874	PARP1	25	28	26	30	32	27	27	25	30	31	31	27	31	25	33	31	29	31	27	29	36	32	34	25	28	26	30	32	27	27	25	30	31	31	27	31	25	33	31	29	31	27	29	36	32	34	27.2559	27.2687
P09914	IFIT1	3	4	3	1	0	0	0	0	0	0	0	1	0	0	0	1	2	1	0	0	0	0	0	3	4	3	1	0	0	0	0	0	0	0	1	0	0	0	1	2	1	0	0	0	0	0	23.0005	22.9078
P09936	UCHL1	16	18	17	16	16	16	17	17	16	16	15	17	16	16	17	15	15	15	14	15	17	18	18	16	18	17	16	16	16	17	17	16	16	15	17	16	16	17	15	15	15	14	15	17	18	18	30.6613	30.7485
P09960	LKHA4	25	24	27	21	25	19	22	22	20	24	19	15	27	26	25	19	22	19	22	22	26	25	26	25	24	27	21	25	19	22	22	20	24	19	15	27	26	25	19	22	19	22	22	26	25	26	27.5496	27.4274
P09972	ALDOC	16	14	15	14	15	13	12	13	11	15	13	15	15	16	16	16	16	14	14	16	15	15	14	12	10	11	11	11	10	9	11	9	11	9	12	12	12	12	12	12	10	11	12	11	11	11	28.1895	28.1176
Q71UI9	H2AV	5	5	5	5	5	5	5	5	5	5	5	5	5	5	5	5	5	5	5	5	5	6	6	3	3	3	3	3	3	3	3	3	3	3	3	3	3	3	3	3	3	3	3	3	4	4	26.4029	26.2442
Q99878	H2A1J	6	7	7	6	7	6	6	6	6	6	6	6	6	7	7	6	5	6	6	6	6	7	7	0	0	0	0	0	0	0	0	0	0	0	0	0	0	0	0	0	0	0	0	0	0	0	28.1321	28.5988
P0CG30	GSTT2	6	5	6	5	5	4	0	0	0	0	0	0	5	5	5	6	6	6	0	0	0	0	0	5	5	5	5	5	4	0	0	0	0	0	0	5	5	5	5	5	5	0	0	0	0	0	25.0256	25.1299
P0CG39	POTEJ	6	6	6	6	6	6	6	6	6	6	5	6	7	5	6	6	7	7	6	6	7	6	6	0	0	0	0	0	0	0	0	0	0	0	0	1	0	0	0	0	0	0	0	1	0	0
P0CW20	LIM3L	4	4	4	4	4	3	0	1	0	4	4	3	5	4	5	5	3	3	3	3	4	3	2	4	4	4	4	4	3	0	1	0	4	4	3	5	4	5	5	3	3	3	3	4	3	2	24.7144	24.6307
P0DI82	TPC2B	1	1	0	1	1	1	0	0	0	2	0	1	1	1	1	1	1	1	0	0	1	1	2	1	1	0	1	1	1	0	0	0	2	0	1	1	1	1	1	1	1	0	0	1	1	2
P0DMV9	HS71B	29	31	32	30	31	29	28	27	31	28	30	30	30	32	31	29	31	28	30	30	31	32	34	15	17	17	17	16	14	17	17	16	15	18	16	16	16	15	14	15	14	16	18	18	18	19	28.5946	28.6089
P10155	RO60	16	18	16	16	17	14	9	9	14	17	13	10	17	19	17	12	14	14	9	11	16	16	19	16	18	16	16	17	14	9	9	14	17	13	10	17	19	17	12	14	14	9	11	16	16	19	26.6607	26.7153
P10253	LYAG	14	13	13	14	17	11	8	8	7	20	19	15	22	23	23	11	11	12	5	5	25	22	24	14	13	13	14	17	11	8	8	7	20	19	15	22	23	23	11	11	12	5	5	25	22	24	26.0535	25.9394
P10301	RRAS	10	10	10	9	10	6	4	4	3	10	7	7	8	7	8	7	9	7	5	5	10	10	8	8	8	8	7	8	4	3	4	3	8	6	6	6	5	6	5	7	5	4	4	7	7	6	25.9898	26.1724
P10321	1C07	7	8	7	8	8	9	4	4	4	7	7	6	5	6	6	9	10	9	3	3	8	8	8	0	0	0	0	0	0	0	0	0	0	1	1	0	0	0	0	1	0	0	0	0	1	1
P10398	ARAF	2	1	3	2	2	1	2	2	2	2	1	1	1	2	1	1	2	1	2	2	2	2	1	1	0	2	1	1	0	0	0	0	1	0	1	0	1	0	0	1	0	0	0	1	1	0
P10412	H14	7	11	8	11	14	9	11	13	11	11	11	11	10	11	12	8	8	7	10	12	14	14	14	1	2	1	2	3	2	3	3	3	2	2	2	1	2	3	1	1	0	3	3	3	3	3	28.4188	28.6983
P10515	ODP2	11	11	8	15	15	13	12	12	13	13	11	11	13	12	11	14	15	15	14	14	12	13	15	11	11	8	15	15	13	12	12	13	13	11	11	13	12	11	14	15	15	14	14	12	13	15	26.2229	26.2091
P10589	COT1	2	2	1	2	1	1	1	1	2	2	1	1	1	0	1	1	0	0	2	1	2	2	1	0	0	0	0	0	0	0	0	0	0	0	0	0	0	0	0	0	0	0	0	0	1	0
P10599	THIO	8	9	9	6	7	7	7	8	7	9	9	6	7	9	8	8	7	8	9	8	9	8	9	8	9	9	6	7	7	7	8	7	9	9	6	7	9	8	8	7	8	9	8	9	8	9	29.7146	29.5426
P10606	COX5B	5	5	6	8	8	6	7	7	8	8	8	7	6	7	6	7	7	6	7	7	6	7	5	5	5	6	8	8	6	7	7	8	8	8	7	6	7	6	7	7	6	7	7	6	7	5	25.6417	25.0453
P10619	PPGB	10	10	10	11	11	10	9	9	9	10	10	10	10	10	10	9	9	8	10	9	11	11	11	10	10	10	11	11	10	9	9	9	10	10	10	10	10	10	9	9	8	10	9	11	11	11	26.9401	26.7965
P10620	MGST1	7	7	6	6	7	6	7	7	7	5	5	6	7	6	7	6	5	6	7	7	7	7	7	7	7	6	6	7	6	7	7	7	5	5	6	7	6	7	6	5	6	7	7	7	7	7	27.2412	27.0427
P10644	KAP0	16	15	15	13	15	13	16	15	16	16	17	13	12	12	15	14	15	13	13	14	12	11	12	16	15	15	13	15	13	16	15	16	16	17	13	12	12	15	14	15	13	13	14	12	11	12	27.4867	27.3336
P10646	TFPI1	0	1	0	0	0	0	0	1	1	0	1	0	1	1	1	1	0	1	1	1	1	0	0	0	1	0	0	0	0	0	1	1	0	1	0	1	1	1	1	0	1	1	1	1	0	0
P10768	ESTD	14	16	16	15	15	11	13	14	14	13	13	16	13	14	15	12	11	13	11	14	15	15	16	14	16	16	15	15	11	13	14	14	13	13	16	13	14	15	12	11	13	11	14	15	15	16	28.2085	28.1982
P10809	CH60	37	38	37	41	41	38	39	42	40	41	40	41	44	41	43	41	41	43	39	41	42	41	43	37	38	37	41	41	38	39	42	40	41	40	41	44	41	43	41	41	43	39	41	42	41	43	29.8309	29.6232
P11021	GRP78	41	41	41	41	41	42	41	42	41	42	42	41	43	43	43	38	37	37	43	43	41	43	42	40	40	40	40	40	41	40	41	40	41	41	40	42	42	42	37	36	36	42	42	40	42	41	32.1997	32.1
P11047	LAMC1	46	45	51	31	34	31	21	19	27	37	27	27	39	41	37	37	39	39	13	17	23	24	19	46	45	51	31	34	31	21	19	27	37	27	27	39	41	37	37	39	39	13	17	23	24	19	28.0397	28.0209
P11117	PPAL	7	8	7	7	9	7	4	3	4	7	5	8	7	9	9	8	7	7	2	1	9	8	9	7	8	7	7	9	7	4	3	4	7	5	8	7	9	9	8	7	7	2	1	9	8	9	24.6378	24.6692
P11142	HSP7C	41	42	40	39	42	41	40	43	44	39	40	43	41	42	43	41	42	41	43	41	40	45	42	29	29	27	28	30	29	30	30	30	29	28	29	29	29	29	27	28	29	30	29	30	31	29	32.0909	32.119
P11166	GTR1	5	5	4	5	5	5	3	4	3	4	3	5	5	5	5	4	4	4	3	4	5	4	4	5	5	4	5	5	5	3	4	3	4	3	5	5	5	5	4	4	4	3	4	5	4	4	24.6616	24.7462
P11169	GTR3	2	2	3	2	2	3	3	3	1	2	2	2	2	2	2	1	2	1	2	3	2	3	3	2	2	3	2	2	3	3	3	1	2	2	2	2	2	2	1	2	1	2	3	2	3	3	23.6067	23.9198
P11172	UMPS	8	8	8	6	7	8	12	8	11	9	7	7	8	6	7	6	7	6	11	10	7	8	6	8	8	8	6	7	8	12	8	11	9	7	7	8	6	7	6	7	6	11	10	7	8	6	25.6471	25.9511
P11177	ODPB	12	10	12	13	12	13	10	10	10	13	10	12	12	12	14	13	13	14	10	11	12	13	13	12	10	12	13	12	13	10	10	10	13	10	12	12	12	14	13	13	14	10	11	12	13	13	26.1285	25.9635
P11182	ODB2	2	3	2	2	4	3	3	3	3	3	3	5	3	3	2	3	4	3	4	4	3	5	5	2	3	2	2	4	3	3	3	3	3	3	5	3	3	2	3	4	3	4	4	3	5	5		23.3835
P11216	PYGB	42	42	41	35	38	29	26	24	30	38	27	32	37	35	35	34	33	35	23	26	38	35	31	33	33	34	28	30	24	21	20	25	29	22	25	29	28	29	26	26	27	20	20	30	26	25	28.6477	28.6657
P11233	RALA	7	7	8	5	7	6	5	6	6	6	5	5	8	8	8	5	5	5	4	5	6	5	5	3	3	3	2	3	2	2	2	2	2	2	2	3	3	3	2	2	2	2	2	3	2	2	26.1066	26.3167
P11234	RALB	6	6	7	5	6	6	5	6	6	6	5	5	7	7	7	5	5	5	4	5	5	5	5	2	2	2	2	2	2	2	2	2	2	2	2	2	2	2	2	2	2	2	2	2	2	2	24.1727	24.2013
P11279	LAMP1	7	7	7	7	7	7	5	7	6	7	7	7	7	7	7	7	7	7	6	6	7	6	6	7	7	7	7	7	7	5	7	6	7	7	7	7	7	7	7	7	7	6	6	7	6	6	28.0208	28.1995
P11310	ACADM	6	7	6	10	9	10	5	7	9	13	9	7	7	11	7	11	11	10	5	7	14	12	11	6	7	6	10	9	10	5	7	9	13	9	7	7	11	7	11	11	10	5	7	14	12	11	24.098	24.184
P11387	TOP1	18	21	19	24	23	18	17	19	19	14	14	18	22	23	21	21	20	20	18	18	23	19	20	18	21	19	24	23	18	17	19	19	14	14	18	22	23	21	21	20	20	18	18	23	19	20	26.5901	26.5839
P11388	TOP2A	7	5	5	5	7	3	14	7	10	3	1	2	30	32	35	5	6	6	7	10	5	3	3	2	0	0	0	2	0	10	4	7	1	0	0	25	25	27	0	1	0	5	6	1	0	0	24.3849	24.375
P11413	G6PD	42	41	39	43	43	36	36	39	40	45	41	41	42	45	44	42	42	42	37	38	44	42	42	42	41	39	43	43	36	36	39	40	45	41	41	42	45	44	42	42	42	37	38	44	42	42	29.9027	29.9205
P11441	UBL4A	1	0	0	3	2	0	0	1	1	3	2	4	2	1	2	3	4	3	1	0	2	1	3	1	0	0	3	2	0	0	1	1	3	2	4	2	1	2	3	4	3	1	0	2	1	3
P11498	PYC	14	9	10	21	21	21	7	5	4	24	18	18	20	24	20	19	18	15	15	14	22	22	25	14	9	10	21	21	21	7	5	4	24	18	18	20	24	20	19	18	15	15	14	22	22	25	24.8175	25.0408
P11532	DMD	2	1	1	0	0	0	0	0	0	1	0	1	1	1	1	0	0	0	0	0	1	0	0	2	1	1	0	0	0	0	0	0	1	0	1	1	1	1	0	0	0	0	0	1	0	0	25.0572
P11586	C1TC	32	31	33	32	31	28	25	30	30	32	25	26	32	33	31	30	33	32	28	27	30	28	28	32	31	33	32	31	28	25	30	30	32	25	26	32	33	31	30	33	32	28	27	30	28	28	28.0641	28.1996
P11717	MPRI	56	53	55	45	48	44	38	40	40	50	29	29	46	46	46	49	53	54	38	42	48	47	47	56	53	55	45	48	44	38	40	40	50	29	29	46	46	46	49	53	54	38	42	48	47	47	27.9519	28.0301
P11766	ADHX	17	18	19	18	18	15	19	19	20	18	20	13	17	16	16	13	14	13	20	20	18	18	18	17	18	19	18	18	15	19	19	20	18	20	13	17	16	16	13	14	13	20	20	18	18	18	28.6213	28.5888
P11908	PRPS2	8	10	9	9	10	7	9	10	11	9	8	4	12	10	11	10	6	9	8	10	9	11	9	4	5	4	4	5	3	5	4	5	4	2	2	5	3	5	4	3	4	3	5	4	6	5	24.0916	23.7188
P11940	PABP1	29	27	29	26	27	23	21	22	24	27	24	23	28	27	25	27	27	27	24	23	26	23	23	19	18	20	17	18	16	14	14	15	17	15	16	18	17	15	17	17	17	15	14	17	15	15	29.0859	29.0774
P12004	PCNA	10	13	13	12	14	12	13	15	13	11	12	10	13	13	13	13	12	11	12	12	10	13	13	10	13	13	12	14	12	13	15	13	11	12	10	13	13	13	13	12	11	12	12	10	13	13	27.5544	27.5516
P12074	CX6A1	2	2	2	2	2	2	2	1	2	2	1	2	1	2	1	2	2	2	1	1	2	2	2	2	2	2	2	2	2	2	1	2	2	1	2	1	2	1	2	2	2	1	1	2	2	2	25.6244	25.0867
P12081	SYHC	23	25	22	21	20	17	17	18	18	19	15	16	21	19	17	20	18	18	15	17	17	16	13	18	20	17	16	15	12	11	12	12	14	9	12	16	15	13	15	13	13	9	11	13	12	9	27.2495	27.3557
P12109	CO6A1	35	37	34	37	37	34	27	27	28	33	34	35	28	31	28	31	33	32	28	29	33	32	32	35	37	34	37	37	34	27	27	28	33	34	35	28	31	28	31	33	32	28	29	33	32	32	30.8579	30.8885
P12110	CO6A2	29	29	26	29	28	29	20	20	20	26	25	26	22	22	22	22	23	25	22	24	27	26	25	29	29	26	29	28	29	20	20	20	26	25	26	22	22	22	22	23	25	22	24	27	26	25	29.4794	29.5144
P12111	CO6A3	132	139	138	136	142	140	114	116	117	109	115	121	125	123	126	127	130	132	110	116	132	127	122	132	139	138	136	142	140	114	116	117	109	115	121	125	123	126	127	130	132	110	116	132	127	122	31.8334	31.9417
P12235	ADT1	15	17	17	14	16	13	14	14	15	14	14	14	15	15	16	15	15	15	13	13	16	17	14	3	3	3	2	3	1	1	1	2	1	2	3	3	2	3	3	3	3	2	2	3	3	2	22.7941	23.1903
P12236	ADT3	18	21	20	18	19	18	19	22	22	19	19	19	19	19	19	18	19	18	19	19	21	21	19	4	4	4	4	4	4	4	6	6	4	5	5	5	4	4	4	5	4	5	6	5	5	5	29.4624	29.6745
P12268	IMDH2	25	24	24	25	25	25	20	23	25	24	21	21	27	27	26	24	24	25	23	24	23	22	25	25	24	24	24	24	24	20	22	24	24	20	21	25	25	24	22	22	23	22	23	23	21	24	28.4829	28.3642
P12270	TPR	35	32	33	53	45	51	35	39	37	62	44	47	42	42	44	43	43	44	38	45	59	57	58	35	32	33	53	45	51	35	39	37	62	44	47	42	42	44	43	43	44	38	45	59	57	58	27.2357	27.0867
P12277	KCRB	7	8	8	6	4	6	7	7	7	9	4	5	7	7	8	9	6	7	4	4	6	8	7	7	8	8	6	4	6	7	7	7	9	4	5	7	7	8	9	6	7	4	4	6	8	7	25.361	25.556
P12694	ODBA	1	1	0	1	2	2	0	0	0	1	1	2	2	1	2	1	2	2	2	1	3	4	3	1	1	0	1	2	2	0	0	0	1	1	2	2	1	2	1	2	2	2	1	3	4	3
P12814	ACTN1	76	77	77	73	75	70	67	65	67	75	72	71	71	71	75	70	70	70	65	66	73	70	72	46	45	45	46	46	45	43	41	40	47	43	44	44	43	45	43	42	42	42	42	46	45	46	32.6003	32.6358
P12931	SRC	1	2	2	2	2	2	0	0	1	2	1	3	3	2	2	1	2	1	0	1	3	2	2	0	0	0	1	1	1	0	0	0	0	0	1	1	0	0	0	1	0	0	0	1	1	1
P12955	PEPD	13	13	15	13	14	10	9	10	11	16	10	10	15	14	15	13	13	10	12	10	15	8	13	13	13	15	13	14	10	9	10	11	16	10	10	15	14	15	13	13	10	12	10	15	8	13	26.2426	26.2747
P12956	XRCC6	29	31	32	34	37	35	35	38	34	30	28	31	34	30	34	33	32	34	36	37	37	35	33	29	31	32	34	37	35	35	38	34	30	28	31	34	30	34	33	32	34	36	37	37	35	33	29.0829	29.0311
P13010	XRCC5	36	37	35	35	38	33	35	34	36	37	36	35	34	35	34	33	36	35	33	37	41	38	40	36	37	35	35	38	33	35	34	36	37	36	35	34	35	34	33	36	35	33	37	41	38	40	29.2448	29.2923
P13073	COX41	9	8	9	9	10	9	8	8	8	10	9	9	11	9	11	9	10	10	8	8	9	9	8	9	8	9	9	10	9	8	8	8	10	9	9	11	9	11	9	10	10	8	8	9	9	8	26.8572	27.035
P13164	IFM1	0	1	0	2	2	1	1	0	0	1	1	1	1	1	1	1	0	0	1	1	2	2	2	0	1	0	1	1	0	1	0	0	0	0	1	0	0	0	0	0	0	0	0	1	1	1
P13473	LAMP2	4	6	6	5	6	5	5	5	4	6	6	4	6	6	5	6	6	6	4	5	6	5	6	4	6	6	5	6	5	5	5	4	6	6	4	6	6	5	6	6	6	4	5	6	5	6	25.4197	25.9048
P13489	RINI	23	24	25	24	24	23	19	20	20	24	21	21	21	21	20	22	22	22	20	19	22	20	23	23	24	25	24	24	23	19	20	20	24	21	21	21	21	20	22	22	22	20	19	22	20	23	29.6435	29.6098
P13611	CSPG2	2	2	2	0	1	0	0	0	1	1	0	0	1	1	1	0	0	0	0	0	1	0	1	2	2	2	0	1	0	0	0	1	1	0	0	1	1	1	0	0	0	0	0	1	0	1	22.6281	22.4142
P13612	ITA4	2	1	1	0	1	0	0	0	0	1	0	1	1	1	1	1	1	1	0	0	1	0	1	2	1	1	0	1	0	0	0	0	1	0	1	1	1	1	1	1	1	0	0	1	0	1
P13639	EF2	51	53	52	49	50	51	50	51	53	51	51	51	49	53	51	52	51	50	50	50	51	47	50	50	52	51	48	49	50	49	50	52	50	50	50	48	52	50	51	50	49	49	49	50	46	49	32.387	32.4225
P13667	PDIA4	53	55	50	50	54	53	44	47	49	53	49	50	51	54	55	47	47	47	47	48	52	52	52	52	54	49	49	53	52	43	46	49	52	49	50	50	53	54	46	46	46	46	47	51	51	51	30.0271	29.8939
P13674	P4HA1	35	38	38	36	37	34	31	33	34	37	37	36	36	38	36	32	32	34	30	35	35	34	35	35	38	38	36	37	34	31	33	34	37	37	36	36	38	36	32	32	34	30	35	35	34	35	30.7555	30.6559
P13693	TCTP	9	9	9	8	8	9	9	9	9	8	9	7	8	9	9	8	9	9	8	9	8	8	8	9	9	9	8	8	9	9	9	9	8	9	7	8	9	9	8	9	9	8	9	8	8	8	29.233	28.8643
P13716	HEM2	6	6	6	5	5	5	3	2	4	5	3	5	3	4	3	5	5	4	3	3	5	5	5	6	6	6	5	5	5	3	2	4	5	3	5	3	4	3	5	5	4	3	3	5	5	5	23.634	23.6613
P13726	TF	2	2	3	5	5	6	5	3	4	7	4	3	3	2	3	5	5	5	3	4	3	2	3	2	2	3	5	5	6	5	3	4	7	4	3	3	2	3	5	5	5	3	4	3	2	3	24.0502	24.4252
P13797	PLST	42	42	40	35	33	29	28	27	29	35	29	25	35	35	34	30	28	31	25	25	35	35	31	36	36	34	30	27	25	25	25	27	30	26	22	30	30	29	24	23	25	23	23	31	30	28	30.2426	30.1979
P13798	ACPH	18	18	18	17	18	12	9	9	11	18	11	11	16	15	18	16	16	15	12	10	16	15	18	18	18	18	17	18	12	9	9	11	18	11	11	16	15	18	16	16	15	12	10	16	15	18	26.1027	25.9487
P13804	ETFA	9	10	9	13	14	12	8	10	11	12	8	13	11	12	11	12	12	14	11	10	14	13	11	9	10	9	13	14	12	8	10	11	12	8	13	11	12	11	12	12	14	11	10	14	13	11	26.861	26.9055
P13807	GYS1	17	20	17	12	10	10	13	11	13	11	11	10	17	16	13	12	15	13	13	13	11	15	14	17	20	17	12	10	10	13	11	13	11	11	10	17	16	13	12	15	13	13	13	11	15	14	26.9529	26.8488
P13861	KAP2	15	16	16	16	16	11	11	13	14	16	14	11	16	16	15	14	14	13	12	11	14	13	15	13	14	14	14	14	9	8	10	11	14	11	9	14	14	13	12	12	11	9	8	12	11	13	26.3026	26.0399
P13984	T2FB	4	5	3	4	5	6	4	5	4	6	5	4	5	6	7	6	6	6	4	5	7	6	6	4	5	3	4	5	6	4	5	4	6	5	4	5	6	7	6	6	6	4	5	7	6	6	24.1696	23.6508
P13987	CD59	7	7	7	6	5	6	5	7	7	6	5	7	6	6	7	5	5	5	5	5	7	7	7	7	7	7	6	5	6	5	7	7	6	5	7	6	6	7	5	5	5	5	5	7	7	7	28.6468	28.7321
P13995	MTDC	4	2	2	3	2	0	1	1	1	3	0	0	3	1	2	2	3	1	0	1	0	0	0	4	2	2	3	2	0	1	1	1	3	0	0	3	1	2	2	3	1	0	1	0	0	0	23.0561	22.827
P14174	MIF	4	3	3	3	4	3	4	4	4	4	4	4	4	4	4	4	4	4	4	4	4	4	4	4	3	3	3	4	3	4	4	4	4	4	4	4	4	4	4	4	4	4	4	4	4	4	29.6416	29.2285
P14209	CD99	2	2	2	2	2	2	2	2	2	2	2	2	2	2	2	1	1	1	2	2	2	2	2	2	2	2	2	2	2	2	2	2	2	2	2	2	2	2	1	1	1	2	2	2	2	2	24.955	24.9799
P14210	HGF	11	13	14	18	20	17	5	4	4	18	10	16	21	17	19	23	24	20	11	13	18	20	20	11	13	14	18	20	17	5	4	4	18	10	16	21	17	19	23	24	20	11	13	18	20	20	25.0919	25.1288
P14314	GLU2B	18	17	17	21	23	22	15	17	18	21	19	20	21	24	22	23	22	24	16	18	19	21	18	18	17	17	21	23	22	15	17	18	21	19	20	21	24	22	23	22	24	16	18	19	21	18	28.7164	28.6537
P14316	IRF2	1	0	0	0	0	0	0	0	0	1	0	1	0	0	0	0	0	0	0	0	0	1	1	1	0	0	0	0	0	0	0	0	1	0	1	0	0	0	0	0	0	0	0	0	1	1
P14324	FPPS	8	8	8	7	6	8	7	8	7	8	8	6	7	8	7	7	7	7	6	7	8	8	8	8	8	8	7	6	8	7	8	7	8	8	6	7	8	7	7	7	7	6	7	8	8	8	26.5642	26.4403
P14406	CX7A2	2	3	3	3	3	3	2	3	3	3	3	3	3	3	3	2	2	2	3	3	3	3	2	2	3	3	3	3	3	2	3	3	3	3	3	3	3	3	2	2	2	3	3	3	3	2	25.223	25.2475
P14543	NID1	2	2	0	1	1	1	2	4	1	6	5	2	1	2	2	0	1	1	4	3	2	3	2	2	2	0	1	1	1	2	4	1	6	5	2	1	2	2	0	1	1	4	3	2	3	2
P14550	AK1A1	16	16	18	16	17	13	15	14	16	16	17	14	16	17	17	14	15	15	15	14	16	15	16	16	16	18	16	17	13	15	14	16	16	17	14	16	17	17	14	15	15	15	14	16	15	16	27.4734	27.4709
P14618	KPYM	50	51	50	48	48	50	49	50	49	48	48	45	50	50	50	47	47	48	47	50	49	50	50	50	51	50	48	48	50	49	50	49	48	48	45	50	50	50	47	47	48	47	50	49	50	50	33.9832	34.0009
P14625	ENPL	59	61	62	57	60	57	51	57	58	58	61	53	57	63	63	61	58	59	57	57	58	57	59	57	59	60	55	58	55	49	55	56	56	59	51	55	61	61	59	56	57	55	55	56	55	57	32.4812	32.5394
P14635	CCNB1	0	0	0	0	0	0	0	0	0	0	0	0	4	4	5	0	0	0	0	0	0	0	0	0	0	0	0	0	0	0	0	0	0	0	0	4	4	5	0	0	0	0	0	0	0	0
P63162	RSMN	8	8	8	9	9	6	6	5	8	9	7	7	7	8	8	5	8	8	8	7	8	8	8	8	8	8	9	9	6	6	5	8	9	7	7	7	8	8	5	8	8	8	7	8	8	8	26.3021	26.3844
P14735	IDE	9	15	14	16	17	11	9	11	13	14	4	12	15	14	15	17	19	19	13	10	10	12	16	9	15	14	16	17	11	9	11	13	14	4	12	15	14	15	17	19	19	13	10	10	12	16	25.4769	25.5372
P14854	CX6B1	4	4	4	4	5	4	5	4	5	4	6	3	4	5	5	7	6	7	5	4	4	5	5	4	4	4	4	5	4	5	4	5	4	6	3	4	5	5	7	6	7	5	4	4	5	5	25.7989	25.6789
P14866	HNRPL	22	20	20	20	20	18	18	17	18	20	18	19	20	20	19	16	18	18	18	19	19	19	19	21	19	19	19	19	18	17	17	18	19	17	18	19	19	18	15	17	17	17	18	18	18	18	28.9156	29.0565
P14868	SYDC	31	31	31	32	33	31	26	26	29	32	29	24	35	30	31	29	31	30	23	25	32	32	32	31	31	31	32	33	31	26	26	29	32	29	24	35	30	31	29	31	30	23	25	32	32	32	28.4295	28.5089
P14902	I23O1	1	0	0	9	8	5	0	0	0	13	8	9	4	3	1	3	0	1	0	0	0	1	1	1	0	0	9	8	5	0	0	0	13	8	9	4	3	1	3	0	1	0	0	0	1	1
P14923	PLAK	7	8	8	15	14	9	5	7	7	13	8	10	14	13	13	10	13	9	10	9	10	11	10	3	4	5	12	11	7	3	5	5	10	5	8	11	9	9	8	10	6	8	7	8	9	8	24.3611	24.4069
P14927	QCR7	5	4	4	6	6	5	6	6	6	7	6	4	5	6	6	4	5	5	6	6	6	7	7	5	4	4	6	6	5	6	6	6	7	6	4	5	6	6	4	5	5	6	6	6	7	7	24.4425	23.8803
P15104	GLNA	0	0	0	1	1	0	0	0	0	1	0	2	0	0	0	0	1	1	0	0	1	2	1	0	0	0	1	1	0	0	0	0	1	0	2	0	0	0	0	1	1	0	0	1	2	1
P15121	ALDR	15	17	17	15	15	14	11	13	14	16	15	13	16	17	16	18	18	18	14	14	16	15	17	15	17	17	15	15	14	11	13	14	16	15	13	16	17	16	18	18	18	14	14	16	15	17	27.3413	27.567
P15144	AMPN	38	40	38	33	36	29	22	25	24	34	30	34	36	37	36	38	37	41	23	24	37	44	42	38	40	38	33	36	29	22	25	24	34	30	34	36	37	36	38	37	41	23	24	37	44	42	29.6091	29.6154
P15151	PVR	1	2	3	1	2	1	1	1	0	1	1	2	2	2	2	1	2	1	3	1	3	2	2	1	2	3	1	2	1	1	1	0	1	1	2	2	2	2	1	2	1	3	1	3	2	2		22.6274
P15153	RAC2	5	5	6	3	3	3	4	3	3	2	3	3	4	4	4	3	3	3	3	3	5	4	4	2	2	2	0	0	0	0	0	0	0	0	0	0	0	0	0	0	0	0	0	1	1	0	22.8296	23.2056
P15170	ERF3A	22	22	23	18	20	21	19	22	24	20	13	15	22	23	20	19	21	20	23	21	18	18	17	11	13	13	10	11	12	11	11	13	10	7	8	11	12	11	10	11	11	13	12	10	10	9	27.2781	27.5186
P15172	MYOD1	0	0	0	0	0	0	1	0	0	0	0	0	0	0	0	0	0	0	0	0	0	0	0	0	0	0	0	0	0	1	0	0	0	0	0	0	0	0	0	0	0	0	0	0	0	0
P15259	PGAM2	7	7	7	8	7	6	6	7	8	8	7	8	7	8	7	5	6	6	7	7	5	8	6	0	0	0	1	0	0	0	0	1	1	0	1	0	1	1	0	0	0	0	0	0	1	0
P15289	ARSA	7	7	8	10	9	9	1	2	4	10	6	5	7	7	9	8	9	8	0	1	10	9	8	7	7	8	10	9	9	1	2	4	10	6	5	7	7	9	8	9	8	0	1	10	9	8	24.8127	24.684
P15291	B4GT1	2	2	2	0	1	1	0	0	0	1	1	2	1	1	1	0	1	1	0	0	1	0	0	2	2	2	0	1	1	0	0	0	1	1	2	1	1	1	0	1	1	0	0	1	0	0
P15309	PPAP	0	0	2	1	0	0	0	0	0	1	0	0	0	0	0	0	0	0	0	0	1	0	0	0	0	2	1	0	0	0	0	0	1	0	0	0	0	0	0	0	0	0	0	1	0	0
P15311	EZRI	33	31	33	33	30	28	25	30	27	32	28	27	31	30	30	29	29	29	26	26	31	29	32	20	19	20	20	17	18	13	18	15	19	16	15	18	17	18	16	16	16	14	14	18	17	19	27.943	27.8472
P15374	UCHL3	8	8	8	7	8	6	6	7	6	8	8	6	7	7	7	6	8	7	8	7	7	7	7	8	8	8	7	8	6	6	7	6	8	8	6	7	7	7	6	8	7	8	7	7	7	7	26.0393	25.9942
P15407	FOSL1	1	0	0	0	1	0	1	0	1	0	0	0	1	2	2	2	0	1	0	0	0	0	0	1	0	0	0	1	0	1	0	1	0	0	0	1	2	2	2	0	1	0	0	0	0	0
P15514	AREG	0	0	0	0	0	0	0	0	0	0	0	0	2	2	2	0	0	0	0	0	0	0	0	0	0	0	0	0	0	0	0	0	0	0	0	2	2	2	0	0	0	0	0	0	0	0
P15529	MCP	1	1	1	1	1	1	0	0	1	1	0	0	1	1	2	2	1	2	0	1	1	1	1	1	1	1	1	1	1	0	0	1	1	0	0	1	1	2	2	1	2	0	1	1	1	1
P15531	NDKA	12	12	12	10	11	10	11	11	11	12	10	12	11	11	11	10	10	11	11	11	11	10	12	7	7	7	5	6	5	6	6	6	7	5	7	6	6	6	5	6	6	6	6	6	5	7	27.8939	28.0144
P15559	NQO1	0	0	1	12	13	10	12	12	15	14	12	12	0	0	0	11	12	13	13	13	13	13	14	0	0	1	12	13	10	12	12	15	14	12	12	0	0	0	11	12	13	13	13	13	13	14
P15586	GNS	13	13	13	11	13	12	9	11	10	13	11	13	13	13	13	12	11	11	10	9	14	13	13	13	13	13	11	13	12	9	11	10	13	11	13	13	13	13	12	11	11	10	9	14	13	13	26.92	26.7035
P15813	CD1D	0	0	0	0	0	0	0	0	0	0	0	0	1	1	1	0	0	0	0	0	0	0	0	0	0	0	0	0	0	0	0	0	0	0	0	1	1	1	0	0	0	0	0	0	0	0
P15848	ARSB	6	7	5	6	5	3	3	3	2	7	3	6	6	5	4	7	6	5	1	2	5	5	3	6	7	5	6	5	3	3	3	2	7	3	6	6	5	4	7	6	5	1	2	5	5	3	24.7651	24.7383
P15880	RS2	17	15	16	16	17	16	14	14	15	17	15	12	17	15	16	16	15	14	12	14	16	18	15	17	15	16	16	17	16	14	14	15	17	15	12	17	15	16	16	15	14	12	14	16	18	15	29.817	29.6787
P15924	DESP	10	11	10	0	1	0	0	0	0	1	0	1	1	1	1	1	1	1	1	0	0	0	0	10	11	10	0	1	0	0	0	0	1	0	1	1	1	1	1	1	1	1	0	0	0	0	24.3688	24.3264
P15927	RFA2	3	3	2	4	3	2	3	4	4	3	4	2	3	3	3	4	3	3	4	4	3	3	2	3	3	2	4	3	2	3	4	4	3	4	2	3	3	3	4	3	3	4	4	3	3	2	23.9685	23.8022
P15954	COX7C	1	1	1	1	1	1	0	0	0	1	0	1	1	1	1	1	1	1	1	0	1	1	1	1	1	1	1	1	1	0	0	0	1	0	1	1	1	1	1	1	1	1	0	1	1	1
P16035	TIMP2	1	1	1	0	0	0	0	1	0	0	0	1	0	0	0	1	0	0	0	0	0	0	0	1	1	1	0	0	0	0	1	0	0	0	1	0	0	0	1	0	0	0	0	0	0	0
P16070	CD44	8	9	9	9	9	7	9	9	9	9	9	8	9	8	8	8	8	7	9	9	9	8	8	8	9	9	9	9	7	9	9	9	9	9	8	9	8	8	8	8	7	9	9	9	8	8	29.0601	29.2629
P16083	NQO2	0	0	3	0	1	0	0	0	0	1	0	1	4	1	0	1	2	1	0	0	3	0	0	0	0	3	0	1	0	0	0	0	1	0	1	4	1	0	1	2	1	0	0	3	0	0
P16152	CBR1	15	16	16	15	13	13	14	12	14	17	13	14	15	16	15	14	14	13	12	13	15	14	16	13	14	14	13	11	11	12	10	12	15	11	12	13	14	13	12	12	11	10	11	13	12	14	28.7353	28.7905
P16219	ACADS	0	0	0	0	2	1	0	0	0	1	1	2	0	1	0	0	1	0	0	0	1	2	1	0	0	0	0	2	1	0	0	0	1	1	2	0	1	0	0	1	0	0	0	1	2	1
P16220	CREB1	1	2	1	4	5	3	2	2	1	2	1	4	2	3	1	1	3	2	1	1	2	3	4	1	2	1	4	5	3	2	2	1	2	1	4	2	3	1	1	3	2	1	1	2	3	4		22.1386
P16234	PGFRA	10	13	11	15	12	12	3	2	2	12	5	10	7	4	6	13	17	15	10	10	14	13	12	9	12	10	14	11	12	3	2	2	11	5	9	7	4	6	12	16	14	10	10	13	13	12	24.4439	24.7303
P16278	BGAL	10	11	11	11	12	10	11	12	11	12	13	11	11	12	10	10	11	9	9	10	12	11	12	10	11	11	11	12	10	11	12	11	12	13	11	11	12	10	10	11	9	9	10	12	11	12	26.5063	26.2687
P16298	PP2BB	5	6	7	5	7	5	6	5	5	5	5	5	6	5	6	5	4	4	5	5	5	5	6	0	1	2	0	2	0	1	0	0	0	1	1	1	0	1	0	0	0	0	0	0	0	1
P16333	NCK1	5	4	4	5	5	5	0	0	0	5	0	4	6	7	4	3	5	5	0	0	5	4	4	5	4	4	5	5	5	0	0	0	5	0	4	6	7	4	3	5	5	0	0	5	4	4	23.3228	23.4194
P16401	H15	10	11	10	10	11	10	11	12	9	10	10	11	11	11	10	9	10	9	10	11	12	13	12	10	11	10	10	11	10	11	11	9	10	10	11	11	11	10	9	10	9	10	11	12	12	12	28.1105	28.2334
P16402	H13	8	11	9	11	13	9	10	12	10	11	11	11	11	11	11	8	8	8	9	11	14	13	14	2	2	2	2	2	2	2	2	2	2	2	2	2	2	2	1	1	1	2	2	3	2	3	23.56	23.2111
P16403	H12	9	12	10	12	13	10	10	11	9	12	12	12	12	12	11	10	10	10	10	12	13	13	13	3	3	3	3	3	3	3	2	2	3	3	3	3	3	2	3	3	3	3	3	3	3	3	25.1543	24.9976
P16435	NCPR	6	10	11	11	10	8	5	7	10	9	5	10	12	10	11	10	12	12	7	10	11	9	8	6	10	11	11	10	8	5	7	10	9	5	10	12	10	11	10	12	12	7	10	11	9	8	24.7834	25.0879
P16455	MGMT	5	6	5	7	7	5	2	0	2	6	6	4	7	6	5	7	7	7	4	3	7	5	6	5	6	5	7	7	5	2	0	2	6	6	4	7	6	5	7	7	7	4	3	7	5	6	23.3153	23.7233
P16520	GBB3	3	3	3	2	3	3	3	3	2	3	3	3	3	3	3	3	3	3	3	2	2	2	3	1	1	1	0	1	1	1	1	1	1	1	1	1	1	1	1	1	1	1	1	0	0	1
P16615	AT2A2	37	38	41	39	45	39	39	35	38	29	36	34	42	40	42	42	36	43	33	37	40	40	37	37	38	41	39	45	39	39	35	38	29	36	34	42	40	42	42	36	43	33	37	40	40	37	29.1149	29.1572
P16930	FAAA	10	8	9	8	7	6	10	10	11	9	11	7	10	11	11	8	10	9	10	9	11	12	12	10	8	9	8	7	6	10	10	11	9	11	7	10	11	11	8	10	9	10	9	11	12	12	25.2173	25.4941
P16949	STMN1	7	8	8	7	11	10	6	9	10	8	9	9	5	10	8	8	9	8	10	10	6	10	9	5	6	6	6	9	8	4	7	8	6	7	7	4	8	7	6	7	6	8	8	4	8	7	26.0725	26.0003
P16989	YBOX3	10	9	9	9	9	11	10	12	10	8	10	7	11	11	10	10	11	11	10	11	9	10	8	6	5	4	5	5	6	5	6	5	4	5	3	6	6	5	5	6	6	4	5	5	5	4	24.9349	24.6362
P17050	NAGAB	5	8	7	9	9	8	4	3	5	8	7	5	9	9	8	7	9	8	4	2	8	9	8	5	8	7	9	9	8	4	3	5	8	7	5	9	9	8	7	9	8	4	2	8	9	8	24.8943	24.7888
P17066	HSP76	11	12	12	11	12	11	10	10	12	10	11	12	10	11	12	12	12	10	12	11	11	12	12	1	1	1	1	1	1	1	1	1	1	1	1	1	1	1	1	1	1	1	1	1	1	1
P17096	HMGA1	4	4	4	4	5	5	3	5	4	3	4	5	4	5	5	4	5	5	3	3	3	6	5	4	4	4	4	5	5	3	5	4	3	4	5	4	5	5	4	5	5	3	3	3	6	5	26.7363	26.3908
P17152	TMM11	2	1	1	1	1	0	0	0	0	1	0	1	0	1	1	1	1	1	0	0	1	1	1	2	1	1	1	1	0	0	0	0	1	0	1	0	1	1	1	1	1	0	0	1	1	1	22.1409
P17174	AATC	15	17	16	14	16	11	11	12	12	17	13	12	13	12	15	13	13	14	12	13	11	14	12	15	17	16	14	16	11	11	12	12	17	13	12	13	12	15	13	13	14	12	13	11	14	12	26.8206	26.7802
P17252	KPCA	21	20	20	17	18	13	7	7	10	20	8	13	19	19	18	13	14	16	7	8	18	16	19	21	20	20	17	18	13	7	7	10	20	8	13	19	19	18	13	14	16	7	8	18	16	19	26.642	26.649
P17301	ITA2	34	34	33	34	32	35	34	36	36	34	32	31	37	37	37	33	34	34	33	37	36	37	36	34	34	33	34	32	35	34	36	36	34	32	31	37	37	37	33	34	34	33	37	36	37	36	28.8002	28.9387
P17302	CXA1	9	9	9	10	10	8	8	6	8	5	1	6	13	14	12	9	9	6	3	4	8	7	7	9	9	9	10	10	8	8	6	8	5	1	6	13	14	12	9	9	6	3	4	8	7	7	26.3037	26.5065
P17342	ANPRC	0	0	0	0	0	0	0	1	0	0	0	0	0	1	0	0	1	0	0	1	3	2	2	0	0	0	0	0	0	0	1	0	0	0	0	0	1	0	0	1	0	0	1	3	2	2
P17405	ASM	3	3	2	4	5	2	0	0	0	5	1	4	1	3	0	2	4	5	0	0	4	3	3	3	3	2	4	5	2	0	0	0	5	1	4	1	3	0	2	4	5	0	0	4	3	3	22.4498	22.5775
P17480	UBF1	8	9	7	13	15	12	8	11	11	13	10	10	10	9	10	12	10	11	9	9	17	16	17	8	9	7	13	15	12	8	11	11	13	10	10	10	9	10	12	10	11	9	9	17	16	17	24.3349	24.5445
P17535	JUND	1	0	0	2	2	2	1	1	1	2	1	1	1	1	2	1	1	0	1	0	0	1	1	1	0	0	2	2	2	1	1	1	2	1	1	1	1	2	1	1	0	1	0	0	1	1
P17568	NDUB7	2	2	2	2	2	2	0	1	2	1	1	2	2	1	2	1	1	1	1	2	2	2	2	2	2	2	2	2	2	0	1	2	1	1	2	2	1	2	1	1	1	1	2	2	2	2
P17612	KAPCA	16	15	16	17	16	12	13	13	14	16	13	15	17	17	16	14	15	16	10	13	15	15	16	5	5	6	6	4	5	4	5	5	6	4	6	6	6	7	5	5	5	3	5	5	6	5	27.0896	27.0658
P17655	CAN2	33	33	33	31	29	29	26	29	28	31	27	27	30	29	30	26	28	28	23	24	32	28	34	33	33	33	31	29	29	26	29	28	31	27	27	30	29	30	26	28	28	23	24	32	28	34	29.4723	29.4492
P17676	CEBPB	0	1	1	1	1	1	2	0	0	1	0	1	2	1	1	1	1	1	0	0	1	1	1	0	1	1	1	1	1	2	0	0	1	0	1	2	1	1	1	1	1	0	0	1	1	1
P17693	HLAG	1	2	1	1	1	1	1	1	1	2	1	1	1	1	1	1	1	1	1	1	1	2	2	1	1	1	1	1	1	0	0	0	1	0	0	1	1	1	1	1	1	0	0	0	1	1
P17812	PYRG1	22	23	23	21	20	20	17	15	17	20	17	14	18	22	20	18	20	21	13	15	16	16	15	21	22	22	20	19	19	16	14	16	19	16	14	17	21	19	17	19	20	12	14	15	15	14	27.4764	27.3816
P17813	EGLN	12	11	10	8	7	6	4	3	5	6	2	6	7	10	7	5	8	9	2	2	6	6	5	12	11	10	8	7	6	4	3	5	6	2	6	7	10	7	5	8	9	2	2	6	6	5	26.3267	26.202
P17844	DDX5	31	33	31	31	31	26	25	27	32	32	22	29	31	31	33	29	28	28	23	25	31	29	30	23	23	23	21	22	20	18	21	23	22	13	20	21	22	23	20	20	19	17	19	21	21	20	27.4087	27.4466
P17858	PFKAL	28	30	27	28	28	25	20	22	24	27	22	21	27	28	28	23	23	25	21	20	28	25	29	24	26	23	24	24	21	18	19	20	23	19	18	23	24	24	19	19	21	18	17	24	21	25	28.7951	28.6232
P17931	LEG3	8	9	8	8	9	7	8	8	8	9	9	9	9	9	9	9	9	9	8	8	8	8	8	8	9	8	8	9	7	8	8	8	9	9	9	9	9	9	9	9	9	8	8	8	8	8	28.493	28.3326
P17980	PRS6A	18	17	20	18	19	19	14	15	15	19	19	17	19	20	18	14	17	16	15	16	17	18	19	18	17	20	18	19	19	14	15	15	19	19	17	19	20	18	14	17	16	15	16	17	18	19	27.6264	27.4698
P17987	TCPA	30	30	31	28	28	28	28	29	32	28	28	28	30	29	28	30	27	28	27	25	30	29	28	30	30	31	28	28	28	28	29	32	28	28	28	30	29	28	30	27	28	27	25	30	29	28	29.4053	29.3997
P18031	PTN1	15	15	13	13	14	13	9	6	9	12	12	9	14	13	14	14	13	14	8	9	14	13	14	15	15	13	13	14	13	9	6	9	12	12	9	14	13	14	14	13	14	8	9	14	13	14	25.756	25.7929
P18065	IBP2	0	0	0	0	0	0	0	0	0	2	1	1	0	0	0	0	0	0	0	0	0	0	0	0	0	0	0	0	0	0	0	0	2	1	1	0	0	0	0	0	0	0	0	0	0	0
P18077	RL35A	9	10	9	9	9	3	6	7	10	10	8	7	10	10	10	8	8	9	6	7	9	6	7	9	10	9	9	9	3	6	7	10	10	8	7	10	10	10	8	8	9	6	7	9	6	7	27.7735	27.5312
P18084	ITB5	14	15	15	11	11	10	9	7	6	8	6	6	15	15	14	9	9	11	6	6	11	10	12	14	15	15	11	11	10	9	7	6	8	6	6	15	15	14	9	9	11	6	6	11	10	12	26.2484	26.2052
P18085	ARF4	12	12	12	12	12	12	11	11	11	12	11	9	12	12	12	12	11	12	11	11	12	12	12	7	7	7	7	7	7	6	6	6	7	6	6	7	7	7	7	6	7	6	6	7	7	7	28.5409	28.4716
P18124	RL7	18	18	17	18	19	17	16	18	20	19	19	18	18	19	19	18	19	18	17	17	18	19	18	18	18	17	18	19	17	16	18	20	19	19	18	18	19	19	18	19	18	17	17	18	19	18	30.2291	30.3972
P18206	VINC	59	64	65	58	62	58	50	51	57	62	58	63	60	62	63	59	60	55	51	50	62	63	66	59	64	65	58	62	58	50	51	57	62	58	63	60	62	63	59	60	55	51	50	62	63	66	30.5801	30.6529
P18564	ITB6	2	1	2	2	1	1	1	1	1	2	1	1	1	1	1	2	2	1	1	1	2	2	1	2	1	2	2	1	1	1	1	1	2	1	1	1	1	1	2	2	1	1	1	2	2	1	26.1713
P18583	SON	6	7	8	12	11	9	5	5	7	12	8	11	6	6	8	11	11	10	3	6	13	11	10	6	7	8	12	11	9	5	5	7	12	8	11	6	6	8	11	11	10	3	6	13	11	10	23.7667	23.7649
P18615	NELFE	0	0	0	0	1	1	0	0	0	1	0	0	0	1	0	1	1	0	0	0	1	1	1	0	0	0	0	1	1	0	0	0	1	0	0	0	1	0	1	1	0	0	0	1	1	1
P18621	RL17	12	13	12	12	12	11	13	13	13	11	12	9	11	12	11	10	9	9	12	12	13	12	13	12	13	12	12	12	11	13	13	13	11	12	9	11	12	11	10	9	9	12	12	13	12	13	28.8783	28.5878
P18669	PGAM1	18	21	21	18	20	19	18	19	19	19	20	22	19	21	20	15	16	17	19	19	18	22	21	11	14	14	11	13	13	12	12	12	12	13	15	12	14	14	10	10	11	12	12	13	15	15	30.8492	30.818
P18754	RCC1	8	8	7	10	8	9	9	9	9	10	9	6	9	9	10	10	10	9	10	10	11	11	11	8	8	7	10	8	9	9	9	9	10	9	6	9	9	10	10	10	9	10	10	11	11	11	25.2742	25.3674
P18858	DNLI1	1	0	0	0	0	0	0	0	0	0	0	0	1	1	1	1	0	0	0	0	0	0	0	1	0	0	0	0	0	0	0	0	0	0	0	1	1	1	1	0	0	0	0	0	0	0
P18859	ATP5J	4	5	5	6	5	5	4	4	4	4	4	4	6	6	4	4	5	4	4	4	6	5	6	4	5	5	6	5	5	4	4	4	4	4	4	6	6	4	4	5	4	4	4	6	5	6	25.5127	25.1749
P18887	XRCC1	1	1	2	2	2	2	0	1	1	2	0	1	2	1	1	0	1	1	1	1	1	1	2	1	1	2	2	2	2	0	1	1	2	0	1	2	1	1	0	1	1	1	1	1	1	2
P19022	CADH2	2	1	2	0	0	1	0	1	1	1	1	0	0	1	0	2	1	0	1	1	0	0	1	2	1	2	0	0	1	0	1	1	1	1	0	0	1	0	2	1	0	1	1	0	0	1
P19174	PLCG1	0	0	1	2	2	1	0	0	0	1	1	2	0	1	1	0	2	2	0	0	1	1	2	0	0	1	2	2	1	0	0	0	1	1	2	0	1	1	0	2	2	0	0	1	1	2
P19320	VCAM1	2	3	2	4	2	4	2	2	3	4	1	2	1	2	2	2	2	3	7	8	8	6	6	2	3	2	4	2	4	2	2	3	4	1	2	1	2	2	2	2	3	7	8	8	6	6	24.6083	24.1538
P19338	NUCL	30	33	29	31	33	28	33	35	35	32	30	26	31	28	31	29	28	29	29	30	34	32	35	30	33	29	31	33	28	33	35	35	32	30	26	31	28	31	29	28	29	29	30	34	32	35	29.745	29.5337
P19367	HXK1	38	40	37	39	42	36	31	32	33	39	31	28	41	37	39	39	38	39	30	28	43	43	45	34	36	33	36	38	33	27	28	29	36	27	25	37	33	35	35	34	35	26	25	39	39	41	28.3656	28.3021
P19387	RPB3	1	2	1	4	3	4	5	3	3	5	4	1	4	4	4	3	3	3	4	4	3	5	3	1	2	1	4	3	4	5	3	3	5	4	1	4	4	4	3	3	3	4	4	3	5	3		23.5507
P19388	RPAB1	3	3	3	3	2	2	1	1	1	3	1	1	3	3	3	2	2	2	1	1	3	3	3	3	3	3	3	2	2	1	1	1	3	1	1	3	3	3	2	2	2	1	1	3	3	3	22.7348	22.6709
P19404	NDUV2	4	6	4	8	7	7	7	6	8	8	9	7	9	8	7	7	7	7	8	8	8	8	9	4	6	4	8	7	7	7	6	8	8	9	7	9	8	7	7	7	7	8	8	8	8	9	24.5864	24.3966
P19474	RO52	0	1	1	1	1	1	1	1	1	1	1	0	1	1	2	2	2	1	1	1	1	1	0	0	1	1	1	1	1	1	1	1	1	1	0	1	1	2	2	2	1	1	1	1	1	0
P19525	E2AK2	12	12	15	12	13	12	9	10	9	10	7	6	13	11	13	11	13	11	6	9	13	11	12	12	12	15	12	13	12	9	10	9	10	7	6	13	11	13	11	13	11	6	9	13	11	12	26.0225	25.9828
P19623	SPEE	17	18	17	15	16	14	11	12	13	14	11	9	16	16	14	16	15	15	13	13	15	13	15	17	18	17	15	16	14	11	12	13	14	11	9	16	16	14	16	15	15	13	13	15	13	15	28.6471	28.6093
P19634	SL9A1	3	4	2	4	4	5	0	0	0	3	1	1	3	2	2	3	4	5	0	0	2	2	2	3	4	2	4	4	5	0	0	0	3	1	1	3	2	2	3	4	5	0	0	2	2	2	23.2828	22.2537
P19784	CSK22	8	7	8	9	8	7	9	7	8	7	4	6	5	7	7	9	7	8	7	6	8	8	7	8	7	8	9	8	7	9	7	8	7	4	6	5	7	7	9	7	8	7	6	8	8	7	24.7728	24.9072
P19838	NFKB1	5	6	6	5	6	4	2	2	1	5	2	3	4	5	6	4	4	4	2	3	6	4	5	5	6	6	5	6	4	2	2	1	5	2	3	4	5	6	4	4	4	2	3	6	4	5	23.3119	23.3253
P19883	FST	0	0	0	0	0	0	0	0	0	0	0	0	3	2	2	0	0	0	0	0	0	0	0	0	0	0	0	0	0	0	0	0	0	0	0	3	2	2	0	0	0	0	0	0	0	0
P19971	TYPH	4	5	3	6	6	4	2	4	3	9	4	7	8	7	6	5	5	6	3	4	10	9	8	4	5	3	6	6	4	2	4	3	9	4	7	8	7	6	5	5	6	3	4	10	9	8	23.0332	23.4495
P20020	AT2B1	28	27	26	24	26	27	18	19	20	20	12	20	33	28	31	27	27	28	17	16	35	32	34	16	15	15	14	14	17	10	11	11	12	7	14	21	17	18	15	16	16	11	11	22	21	21	27.1945	27.129
P20042	IF2B	12	15	14	14	14	13	11	10	12	13	9	12	10	14	12	12	12	13	12	12	14	12	12	12	15	14	14	14	13	11	10	12	13	9	12	10	14	12	12	12	13	12	12	14	12	12	26.6724	26.516
P20073	ANXA7	14	14	15	13	10	12	9	11	10	13	11	8	14	12	12	13	13	15	10	9	10	11	10	14	14	15	13	10	12	9	11	10	13	11	8	14	12	12	13	13	15	10	9	10	11	10	27.049	27.1396
P20290	BTF3	6	6	5	5	5	5	6	5	5	6	5	3	5	6	6	6	6	6	6	6	5	4	6	6	6	5	5	5	5	6	5	5	6	5	3	5	6	6	6	6	6	6	6	5	4	6	26.5928	26.3868
P20336	RAB3A	2	2	1	1	2	2	1	0	1	1	1	1	2	2	2	2	2	2	1	1	2	1	0	1	1	1	1	1	1	1	0	1	1	1	0	1	1	1	1	1	1	1	1	1	1	0
P20337	RAB3B	6	6	6	5	4	4	3	2	3	3	2	4	3	4	3	4	4	3	2	2	1	2	2	6	6	6	5	4	4	3	2	3	3	2	4	3	4	3	4	4	3	2	2	1	2	2	24.9494	25.2984
P20338	RAB4A	4	4	3	6	5	6	3	3	4	3	5	2	5	3	5	3	6	4	3	3	5	5	2	3	3	3	5	4	5	2	2	3	2	4	2	4	2	4	2	5	3	2	2	4	4	1	23.5631	23.4255
P20339	RAB5A	6	6	6	6	6	7	7	6	6	6	6	3	6	6	6	6	6	6	7	7	6	6	6	4	4	4	4	4	5	4	3	4	4	3	1	4	4	4	4	4	4	4	4	4	4	4	24.978	24.8972
P20340	RAB6A	11	12	10	10	10	10	8	7	7	12	8	7	11	11	11	7	6	7	7	9	11	10	10	10	11	9	9	9	9	7	6	6	11	7	6	10	10	10	6	5	6	6	8	10	9	9	27.8149	27.6911
P20585	MSH3	0	0	0	0	0	0	0	0	0	0	0	2	0	0	0	0	0	0	0	1	0	0	1	0	0	0	0	0	0	0	0	0	0	0	2	0	0	0	0	0	0	0	1	0	0	1
P20618	PSB1	10	10	10	9	12	8	8	9	11	12	8	8	11	11	12	8	8	9	8	8	12	12	12	10	10	10	9	12	8	8	9	11	12	8	8	11	11	12	8	8	9	8	8	12	12	12	27.5035	27.6293
P20645	MPRD	3	3	3	3	3	3	2	3	3	3	3	2	3	3	3	3	3	3	3	3	3	3	3	3	3	3	3	3	3	2	3	3	3	3	2	3	3	3	3	3	3	3	3	3	3	3	24.8463	24.763
P20674	COX5A	6	6	6	6	6	7	5	6	6	6	6	6	7	7	6	7	8	7	6	5	7	7	7	6	6	6	6	6	7	5	6	6	6	6	6	7	7	6	7	8	7	6	5	7	7	7	26.4998	26.2024
P20700	LMNB1	37	35	34	41	42	39	35	38	37	42	39	34	39	40	39	35	35	36	36	35	45	44	46	34	32	32	39	40	37	32	36	35	40	37	32	37	38	37	33	33	34	34	33	43	40	43	27.6117	27.3699
P20810	ICAL	17	16	15	19	20	19	14	13	13	21	13	10	19	21	18	18	20	20	15	14	17	21	21	17	16	15	19	20	19	14	13	13	21	13	10	19	21	18	18	20	20	15	14	17	21	21	27.1615	26.9913
P20839	IMDH1	8	8	9	1	4	2	4	6	5	3	5	2	10	11	10	8	5	7	8	6	0	4	4	8	8	9	0	3	1	4	5	4	3	4	2	8	9	8	6	3	5	7	5	0	3	3	24.3663	24.1764
P20908	CO5A1	12	12	12	8	7	7	6	4	5	7	6	7	6	8	9	8	11	8	4	6	5	6	6	12	12	12	8	7	7	6	4	5	7	6	7	6	8	9	8	11	8	4	6	5	6	6	26.2776	26.4287
P20936	RASA1	14	15	16	11	12	8	7	6	9	4	5	11	8	6	6	14	16	14	3	5	10	8	8	14	15	16	11	12	8	7	6	9	4	5	11	8	6	6	14	16	14	3	5	10	8	8	24.6812	24.7476
P20962	PTMS	1	1	1	1	1	1	1	1	1	1	1	0	1	1	1	1	1	1	1	1	1	1	1	1	1	1	1	1	1	1	1	1	1	1	0	1	1	1	1	1	1	1	1	1	1	1
P21108	PRPS3	3	4	4	2	4	3	2	3	4	2	2	2	4	3	4	3	2	2	2	2	3	3	2	0	0	1	0	0	1	0	0	0	0	0	0	0	0	0	0	0	0	0	0	0	1	0
Q9UQ88	CD11A	2	2	3	3	3	0	2	3	3	4	3	2	3	3	2	4	2	4	2	3	3	1	3	2	2	3	3	3	0	2	3	3	4	3	2	3	3	2	4	2	4	2	3	3	1	3	22.0329
P21266	GSTM3	14	14	14	15	15	13	14	15	16	13	13	9	14	15	13	13	15	14	14	16	15	12	15	13	13	13	14	14	12	13	14	15	12	12	8	13	14	12	12	14	13	13	15	14	11	14	27.3148	27.3061
P21281	VATB2	14	14	13	12	17	13	12	14	14	15	13	12	14	12	13	14	13	14	13	13	14	15	14	14	14	13	12	17	13	12	14	14	15	13	12	14	12	13	14	13	14	13	13	14	15	14	26.5477	26.5491
P21283	VATC1	7	8	7	9	7	8	6	6	7	6	7	6	6	9	7	7	5	7	6	6	7	8	6	7	8	7	9	7	8	6	6	7	6	7	6	6	9	7	7	5	7	6	6	7	8	6	25.2498	25.1125
P21291	CSRP1	10	10	10	10	9	9	9	9	8	9	9	8	11	12	10	10	8	8	7	8	9	9	9	10	10	10	10	9	9	9	9	8	9	9	8	11	12	10	10	8	8	7	8	9	9	9	29.385	29.0774
P21333	FLNA	138	145	144	138	141	134	127	137	137	136	131	127	137	142	141	136	134	135	121	127	137	134	136	126	134	131	127	127	122	115	125	124	124	118	116	123	129	128	125	124	123	109	115	125	122	126	33.2108	33.2272
P21359	NF1	3	3	3	2	1	3	0	0	0	3	0	1	1	0	1	1	1	1	0	0	2	1	2	3	3	3	2	1	3	0	0	0	3	0	1	1	0	1	1	1	1	0	0	2	1	2
P21399	ACOC	42	41	42	44	43	41	32	38	36	42	38	39	43	44	43	42	42	42	34	35	44	43	44	41	40	41	43	42	40	31	37	35	41	37	38	42	43	42	41	41	41	33	34	43	42	43	29.1249	29.2071
P21589	5NTD	30	27	30	24	26	24	25	25	26	30	29	26	31	30	30	28	24	29	26	24	28	29	28	30	27	30	24	26	24	25	25	26	30	29	26	31	30	30	28	24	29	26	24	28	29	28	30.3312	30.458
P21796	VDAC1	19	18	17	19	18	18	19	18	20	20	18	16	19	19	19	18	18	18	18	19	21	21	21	19	18	17	19	18	18	19	18	20	20	18	16	19	19	19	18	18	18	18	19	21	21	21	29.4661	29.3468
P21810	PGS1	4	3	3	1	0	1	0	0	0	1	0	2	0	0	0	0	0	0	0	0	0	0	0	4	3	3	1	0	1	0	0	0	1	0	2	0	0	0	0	0	0	0	0	0	0	0	23.2028	23.6814
P21912	SDHB	8	9	10	10	11	8	7	8	9	10	9	8	8	8	9	10	10	10	8	9	11	10	13	8	9	10	10	11	8	7	8	9	10	9	8	8	8	9	10	10	10	8	9	11	10	13	25.6083	25.7126
P21926	CD9	5	5	5	5	4	4	1	2	4	4	4	3	5	5	6	3	3	4	3	5	5	6	5	5	5	5	5	4	4	1	2	4	4	4	3	5	5	6	3	3	4	3	5	5	6	5	26.2791	26.6016
P21953	ODBB	1	2	2	3	2	2	1	2	3	3	1	1	2	3	2	2	2	2	0	3	3	2	2	1	2	2	3	2	2	1	2	3	3	1	1	2	3	2	2	2	2	0	3	3	2	2		22.4878
P21964	COMT	18	21	20	22	21	19	17	16	15	15	14	8	17	19	17	17	16	16	16	16	18	18	19	18	21	20	22	21	19	17	16	15	15	14	8	17	19	17	17	16	16	16	16	18	18	19	28.133	28.1565
P21980	TGM2	35	38	39	35	38	35	29	28	32	36	35	34	33	37	37	34	37	36	25	26	36	34	35	35	38	39	35	38	35	29	28	32	36	35	34	33	37	37	34	37	36	25	26	36	34	35	30.4003	30.5158
P22033	MUTA	8	5	6	6	6	5	3	2	2	7	1	5	6	7	6	5	6	6	2	3	8	6	7	8	5	6	6	6	5	3	2	2	7	1	5	6	7	6	5	6	6	2	3	8	6	7	23.9036	23.8764
P22059	OSBP1	12	13	14	11	9	12	8	5	8	10	4	7	11	14	9	13	12	14	7	8	9	10	9	11	13	14	10	9	12	7	5	7	10	3	7	11	14	9	13	12	14	7	7	9	10	9	26.2219	26.1346
P22061	PIMT	11	11	10	11	12	11	12	13	12	12	13	7	11	12	12	11	11	12	11	12	12	10	11	11	11	10	11	12	11	12	13	12	12	13	7	11	12	12	11	11	12	11	12	12	10	11	27.2452	27.1332
P22087	FBRL	14	14	16	15	14	15	12	15	13	13	13	12	13	14	15	15	13	13	15	14	16	14	14	13	13	15	14	13	14	11	14	12	12	12	11	12	13	14	14	12	12	14	13	15	13	13	27.0471	27.1762
P22090	RS4Y1	19	18	19	18	17	17	17	19	19	18	16	13	19	20	19	17	18	17	16	19	17	18	17	5	5	6	5	4	5	5	5	5	5	4	1	5	5	5	6	6	6	5	6	5	5	4	25.6141	25.7806
P22102	PUR2	22	23	25	23	24	22	20	21	20	25	16	15	22	23	24	23	24	26	21	23	23	21	21	22	23	25	23	24	22	20	21	20	25	16	15	22	23	24	23	24	26	21	23	23	21	21	27.6088	27.7107
P22234	PUR6	21	24	20	21	22	21	20	23	24	24	21	15	22	21	22	21	22	20	22	22	23	23	22	21	24	20	21	22	21	20	23	24	24	21	15	22	21	22	21	22	20	22	22	23	23	22	28.4992	28.7459
P22307	NLTP	18	21	18	21	22	17	10	11	10	21	14	13	15	15	15	17	21	18	11	10	18	16	17	18	21	18	21	22	17	10	11	10	21	14	13	15	15	15	17	21	18	11	10	18	16	17	27.5366	27.3144
P22314	UBA1	46	47	44	45	45	40	44	44	45	42	43	44	45	47	45	45	42	41	42	43	47	47	47	46	47	44	45	45	40	44	44	45	42	43	44	45	47	45	45	42	41	42	43	47	47	47	30.2479	30.3369
P22392	NDKB	13	13	12	12	13	11	12	13	14	12	12	13	12	12	13	12	11	12	13	12	13	12	13	8	8	7	7	8	6	7	8	9	7	7	8	7	7	8	7	7	7	8	7	8	7	8	30.7224	30.5696
P22413	ENPP1	4	6	6	5	4	3	0	1	1	6	5	6	3	4	4	2	1	0	0	2	4	3	5	4	6	6	5	4	3	0	1	1	6	5	6	3	4	4	2	1	0	0	2	4	3	5	23.687	23.498
P22570	ADRO	7	5	8	11	12	7	3	2	3	13	5	7	6	8	6	14	12	12	3	4	12	12	9	7	5	8	11	12	7	3	2	3	13	5	7	6	8	6	14	12	12	3	4	12	12	9	24.1185	24.6664
P22612	KAPCG	3	3	3	2	3	3	2	1	2	3	0	3	3	3	2	3	3	3	1	2	2	2	4	1	1	1	0	1	1	0	0	0	1	0	1	1	1	1	1	1	1	0	0	1	1	1
P22626	ROA2	27	30	27	29	28	29	28	29	30	30	29	29	28	28	28	27	26	27	30	30	30	31	32	27	30	27	29	28	29	28	29	30	30	29	29	28	28	28	27	26	27	30	30	30	31	32	30.3802	30.1301
P22681	CBL	0	1	1	0	2	0	0	1	1	0	0	0	1	1	1	1	1	0	0	0	0	0	0	0	1	1	0	2	0	0	0	0	0	0	0	1	1	1	1	1	0	0	0	0	0	0
P22692	IBP4	2	2	1	4	5	4	1	1	1	5	3	4	1	1	1	2	2	2	1	2	4	4	5	2	2	1	4	5	4	1	1	1	5	3	4	1	1	1	2	2	2	1	2	4	4	5	23.2577	24.221
P22694	KAPCB	14	13	13	14	15	9	12	9	12	13	12	12	15	15	13	12	13	14	11	11	14	12	14	3	3	3	3	3	2	3	1	3	3	3	3	4	4	4	3	3	3	4	3	4	3	3	23.681	23.5123
P22695	QCR2	13	13	13	15	14	14	11	9	10	15	11	14	14	14	12	15	14	14	12	11	16	15	14	13	13	13	15	14	14	11	9	10	15	11	14	14	14	12	15	14	14	12	11	16	15	14	26.9998	26.8218
P22732	GTR5	3	3	2	0	0	0	0	0	0	0	0	0	0	0	0	0	0	0	0	0	0	0	0	3	3	2	0	0	0	0	0	0	0	0	0	0	0	0	0	0	0	0	0	0	0	0		22.2707
P22830	HEMH	4	6	4	5	6	4	3	2	3	4	4	7	7	5	4	4	3	4	3	2	7	7	6	4	6	4	5	6	4	3	2	3	4	4	7	7	5	4	4	3	4	3	2	7	7	6	22.7819	23.0874
P23141	EST1	0	0	1	0	1	0	0	0	0	0	0	0	5	3	4	8	8	9	0	1	8	6	8	0	0	1	0	1	0	0	0	0	0	0	0	5	3	4	8	8	9	0	1	8	6	8
P23142	FBLN1	8	10	8	11	10	11	1	0	1	12	13	8	10	9	11	7	6	5	1	1	11	11	11	8	10	8	11	10	11	1	0	1	12	13	8	10	9	11	7	6	5	1	1	11	11	11	24.8412	24.7457
P23193	TCEA1	7	7	8	6	5	5	6	6	6	9	6	7	7	7	7	7	8	6	6	5	7	6	8	7	7	8	6	5	5	6	6	6	9	6	7	7	7	7	7	8	6	6	5	7	6	8	24.4266	24.2288
P23219	PGH1	18	19	19	18	19	18	13	14	14	19	14	16	19	22	21	19	19	20	17	15	21	19	20	17	18	18	17	18	17	12	13	13	18	13	15	18	21	20	18	18	19	16	14	20	18	19	28.491	28.7565
P23229	ITA6	1	1	0	5	3	0	2	1	1	3	1	0	1	2	2	3	5	5	1	0	1	0	0	1	1	0	5	3	0	2	1	1	3	1	0	1	2	2	3	5	5	1	0	1	0	0
P23246	SFPQ	29	28	33	33	34	34	29	34	32	33	32	34	32	33	35	28	28	30	30	32	34	36	36	28	27	32	32	33	33	28	33	31	32	31	33	31	32	34	27	27	29	29	31	33	35	35	29.0133	28.8598
P23258	TBG1	8	10	9	10	11	9	8	9	9	12	5	3	11	12	11	11	11	11	8	7	11	14	12	8	10	9	10	11	9	8	9	9	12	5	3	11	12	11	11	11	11	8	7	11	14	12	25.409	25.6452
P23284	PPIB	18	21	19	19	19	19	19	20	19	19	17	17	17	18	18	16	17	16	17	17	19	21	20	18	21	19	19	19	19	19	20	19	19	17	17	17	18	18	16	17	16	17	17	19	21	20	31.3723	31.5791
P23368	MAOM	11	12	10	11	12	6	8	9	9	13	11	8	11	10	12	11	13	11	8	10	12	12	13	11	12	10	11	12	6	8	9	9	13	11	8	11	10	12	11	13	11	8	10	12	12	13	25.111	25.4046
P23381	SYWC	26	26	24	24	24	23	21	21	19	25	24	25	25	25	25	24	25	25	19	21	22	22	23	26	26	24	24	24	23	21	21	19	25	24	25	25	25	25	24	25	25	19	21	22	22	23	29.5536	29.5833
P23396	RS3	26	27	26	26	27	23	22	26	25	27	25	23	25	24	26	21	20	21	21	23	24	22	24	26	27	26	26	27	23	22	26	25	27	25	23	25	24	26	21	20	21	21	23	24	22	24	30.0514	30.1184
P23434	GCSH	2	2	2	2	2	2	1	1	1	2	1	1	2	2	2	2	2	2	1	2	2	2	2	2	2	2	2	2	2	1	1	1	2	1	1	2	2	2	2	2	2	1	2	2	2	2	22.4627	22.331
P23443	KS6B1	0	2	0	2	2	1	1	0	1	2	0	2	0	0	0	1	1	0	1	1	2	2	2	0	2	0	2	2	1	1	0	1	2	0	2	0	0	0	1	1	0	1	1	2	2	2
P23458	JAK1	2	2	2	2	1	0	0	0	0	0	0	2	2	2	2	0	0	0	0	0	1	1	1	2	2	2	2	1	0	0	0	0	0	0	2	2	2	2	0	0	0	0	0	1	1	1
P23497	SP100	8	7	7	8	8	8	6	5	7	9	9	9	8	7	9	8	8	8	7	8	9	9	9	5	5	4	4	4	5	2	2	3	5	5	4	5	3	5	5	3	3	3	4	5	5	5	24.534	24.2518
P23508	CRCM	0	0	0	1	1	0	1	1	1	0	0	0	0	0	0	0	0	1	1	0	1	0	0	0	0	0	1	1	0	1	1	1	0	0	0	0	0	0	0	0	1	1	0	1	0	0
P23526	SAHH	20	19	20	17	17	11	12	15	15	18	13	17	21	18	16	17	19	18	14	16	18	13	15	20	19	20	17	17	11	12	15	15	18	13	17	21	18	16	17	19	18	14	16	18	13	15	27.3449	27.5796
Q16778	H2B2E	5	5	6	5	6	5	6	7	7	6	6	6	5	6	7	6	6	7	6	7	5	8	8	0	0	0	0	0	0	0	0	0	0	0	0	0	0	0	0	0	0	0	0	0	0	0	26.9142	26.9176
P23528	COF1	14	17	16	15	14	13	15	17	18	15	16	13	15	15	16	17	16	17	16	15	13	17	15	11	13	12	11	10	9	11	12	13	12	11	9	11	11	12	12	12	13	11	10	10	13	11	32.0306	31.9392
P23588	IF4B	4	5	4	6	5	5	5	4	4	4	4	3	5	5	6	6	6	6	5	4	4	4	5	4	5	4	6	5	5	5	4	4	4	4	3	5	5	6	6	6	6	5	4	4	4	5	24.8055	24.5989
P23634	AT2B4	29	30	29	26	28	24	10	10	11	22	6	18	26	25	25	24	23	25	7	6	32	29	33	17	18	18	16	16	14	2	2	2	14	1	12	14	14	12	12	12	13	1	1	19	18	20	25.7203	25.8376
P23743	DGKA	2	3	2	1	3	1	1	0	1	3	1	3	1	1	3	1	4	3	0	0	3	0	1	2	3	2	1	3	1	1	0	1	3	1	3	1	1	3	1	4	3	0	0	3	0	1		22.009
P23786	CPT2	6	8	7	7	7	6	4	5	3	7	2	7	7	7	7	8	8	8	4	6	10	9	9	6	8	7	7	7	6	4	5	3	7	2	7	7	7	7	8	8	8	4	6	10	9	9	24.0223	23.8323
P23919	KTHY	8	9	7	8	7	6	10	13	14	8	9	7	7	7	6	7	7	8	13	12	7	7	7	8	9	7	8	7	6	10	13	14	8	9	7	7	7	6	7	7	8	13	12	7	7	7	25.5578	25.5357
P23921	RIR1	11	16	14	10	10	5	15	14	16	12	7	6	18	17	16	13	8	10	13	15	7	4	7	11	16	14	10	10	5	15	14	16	12	7	6	18	17	16	13	8	10	13	15	7	4	7	25.4409	25.4938
P24043	LAMA2	0	1	1	1	1	0	0	0	0	2	0	4	2	0	0	0	1	0	0	0	0	0	0	0	1	1	1	1	0	0	0	0	2	0	4	2	0	0	0	1	0	0	0	0	0	0
P24310	CX7A1	0	1	0	2	2	2	0	0	0	1	0	2	2	1	2	2	1	1	0	0	1	2	1	0	1	0	2	2	2	0	0	0	1	0	2	2	1	2	2	1	1	0	0	1	2	1
P24386	RAE1	0	1	1	0	0	0	0	0	0	0	0	0	0	0	1	1	1	1	0	0	0	0	0	0	1	1	0	0	0	0	0	0	0	0	0	0	0	1	1	1	1	0	0	0	0	0
P24390	ERD21	4	3	5	3	5	1	1	1	1	4	3	1	5	4	4	4	5	3	1	1	4	3	3	3	3	4	3	4	1	1	1	1	4	3	1	4	4	4	3	4	2	1	1	4	3	3	24.3777	24.7605
P24468	COT2	3	2	1	2	1	1	1	1	2	2	1	1	1	0	1	1	0	0	2	1	2	1	1	1	0	0	0	0	0	0	0	0	0	0	0	0	0	0	0	0	0	0	0	0	0	0	21.3663
P24530	EDNRB	0	0	0	2	0	0	0	0	0	0	0	0	2	2	2	1	0	0	0	0	0	0	0	0	0	0	2	0	0	0	0	0	0	0	0	2	2	2	1	0	0	0	0	0	0	0
P24534	EF1B	9	8	9	8	8	5	7	8	7	8	7	6	9	8	8	8	7	7	7	7	9	7	8	9	8	9	8	8	5	7	8	7	8	7	6	9	8	8	7	7	7	7	7	9	7	8	28.8149	28.4745
P24539	AT5F1	12	11	12	11	12	12	11	11	12	13	10	11	11	12	12	11	13	10	12	12	12	12	14	12	11	12	11	12	12	11	11	12	13	10	11	11	12	12	11	13	10	12	12	12	12	14	26.6323	26.6491
P24557	THAS	0	1	0	3	2	2	0	0	0	1	0	3	3	2	2	2	2	3	0	0	1	1	1	0	1	0	3	2	2	0	0	0	1	0	3	3	2	2	2	2	3	0	0	1	1	1
P24593	IBP5	0	1	2	3	4	3	1	5	4	5	1	4	4	4	4	2	2	2	0	0	5	4	5	0	1	2	3	4	3	1	5	4	5	1	4	4	4	4	2	2	2	0	0	5	4	5
P24666	PPAC	9	9	9	9	9	7	7	7	8	8	7	4	9	9	8	9	9	7	6	8	9	8	6	9	9	9	9	9	7	7	7	8	8	7	4	9	9	8	9	9	7	6	8	9	8	6	25.0213	24.9685
P24752	THIL	15	12	12	21	19	19	14	16	17	21	15	17	17	19	20	14	16	16	15	14	25	25	24	15	12	12	21	19	19	14	16	17	21	15	17	17	19	20	14	16	16	15	14	25	25	24	26.4402	26.4595
P24821	TENA	18	18	15	4	2	8	0	0	0	0	0	0	14	10	13	0	0	1	0	0	0	0	0	18	18	15	4	2	8	0	0	0	0	0	0	14	10	13	0	0	1	0	0	0	0	0	25.9228	25.893
P24844	MYL9	10	10	10	9	10	10	9	8	8	10	10	8	10	10	10	8	8	9	8	8	10	10	10	4	4	4	3	4	4	3	2	2	4	4	3	4	4	4	3	3	3	2	2	4	4	4	26.4811	26.4777
P24928	RPB1	4	5	7	6	6	2	4	3	3	5	1	3	6	5	5	4	5	5	3	2	6	5	5	4	5	7	6	6	2	4	3	3	5	1	3	6	5	5	4	5	5	3	2	6	5	5
P24941	CDK2	3	2	2	3	1	3	4	3	4	0	2	1	3	5	2	4	3	2	2	2	1	0	0	2	1	2	2	0	2	3	1	2	0	1	1	1	3	1	3	2	2	1	1	1	0	0	22.3321
P25116	PAR1	1	1	1	0	0	0	0	0	0	0	0	0	0	0	0	0	0	1	0	0	0	0	0	1	1	1	0	0	0	0	0	0	0	0	0	0	0	0	0	0	1	0	0	0	0	0
P25205	MCM3	14	14	16	12	15	12	17	15	19	17	16	8	17	16	15	17	16	16	19	19	16	14	13	14	14	16	12	15	12	17	15	19	17	16	8	17	16	15	17	16	16	19	19	16	14	13	25.3059	25.3905
P25208	NFYB	1	0	0	0	0	0	0	0	0	0	0	1	0	0	0	1	1	1	1	0	0	1	0	1	0	0	0	0	0	0	0	0	0	0	1	0	0	0	1	1	1	1	0	0	1	0
P25325	THTM	8	7	5	7	6	3	2	4	5	7	5	4	7	6	7	5	4	6	4	2	6	5	5	8	7	5	7	6	3	2	4	5	7	5	4	7	6	7	5	4	6	4	2	6	5	5	24.025	24.3836
P25398	RS12	10	11	9	10	11	10	12	13	11	9	10	10	9	10	10	9	9	9	10	10	11	11	12	10	11	9	10	11	10	12	13	11	9	10	10	9	10	10	9	9	9	10	10	11	11	12	29.226	29.166
P25445	TNR6	2	1	2	1	3	3	1	1	1	2	0	1	3	2	3	4	2	4	0	1	3	2	4	2	1	2	1	3	3	1	1	1	2	0	1	3	2	3	4	2	4	0	1	3	2	4
P25685	DNJB1	7	8	8	8	6	4	7	5	7	6	5	5	6	7	5	7	5	5	5	4	5	5	5	6	7	7	7	5	4	7	5	7	5	5	5	5	6	5	6	4	4	5	4	4	4	4	23.7279	23.601
P25686	DNJB2	0	0	1	1	1	0	0	0	0	1	1	0	1	0	0	0	1	0	0	0	2	1	0	0	0	0	1	1	0	0	0	0	1	1	0	1	0	0	0	1	0	0	0	1	1	0
P25705	ATPA	28	31	29	30	32	30	28	31	30	27	31	31	31	31	30	29	28	27	28	28	32	32	33	28	31	29	30	32	30	28	31	30	27	31	31	31	31	30	29	28	27	28	28	32	32	33	30.1657	30.2244
P25786	PSA1	17	18	17	15	17	15	16	17	17	17	18	13	16	17	17	15	17	16	14	17	15	17	18	17	18	17	15	17	15	16	17	17	17	18	13	16	17	17	15	17	16	14	17	15	17	18	28.3749	28.2006
P25787	PSA2	15	13	15	16	14	14	12	12	12	16	13	11	14	13	13	15	15	14	11	12	14	14	14	15	13	15	16	14	14	12	12	12	16	13	11	14	13	13	15	15	14	11	12	14	14	14	28.578	28.5175
P25788	PSA3	9	10	9	9	9	8	7	7	8	10	8	8	9	10	9	8	8	8	8	7	10	9	9	9	10	9	9	9	8	7	7	8	10	8	8	9	10	9	8	8	8	8	7	10	9	9	27.0377	26.9813
P25789	PSA4	15	15	15	15	14	14	13	12	12	15	12	11	13	13	14	15	14	15	12	13	14	15	14	15	15	15	15	14	14	13	12	12	15	12	11	13	13	14	15	14	15	12	13	14	15	14	27.7746	27.8971
P25963	IKBA	0	0	1	0	2	2	0	0	0	2	0	0	0	0	0	1	2	1	0	0	1	1	2	0	0	1	0	2	2	0	0	0	2	0	0	0	0	0	1	2	1	0	0	1	1	2
P26006	ITA3	6	6	5	2	3	1	1	1	1	5	1	2	4	3	3	6	5	7	1	1	0	2	1	6	6	5	2	3	1	1	1	1	5	1	2	4	3	3	6	5	7	1	1	0	2	1	23.8569	23.9292
P26022	PTX3	5	4	3	0	0	0	0	0	0	0	0	0	0	0	0	0	0	1	0	0	0	0	0	5	4	3	0	0	0	0	0	0	0	0	0	0	0	0	0	0	1	0	0	0	0	0	24.3078	24.0758
P26038	MOES	52	54	54	49	51	47	49	51	50	53	48	49	53	56	53	45	48	47	49	49	53	50	54	38	41	40	35	37	37	36	38	37	39	36	36	39	41	39	31	34	33	36	37	38	37	40	31.119	31.1845
P26196	DDX6	14	14	16	16	14	16	16	14	15	15	14	13	14	15	17	14	15	14	15	15	15	17	16	14	14	16	16	14	16	16	14	15	15	14	13	14	15	17	14	15	14	15	15	15	17	16	26.7603	26.8141
P26232	CTNA2	6	6	6	4	6	5	2	3	2	6	4	4	5	5	5	5	4	5	3	3	4	4	3	1	1	1	1	1	1	1	1	1	1	1	1	1	1	1	1	1	1	1	1	1	1	1	22.874	23.173
P26358	DNMT1	2	3	1	5	3	2	5	6	4	2	1	1	6	6	4	3	2	5	7	7	1	1	1	2	3	1	5	3	2	5	6	4	2	1	1	6	6	4	3	2	5	7	7	1	1	1
P26368	U2AF2	11	12	10	11	11	9	12	11	13	12	12	11	11	11	12	10	11	10	11	12	13	12	12	11	12	10	11	11	9	12	11	13	12	12	11	11	11	12	10	11	10	11	12	13	12	12	26.9345	26.5202
P26373	RL13	13	13	12	12	12	10	13	12	12	13	12	12	13	13	13	11	12	11	11	12	12	12	12	13	13	12	12	12	10	13	12	12	13	12	12	13	13	13	11	12	11	11	12	12	12	12	29.2103	29.0762
P26440	IVD	4	5	5	9	7	5	3	5	5	8	6	6	9	7	8	8	7	9	5	6	8	11	11	4	5	5	9	7	5	3	5	5	8	6	6	9	7	8	8	7	9	5	6	8	11	11	23.8017	23.7886
P26447	S10A4	4	4	4	3	3	2	2	1	1	3	3	3	4	3	3	3	3	3	4	3	3	4	3	4	4	4	3	3	2	2	1	1	3	3	3	4	3	3	3	3	3	4	3	3	4	3	27.0823	26.9295
P26572	MGAT1	8	9	7	8	8	6	3	3	3	8	4	7	8	8	8	11	11	10	3	4	7	4	6	8	9	7	8	8	6	3	3	3	8	4	7	8	8	8	11	11	10	3	4	7	4	6	24.7393	24.8898
P26583	HMGB2	12	13	11	13	13	10	15	15	14	14	12	15	13	11	13	9	10	10	15	15	16	16	16	8	9	8	9	10	9	11	11	10	10	8	11	9	8	9	7	8	8	11	11	12	12	12	26.3789	26.0711
P26599	PTBP1	18	20	20	21	20	22	20	21	20	20	21	18	20	23	23	18	19	17	19	20	19	22	22	18	19	18	19	19	20	18	19	18	18	19	16	18	21	21	16	17	15	17	18	18	21	20	29.4631	29.284
P26639	SYTC	35	37	37	35	32	28	23	25	25	34	23	24	35	34	34	30	28	29	25	25	34	34	26	31	33	33	31	28	25	19	21	20	30	19	22	31	30	30	28	26	27	20	20	30	30	23	28.5864	28.4805
P26640	SYVC	37	40	38	35	35	35	28	28	30	32	23	32	35	38	36	33	40	39	29	27	37	37	36	37	40	38	35	35	35	28	28	30	32	23	32	35	38	36	33	40	39	29	27	37	37	36	28.0587	28.063
P26641	EF1G	24	25	24	21	22	23	20	19	19	21	22	19	23	24	25	22	23	23	20	19	20	23	22	24	25	24	21	22	23	20	19	19	21	22	19	23	24	25	22	23	23	20	19	20	23	22	30.1242	30.1031
P26885	FKBP2	8	7	7	8	5	7	7	6	6	5	7	4	5	7	7	5	6	6	6	6	5	6	5	8	7	7	8	5	7	7	6	6	5	7	4	5	7	7	5	6	6	6	6	5	6	5	25.9764	25.7339
P27105	STOM	12	14	12	14	15	13	10	10	10	15	12	13	16	16	16	11	12	12	10	10	17	15	15	12	14	12	14	15	13	10	10	10	15	12	13	16	16	16	11	12	12	10	10	17	15	15	27.7799	28.0377
P27144	KAD4	10	9	8	9	9	3	1	3	3	9	3	8	10	11	11	7	7	8	4	4	12	8	11	10	9	8	9	9	3	1	3	3	9	3	8	10	11	11	7	7	8	4	4	12	8	11	25.3377	25.4326
P27348	1433T	19	17	17	19	19	17	17	16	18	18	18	15	19	18	18	17	16	16	17	18	19	17	15	15	14	14	15	15	13	13	13	14	14	14	11	15	14	14	13	12	12	13	14	15	13	11	28.6633	28.6635
P27361	MK03	15	14	14	11	13	10	7	7	6	13	11	9	12	11	11	11	11	11	6	7	11	12	11	11	10	10	9	9	8	5	6	5	10	9	7	10	9	8	8	7	7	5	5	8	9	8	26.3396	26.6328
P27448	MARK3	1	2	1	0	1	1	0	0	1	1	1	1	1	1	1	1	1	1	1	0	1	0	1	1	2	1	0	1	1	0	0	1	1	1	1	1	1	1	1	1	1	1	0	1	0	1		21.9744
P27449	VATL	1	1	1	1	1	0	0	0	0	1	1	1	1	1	1	1	1	1	0	0	1	0	0	1	1	1	1	1	0	0	0	0	1	1	1	1	1	1	1	1	1	0	0	1	0	0
P27487	DPP4	0	1	1	4	4	1	0	0	0	0	0	0	4	3	2	3	4	3	0	0	4	2	2	0	1	1	4	4	1	0	0	0	0	0	0	4	3	2	3	4	3	0	0	4	2	2
P27540	ARNT	0	0	0	0	0	1	0	0	0	1	0	1	0	0	0	0	0	0	0	0	0	0	0	0	0	0	0	0	1	0	0	0	1	0	1	0	0	0	0	0	0	0	0	0	0	0
P27635	RL10	11	11	11	12	13	10	12	10	12	12	12	10	13	12	12	12	11	10	10	12	13	10	11	11	11	11	12	13	10	12	10	12	12	12	10	13	12	12	12	11	10	10	12	13	10	11	29.3146	29.424
P27658	CO8A1	4	2	2	2	2	2	2	1	1	4	2	2	4	3	4	2	2	3	1	1	2	2	2	4	2	2	2	2	2	2	1	1	4	2	2	4	3	4	2	2	3	1	1	2	2	2	23.5656	23.701
P27694	RFA1	10	13	12	13	13	12	14	13	12	17	10	11	14	14	15	13	13	13	13	10	18	18	18	10	13	12	13	13	12	14	13	12	17	10	11	14	14	15	13	13	13	13	10	18	18	18	25.4077	24.9923
P27695	APEX1	18	18	16	20	19	16	14	12	17	20	16	16	18	19	19	19	19	18	14	14	20	17	18	18	18	16	20	19	16	14	12	17	20	16	16	18	19	19	19	19	18	14	14	20	17	18	27.7835	27.7737
P27701	CD82	1	1	1	1	1	1	0	0	0	1	0	0	0	0	0	2	1	1	0	0	0	0	1	1	1	1	1	1	1	0	0	0	1	0	0	0	0	0	2	1	1	0	0	0	0	1
P27707	DCK	4	5	3	3	2	3	2	2	2	3	2	3	4	5	3	4	3	4	3	2	2	2	1	4	5	3	3	2	3	2	2	2	3	2	3	4	5	3	4	3	4	3	2	2	2	1	23.0268	23.0297
P27708	PYR1	34	36	38	27	36	26	34	36	34	30	25	19	36	38	37	29	29	31	37	36	25	27	29	33	34	36	26	36	26	34	35	34	30	25	19	36	38	37	29	29	31	37	36	25	27	29	27.1254	27.1277
P27797	CALR	19	20	21	19	19	21	18	18	19	19	21	20	19	21	21	23	22	21	18	17	20	21	21	19	20	21	19	19	21	18	18	19	19	21	20	19	21	21	23	22	21	18	17	20	21	21	31.673	31.5004
P27816	MAP4	48	48	50	53	52	60	48	47	46	55	45	47	53	52	54	51	53	54	45	44	58	58	57	48	48	50	53	52	60	48	47	46	55	45	47	53	52	54	51	53	54	45	44	58	58	57	29.8708	29.8372
P27824	CALX	28	27	28	26	29	25	23	27	28	20	24	28	27	28	28	24	25	25	25	26	23	28	27	27	26	27	25	28	24	22	26	27	19	23	27	26	27	27	23	24	24	24	25	22	27	26	30.054	30.2287
P28062	PSB8	9	8	7	9	10	5	4	6	6	10	9	6	6	7	9	8	8	9	5	6	10	7	8	9	8	7	9	10	5	4	6	6	10	9	6	6	7	9	8	8	9	5	6	10	7	8	25.077	25.308
P28065	PSB9	3	5	5	4	5	4	3	5	3	5	4	4	3	4	4	5	5	5	5	3	5	5	6	3	5	5	4	5	4	3	5	3	5	4	4	3	4	4	5	5	5	5	3	5	5	6	23.9295	23.8549
P28066	PSA5	11	10	10	11	11	11	9	9	8	10	9	9	10	10	11	10	10	11	8	9	10	10	10	11	10	10	11	11	11	9	9	8	10	9	9	10	10	11	10	10	11	8	9	10	10	10	27.8062	27.6137
P28070	PSB4	7	6	5	6	7	6	7	7	7	7	7	6	7	7	6	6	6	7	6	5	6	6	5	7	6	5	6	7	6	7	7	7	7	7	6	7	7	6	6	6	7	6	5	6	6	5	26.7706	26.7149
P28072	PSB6	6	4	6	6	6	6	6	5	5	6	6	6	6	4	6	5	5	6	6	5	5	6	5	6	4	6	6	6	6	6	5	5	6	6	6	6	4	6	5	5	6	6	5	5	6	5	26.2256	26.4417
P28074	PSB5	11	12	10	11	11	11	11	13	12	12	11	9	10	11	11	9	10	10	12	11	12	10	11	11	12	10	11	11	11	11	13	12	12	11	9	10	11	11	9	10	10	12	11	12	10	11	27.0615	27.067
P28161	GSTM2	13	13	13	12	9	11	8	9	7	11	10	10	13	12	14	13	11	12	8	9	10	10	10	7	7	7	6	4	5	4	5	3	6	5	6	7	6	8	7	5	6	3	4	5	5	5	25.3102	25.4024
P28288	ABCD3	10	10	8	9	10	8	3	4	6	8	3	9	10	10	10	10	9	9	6	6	9	7	8	10	10	8	9	10	8	3	4	6	8	3	9	10	10	10	10	9	9	6	6	9	7	8	25.279	25.4705
P28289	TMOD1	2	3	2	10	9	10	1	2	1	10	7	9	13	12	12	10	9	8	4	3	12	12	12	1	2	1	9	8	9	0	1	0	9	6	8	12	11	11	9	8	7	3	2	11	11	11		23.7364
P28290	SSFA2	2	2	2	10	11	8	2	2	2	9	5	8	3	2	2	6	8	5	1	3	3	2	1	2	2	2	10	11	8	2	2	2	9	5	8	3	2	2	6	8	5	1	3	3	2	1		23.0134
P28300	LYOX	12	13	13	2	2	2	0	0	0	4	0	2	4	5	5	3	1	1	0	0	4	4	4	12	13	13	2	2	2	0	0	0	4	0	2	4	5	5	3	1	1	0	0	4	4	4	26.3189	26.5711
P28331	NDUS1	20	21	22	32	27	26	21	24	22	28	27	23	26	26	26	28	26	30	24	24	30	29	26	20	21	22	32	27	26	21	24	22	28	27	23	26	26	26	28	26	30	24	24	30	29	26	27.0323	27.0983
P28340	DPOD1	2	2	3	1	2	2	6	3	2	2	2	3	1	2	2	0	2	1	3	3	2	3	2	2	2	3	1	2	2	6	3	2	2	2	3	1	2	2	0	2	1	3	3	2	3	2
P28347	TEAD1	0	3	2	2	3	1	1	2	2	4	1	3	1	2	3	1	3	3	0	0	3	2	2	0	3	2	2	3	1	1	2	2	4	1	3	1	2	3	1	3	3	0	0	3	2	2		22.5956
P28370	SMCA1	9	10	9	10	11	5	4	7	6	8	6	3	10	8	8	10	11	10	7	7	12	5	6	2	3	3	3	3	2	2	1	1	2	3	1	3	2	1	3	4	4	2	1	4	2	2		23.2348
P28482	MK01	16	16	16	13	14	13	12	11	11	16	10	11	13	13	14	14	16	16	11	12	14	13	14	12	12	12	11	10	11	10	10	10	13	8	9	11	11	11	11	12	12	10	10	11	10	11	27.4794	27.5592
P28799	GRN	0	0	1	1	0	2	0	0	0	2	1	1	0	1	2	1	2	1	0	0	2	2	2	0	0	1	1	0	2	0	0	0	2	1	1	0	1	2	1	2	1	0	0	2	2	2
P28827	PTPRM	1	0	0	1	1	1	0	0	0	1	2	1	1	0	0	2	1	1	0	0	2	1	1	1	0	0	1	0	1	0	0	0	0	1	1	1	0	0	2	1	1	0	0	1	1	1
P28838	AMPL	23	23	22	21	21	20	19	19	18	21	21	17	20	20	19	19	19	19	18	16	21	21	22	23	23	22	21	21	20	19	19	18	21	21	17	20	20	19	19	19	19	18	16	21	21	22	27.4735	27.6158
P28845	DHI1	7	7	7	9	8	5	10	10	11	0	2	2	12	13	12	9	9	9	10	11	12	10	10	7	7	7	9	8	5	10	10	11	0	2	2	12	13	12	9	9	9	10	11	12	10	10	25.7477	25.6686
P29083	T2EA	1	0	0	0	1	0	1	1	1	1	0	2	0	1	0	1	1	1	1	0	1	2	1	1	0	0	0	1	0	1	1	1	1	0	2	0	1	0	1	1	1	1	0	1	2	1
P29084	T2EB	1	2	1	3	3	2	2	1	1	3	0	1	3	1	1	3	3	2	1	1	3	3	3	1	2	1	3	3	2	2	1	1	3	0	1	3	1	1	3	3	2	1	1	3	3	3
P29144	TPP2	36	38	36	38	35	30	24	23	24	38	24	30	32	31	31	32	34	32	23	23	34	32	32	36	38	36	38	35	30	24	23	24	38	24	30	32	31	31	32	34	32	23	23	34	32	32	27.1263	27.2356
P29218	IMPA1	8	6	8	9	7	6	4	5	6	8	3	3	8	9	8	8	8	9	5	4	7	6	8	8	6	8	9	7	6	4	5	6	8	3	3	8	9	8	8	8	9	5	4	7	6	8	25.5285	25.6522
P29279	CTGF	7	7	7	0	0	0	0	0	1	0	0	0	1	1	0	0	0	0	1	0	0	0	0	7	7	7	0	0	0	0	0	1	0	0	0	1	1	0	0	0	0	1	0	0	0	0	24.7017	24.6215
P29353	SHC1	6	4	6	5	4	3	5	5	3	6	2	4	4	5	4	5	7	6	5	3	3	5	5	5	3	5	4	3	3	5	5	3	5	2	4	3	4	3	4	6	5	5	3	2	4	4	23.6391	23.2631
P29372	3MG	1	2	2	3	3	1	3	3	4	3	3	3	1	4	2	3	3	3	5	3	4	4	2	1	2	2	3	3	1	3	3	4	3	3	3	1	4	2	3	3	3	5	3	4	4	2
P29373	RABP2	3	3	3	0	0	1	0	0	0	1	0	1	2	1	0	0	0	0	0	0	2	1	1	3	3	3	0	0	1	0	0	0	1	0	1	2	1	0	0	0	0	0	0	2	1	1	24.0436	23.9359
P29401	TKT	38	38	38	38	37	36	36	34	37	39	39	38	37	38	39	35	38	35	36	37	40	39	38	38	38	38	38	37	36	36	34	37	39	39	38	37	38	39	35	38	35	36	37	40	39	38	30.464	30.5184
P29466	CASP1	8	11	11	18	15	13	7	8	12	16	14	11	15	18	16	14	15	15	14	11	15	17	18	8	10	10	17	14	13	7	8	11	15	13	10	14	17	15	13	14	14	13	10	14	16	17	25.3971	25.5847
P29536	LMOD1	4	4	4	8	7	5	0	0	0	5	7	6	7	6	7	6	6	7	0	0	5	5	5	4	4	4	8	7	5	0	0	0	5	7	6	7	6	7	6	6	7	0	0	5	5	5	23.0063	23.5221
P29558	RBMS1	2	2	2	4	3	3	1	2	2	3	1	4	3	3	3	2	2	2	3	3	4	4	4	1	1	1	3	2	2	0	1	1	2	0	3	2	2	2	1	1	1	2	2	3	3	3	23.3848	23.5818
P29590	PML	24	23	25	24	26	18	8	9	8	25	15	20	18	18	16	23	22	23	6	7	25	20	25	24	23	25	24	26	18	8	9	8	25	15	20	18	18	16	23	22	23	6	7	25	20	25	26.5484	26.4845
P29692	EF1D	12	12	12	11	11	10	10	11	12	11	12	9	11	13	11	13	13	13	10	10	11	10	11	12	12	12	11	11	10	10	11	12	11	12	9	11	13	11	12	13	13	10	10	11	10	11	28.5729	28.2724
P29966	MARCS	8	7	6	6	8	6	5	6	6	6	6	6	5	8	5	7	7	7	3	4	6	5	5	8	7	6	6	8	6	5	6	6	6	6	6	5	8	5	7	7	7	3	4	6	5	5	26.5919	26.1398
P29992	GNA11	10	10	10	10	9	7	4	3	6	10	6	9	8	10	9	7	10	10	4	4	9	8	8	6	6	6	6	6	5	1	1	2	6	2	6	5	5	6	4	6	6	1	1	5	5	5	25.3562	25.5388
P30038	AL4A1	0	0	0	2	2	1	0	0	0	0	0	1	1	0	1	2	2	2	0	0	1	1	0	0	0	0	2	2	1	0	0	0	0	0	1	1	0	1	2	2	2	0	0	1	1	0
P30039	PBLD	0	0	1	0	0	0	0	0	0	0	0	0	0	0	0	0	0	0	0	0	0	0	0	0	0	1	0	0	0	0	0	0	0	0	0	0	0	0	0	0	0	0	0	0	0	0
P30040	ERP29	12	12	13	10	12	8	6	9	9	11	13	10	12	15	13	11	12	14	7	9	12	10	13	12	12	13	10	12	8	6	9	9	11	13	10	12	15	13	11	12	14	7	9	12	10	13	27.1246	26.9056
P30041	PRDX6	23	26	23	22	22	20	23	24	25	24	24	20	23	21	22	18	18	19	22	21	25	23	23	23	26	23	22	22	20	23	24	25	24	24	20	23	21	22	18	18	19	22	21	25	23	23	30.8863	30.7502
P30042	ES1	8	8	7	8	8	11	7	9	7	10	8	7	9	10	8	8	8	8	8	8	11	10	12	8	8	7	8	8	11	7	9	7	10	8	7	9	10	8	8	8	8	8	8	11	10	12	25.5982	25.5656
P30043	BLVRB	4	8	6	5	5	6	4	4	3	6	4	4	5	5	8	7	8	9	6	6	6	8	7	4	8	6	5	5	6	4	4	3	6	4	4	5	5	8	7	8	9	6	6	6	8	7	24.653	24.6199
P30044	PRDX5	9	10	10	10	10	9	10	9	9	10	10	8	10	10	10	10	10	9	9	8	10	10	10	9	10	10	10	10	9	10	9	9	10	10	8	10	10	10	10	10	9	9	8	10	10	10	28.8976	28.6313
P30046	DOPD	10	10	10	10	9	10	8	7	8	9	8	9	10	9	9	9	9	9	7	6	10	8	10	10	10	10	10	9	10	8	7	8	9	8	9	10	9	9	9	9	9	7	6	10	8	10	27.1802	27.1168
P30048	PRDX3	12	12	12	12	11	11	13	14	13	12	12	11	12	12	12	10	10	10	13	13	13	13	13	12	12	12	12	11	11	13	14	13	12	12	11	12	12	12	10	10	10	13	13	13	13	13	27.9618	27.8801
P30049	ATPD	1	1	1	1	2	2	2	2	2	2	2	2	2	1	2	2	2	2	2	2	2	2	2	1	1	1	1	2	2	2	2	2	2	2	2	2	1	2	2	2	2	2	2	2	2	2
P30050	RL12	8	10	9	9	10	8	8	9	10	9	8	7	9	10	10	8	8	8	9	10	8	8	9	8	10	9	9	10	8	8	9	10	9	8	7	9	10	10	8	8	8	9	10	8	8	9	29.0783	29.0397
P30084	ECHM	14	14	14	15	14	14	13	12	12	15	13	13	14	14	14	12	14	13	13	14	15	16	16	14	14	14	15	14	14	13	12	12	15	13	13	14	14	14	12	14	13	13	14	15	16	16	27.7963	27.6581
P30085	KCY	11	11	10	11	10	8	10	10	10	12	9	9	10	12	11	8	9	9	10	10	12	11	12	11	11	10	11	10	8	10	10	10	12	9	9	10	12	11	8	9	9	10	10	12	11	12	27.3394	27.3659
P30086	PEBP1	14	13	14	14	14	14	14	15	13	14	14	14	14	14	13	13	12	12	13	12	13	14	14	14	13	14	14	14	14	14	15	13	14	14	14	14	14	13	13	12	12	13	12	13	14	14	28.8984	28.6674
P30101	PDIA3	41	43	42	39	41	40	37	38	38	40	39	35	42	43	42	38	39	36	38	37	40	42	38	40	42	41	38	40	39	36	37	38	39	39	35	41	42	41	37	38	35	37	36	39	41	37	31.9081	31.7228
P30153	2AAA	28	28	29	29	28	26	24	26	26	30	25	23	26	27	28	26	25	25	24	23	30	30	30	21	21	22	22	22	21	19	19	19	23	20	20	20	21	22	19	20	19	18	18	23	23	23	29.2848	29.4145
P30154	2AAB	8	7	7	8	8	7	5	7	7	7	5	4	9	9	8	9	7	6	6	5	8	8	7	1	0	0	1	2	2	0	0	0	0	0	1	3	3	2	2	2	0	0	0	1	1	0
P30260	CDC27	1	2	2	1	2	0	2	0	3	1	1	1	1	1	2	0	1	1	1	2	1	1	1	1	2	2	1	2	0	2	0	3	1	1	1	1	1	2	0	1	1	1	2	1	1	1		20.9887
P30405	PPIF	4	5	5	3	6	6	5	5	3	6	3	4	5	5	6	3	6	4	4	6	6	6	6	4	5	5	2	5	5	4	4	3	5	3	3	4	5	5	3	5	4	3	5	5	5	5	23.8913	23.7675
P30411	BKRB2	0	0	0	1	2	2	0	0	0	1	1	1	0	0	0	1	1	1	1	1	1	1	1	0	0	0	1	2	2	0	0	0	1	1	1	0	0	0	1	1	1	1	1	1	1	1
P30419	NMT1	10	10	10	10	10	10	9	10	10	9	11	7	10	9	9	10	9	10	11	11	9	11	10	6	6	6	6	6	6	6	7	6	6	7	5	6	5	5	6	5	6	7	7	6	7	7	25.7796	26.1793
P30455	1A36	9	9	9	4	4	4	6	6	6	12	10	10	8	8	8	5	5	5	6	7	13	12	13	0	0	0	0	0	0	0	0	0	1	0	1	0	0	0	0	0	0	0	0	1	1	1
P30453	1A34	13	12	12	14	15	15	10	13	13	8	8	7	11	12	12	16	16	15	10	13	8	9	8	0	0	0	0	0	0	0	0	0	0	0	0	0	0	0	0	0	0	0	0	0	0	0	25.8742	25.8916
P30456	1A43	11	10	10	11	12	13	10	12	12	6	6	6	10	11	11	13	14	13	10	13	6	6	6	0	0	0	0	0	0	0	0	0	0	0	0	0	0	0	0	0	0	0	0	0	0	0
P30459	1A74	14	12	13	10	11	10	7	8	9	8	8	7	11	12	12	12	11	11	7	8	8	9	8	0	0	0	0	0	0	0	0	0	0	0	0	0	0	0	0	0	0	0	0	0	0	0
P30464	1B15	7	7	7	8	8	7	9	9	9	8	8	7	6	7	7	9	9	9	9	9	9	9	9	0	0	0	0	0	0	0	0	0	0	0	0	0	0	0	0	0	0	0	0	0	0	0
P30479	1B41	8	8	8	7	7	7	7	7	7	8	9	6	6	6	6	8	8	8	7	7	10	10	9	0	0	0	0	0	0	0	0	0	0	0	0	0	0	0	0	0	0	0	0	0	0	0
P30481	1B44	9	9	9	5	5	5	7	7	7	6	7	5	9	9	9	7	6	6	7	7	7	7	6	1	1	1	0	0	0	0	0	0	0	0	0	1	1	1	0	0	0	0	0	0	0	0
P30483	1B45	8	8	8	5	5	5	7	7	7	8	9	8	8	8	7	7	6	6	7	7	9	9	8	0	0	0	0	0	0	0	0	0	0	0	0	0	0	0	0	0	0	0	0	0	0	0	25.5839	25.413
P30490	1B52	6	5	5	6	5	6	8	8	9	7	7	5	4	5	5	6	7	7	9	9	7	7	7	0	0	0	0	0	0	0	1	1	0	0	0	0	0	0	0	0	0	1	1	0	0	0
P30508	1C12	11	12	10	10	8	11	9	8	9	8	7	7	7	9	8	10	11	11	8	8	9	8	8	0	0	0	0	0	0	0	0	0	0	0	0	0	0	0	0	0	0	0	0	0	0	0	24.2022	24.6079
P30510	1C14	9	11	8	9	7	10	7	6	8	7	6	5	6	8	8	7	8	8	6	6	8	7	7	0	0	0	0	0	0	0	0	0	0	0	0	0	0	0	0	0	0	0	0	0	0	0
P30512	1A29	14	14	14	10	10	9	9	10	12	8	7	5	13	13	13	11	11	11	10	11	8	8	8	0	0	0	0	0	0	0	0	0	0	0	0	0	0	0	0	0	0	0	0	0	0	0	23.9233	23.7851
P30519	HMOX2	6	9	10	6	6	4	5	4	4	2	2	5	6	7	8	8	7	6	3	4	3	4	3	6	9	10	6	6	4	5	4	4	2	2	5	6	7	8	8	7	6	3	4	3	4	3	25.1343	25.1881
P30520	PURA2	13	12	11	12	12	11	11	10	12	12	10	9	11	11	12	11	12	11	11	12	9	11	11	13	12	11	12	12	11	11	10	12	12	10	9	11	11	12	11	12	11	11	12	9	11	11	26.548	26.4216
P30533	AMRP	13	15	11	16	16	16	9	12	13	16	13	14	14	15	14	16	15	15	12	12	15	14	15	13	15	11	16	16	16	9	12	13	16	13	14	14	15	14	16	15	15	12	12	15	14	15	26.2374	26.0168
P30536	TSPOA	3	3	3	2	3	2	1	1	1	3	1	3	3	3	3	3	4	4	1	1	3	3	2	3	3	3	2	3	2	1	1	1	3	1	3	3	3	3	3	4	4	1	1	3	3	2	24.7373	25.3261
P30566	PUR8	14	12	14	12	11	9	8	7	10	11	9	6	12	10	12	11	10	12	8	9	12	10	10	14	12	14	12	11	9	8	7	10	11	9	6	12	10	12	11	10	12	8	9	12	10	10	25.8894	25.9905
P30622	CLIP1	19	13	11	16	17	13	7	8	9	19	6	12	14	15	19	25	25	27	6	7	11	12	10	17	13	10	16	16	13	6	7	7	18	5	11	12	13	18	22	22	24	5	6	11	10	9	25.1234	24.772
P30626	SORCN	11	12	12	10	10	7	9	9	10	11	10	9	10	11	12	8	8	9	9	10	11	11	11	11	12	12	10	10	7	9	9	10	11	10	9	10	11	12	8	8	9	9	10	11	11	11	27.5266	27.3728
P30711	GSTT1	3	1	5	0	0	0	1	2	2	5	5	4	4	4	3	1	1	1	3	2	6	5	5	2	1	4	0	0	0	1	2	2	5	5	4	4	4	3	0	0	0	3	2	6	5	5	22.2214
P30740	ILEU	14	16	15	14	15	9	3	3	5	12	7	11	15	16	15	15	14	15	5	1	10	11	11	13	15	14	13	14	9	3	3	4	11	6	11	14	15	14	14	13	14	5	1	9	11	10	26.0018	26.0531
P30825	CTR1	2	2	2	0	0	0	0	1	0	0	0	0	1	2	2	0	0	0	0	1	0	0	0	2	2	2	0	0	0	0	1	0	0	0	0	1	2	2	0	0	0	0	1	0	0	0	23.3902	23.4261
P30837	AL1B1	6	5	5	7	8	4	3	4	5	6	5	4	6	8	6	6	6	5	4	7	5	5	5	3	2	2	4	5	2	2	3	3	3	2	2	3	5	3	3	3	2	3	5	2	2	3	23.3124
P30876	RPB2	21	16	19	19	21	12	9	10	9	16	9	15	19	14	12	13	15	14	8	8	19	15	17	21	16	19	19	21	12	9	10	9	16	9	15	19	14	12	13	15	14	8	8	19	15	17	25.2362	25.5334
P31040	SDHA	19	16	18	17	19	19	15	16	16	19	19	18	20	18	18	18	22	17	17	18	19	18	19	19	16	18	17	19	19	15	16	16	19	19	18	20	18	18	18	22	17	17	18	19	18	19	27.1468	27.1806
P31150	GDIA	31	31	30	29	28	26	27	24	28	29	25	24	29	31	31	28	24	27	25	28	27	27	27	21	20	19	19	18	18	19	16	19	19	18	13	19	20	20	17	15	17	17	19	18	18	17	27.9614	27.9257
P31153	METK2	16	16	17	13	14	11	14	14	15	14	11	11	16	17	17	15	15	16	16	14	14	12	12	16	16	17	13	14	11	14	14	15	14	11	11	16	17	17	15	15	16	16	14	14	12	12	27.0422	27.0625
P31323	KAP3	10	11	11	16	15	17	12	12	14	16	15	15	16	15	14	16	14	16	15	12	15	17	17	8	9	9	14	13	15	9	9	11	14	12	13	14	13	12	14	12	14	12	9	13	15	15	26.3854	26.2072
P31350	RIR2	6	3	6	1	2	1	8	6	7	1	0	1	15	16	15	1	3	3	2	2	1	1	0	4	2	4	0	0	0	7	5	6	0	0	0	13	14	13	0	1	1	1	1	0	0	0	24.0085	20.8717
P31483	TIA1	3	4	5	6	5	6	7	6	7	6	8	5	6	6	7	6	5	6	7	6	6	6	7	1	1	2	3	2	3	4	3	4	3	5	2	3	3	4	3	3	3	4	3	3	3	4
P31689	DNJA1	11	12	10	11	11	10	11	9	13	10	11	6	12	14	12	10	14	12	10	10	9	9	9	11	12	10	11	11	10	11	9	13	10	11	6	12	14	12	10	14	12	10	10	9	9	9	26.1647	26.2292
P31749	AKT1	11	7	12	8	11	6	3	4	6	10	7	7	10	11	9	9	9	10	5	6	10	9	8	9	6	9	7	9	6	3	4	6	8	6	4	8	9	7	7	7	7	5	5	8	8	8	24.6144	24.5393
P31751	AKT2	4	3	6	4	3	3	2	1	2	3	3	3	5	3	2	3	5	5	2	4	3	3	2	3	3	4	3	2	3	2	1	2	2	2	1	4	2	1	2	4	3	2	3	2	2	2	21.7944	21.8532
P31930	QCR1	20	19	19	21	22	19	16	14	16	22	16	19	22	23	23	18	17	18	20	20	22	23	24	19	18	18	20	21	18	16	14	16	21	16	18	21	22	23	18	16	18	20	19	22	23	24	27.4578	27.3743
P31937	3HIDH	10	11	9	14	11	11	8	8	8	11	8	8	11	11	11	12	12	12	8	6	12	11	13	10	11	9	14	11	11	8	8	8	11	8	8	11	11	11	12	12	12	8	6	12	11	13	25.2738	25.3974
P31939	PUR9	35	34	36	32	30	27	34	33	35	36	34	22	36	33	37	30	28	30	34	34	29	27	30	35	34	36	32	30	27	34	33	35	36	34	22	36	33	37	30	28	30	34	34	29	27	30	28.6089	28.7165
P31942	HNRH3	9	9	8	9	9	9	8	8	8	9	10	8	9	9	8	9	9	9	8	8	9	9	9	8	8	7	8	8	8	7	7	7	8	8	7	8	8	7	8	8	8	7	7	8	8	8	26.7618	26.4691
P31943	HNRH1	15	15	17	15	17	17	16	17	16	16	18	11	15	14	17	14	16	14	16	15	16	17	16	9	9	10	9	10	10	10	10	9	10	10	5	9	8	10	8	9	8	10	8	10	10	10	28.9155	28.6864
P31946	1433B	14	13	14	16	15	16	15	15	16	16	17	14	15	15	15	13	12	12	15	15	16	16	16	8	8	9	10	9	10	9	10	10	10	11	8	9	9	9	8	7	7	9	9	10	10	10	28.0151	27.9136
P31947	1433S	4	4	4	4	4	3	3	3	4	4	4	3	4	4	4	4	4	4	3	3	4	3	3	1	1	1	1	1	1	1	1	1	1	1	1	1	1	1	1	1	1	1	1	1	1	1	26.9256	26.6898
P31948	STIP1	37	38	37	37	37	31	26	32	34	41	32	33	36	39	38	34	32	31	32	31	38	33	33	37	38	37	37	37	31	26	32	34	41	32	33	36	39	38	34	32	31	32	31	38	33	33	28.9424	28.7139
P31949	S10AB	7	8	8	7	7	7	7	7	7	7	7	8	7	8	8	6	6	6	7	7	6	7	8	7	8	8	7	7	7	7	7	7	7	7	8	7	8	8	6	6	6	7	7	6	7	8	30.6241	30.5059
P32119	PRDX2	18	18	16	16	16	17	17	18	18	16	18	15	17	18	18	14	16	16	16	16	17	17	18	17	17	15	15	15	16	16	17	17	15	17	14	16	17	17	13	15	15	15	15	16	16	17	28.4522	28.4919
P32189	GLPK	16	17	16	17	17	17	16	17	16	17	8	15	20	21	20	16	20	17	19	18	21	21	21	12	12	12	12	14	14	13	15	13	14	7	12	16	17	16	13	15	14	16	15	16	17	17	26.284	26.5311
P32320	CDD	1	1	1	0	0	0	0	0	0	0	0	0	0	0	0	0	0	0	0	0	0	0	0	1	1	1	0	0	0	0	0	0	0	0	0	0	0	0	0	0	0	0	0	0	0	0
P32321	DCTD	9	8	9	8	9	5	4	5	6	8	7	2	8	8	9	9	9	8	5	4	7	7	6	9	8	9	8	9	5	4	5	6	8	7	2	8	8	9	9	9	8	5	4	7	7	6	25.3482	25.472
P32322	P5CR1	7	6	6	6	7	7	3	5	5	7	4	7	8	7	7	6	6	6	4	5	3	4	5	6	5	5	5	6	6	2	4	4	6	3	6	7	6	6	5	5	5	3	4	2	3	4	25.8285	25.7924
P32455	GBP1	15	16	18	17	15	12	7	8	9	12	8	9	17	14	18	14	15	16	6	4	18	14	12	12	12	15	14	12	9	6	5	8	8	4	6	13	11	14	12	13	14	5	3	14	10	8	25.7917	25.9051
P32456	GBP2	8	8	10	9	9	10	3	6	4	9	6	7	10	8	9	9	8	7	3	4	11	10	10	5	4	7	6	6	7	2	3	3	5	2	4	6	5	5	7	6	5	2	3	7	6	6	23.2811	23.3705
P32929	CGL	3	3	2	1	1	0	0	0	0	1	0	0	1	0	0	1	1	0	0	0	1	0	0	3	3	2	1	1	0	0	0	0	1	0	0	1	0	0	1	1	0	0	0	1	0	0	22.8767	22.5633
P32969	RL9	12	12	12	12	12	12	11	11	11	12	11	10	12	11	11	10	11	13	10	11	12	11	12	12	12	12	12	12	12	11	11	11	12	11	10	12	11	11	10	11	13	10	11	12	11	12	28.9618	29.0649
P33121	ACSL1	4	2	4	3	4	3	0	0	1	2	0	3	5	5	4	2	4	4	0	0	5	3	3	4	2	4	3	4	3	0	0	1	2	0	3	5	5	4	2	4	4	0	0	5	3	3	22.5124	22.7244
P33176	KINH	41	45	44	43	41	39	31	33	34	29	25	35	37	39	40	38	41	42	30	32	39	39	34	41	45	44	43	41	39	31	33	34	29	25	35	37	39	40	38	41	42	30	32	39	39	34	28.4496	28.4428
P33240	CSTF2	4	3	3	5	6	5	1	3	3	7	3	4	6	4	4	4	4	4	3	2	6	4	5	1	1	1	2	2	2	0	0	1	3	2	3	2	1	1	2	2	2	0	0	2	2	2	22.9464	22.7529
P33316	DUT	5	6	6	6	6	2	4	6	6	6	3	3	6	6	6	6	6	6	5	7	3	3	2	5	6	6	6	6	2	4	6	6	6	3	3	6	6	6	6	6	6	5	7	3	3	2	23.8051	23.6593
P33527	MRP1	20	17	23	26	29	17	7	5	11	19	11	15	25	25	26	20	21	23	6	6	26	22	26	20	17	23	26	28	17	7	5	11	19	11	15	25	24	25	20	21	23	6	6	26	22	26	26.2614	26.2216
P33552	CKS2	0	0	0	0	0	0	1	1	1	0	0	0	1	1	1	0	0	0	1	0	0	0	0	0	0	0	0	0	0	1	1	1	0	0	0	1	1	1	0	0	0	1	0	0	0	0
P33908	MA1A1	2	3	2	4	2	5	0	1	1	3	2	0	3	5	5	4	2	4	3	2	6	3	5	2	3	2	4	2	5	0	1	1	3	2	0	3	5	5	4	2	4	3	2	6	3	5		23.2354
P33947	ERD22	2	1	2	1	2	1	1	0	0	1	1	1	3	1	1	2	2	2	1	1	2	0	2	1	1	1	1	1	0	0	0	0	1	0	0	1	1	1	1	1	1	0	0	1	0	1
P33991	MCM4	14	15	15	13	17	12	21	22	23	14	15	10	16	14	15	13	15	17	24	23	15	13	13	14	14	14	12	16	11	21	22	23	13	15	9	15	13	14	12	14	16	24	23	14	13	12	25.6155	25.6543
P33992	MCM5	14	14	15	17	15	12	15	17	16	12	13	9	14	12	13	15	14	16	18	20	17	13	12	14	14	15	17	15	12	15	17	16	12	13	9	14	12	13	15	14	16	18	20	17	13	12	25.4714	25.3554
P33993	MCM7	13	13	13	12	14	12	18	20	19	15	17	9	11	12	11	11	15	14	21	21	15	14	14	13	13	13	12	14	12	18	20	19	15	17	9	11	12	11	11	15	14	21	21	15	14	14	25.4305	25.4629
P34059	GALNS	7	6	7	8	7	5	2	1	1	11	5	5	7	7	5	9	9	8	3	2	10	9	9	7	6	7	8	7	5	2	1	1	11	5	5	7	7	5	9	9	8	3	2	10	9	9	23.9763	24.1108
P34810	CD68	1	1	1	1	1	1	0	0	1	1	1	0	1	1	1	0	1	1	1	1	1	1	1	1	1	1	1	1	1	0	0	1	1	1	0	1	1	1	0	1	1	1	1	1	1	1	24.0012	23.3358
P34896	GLYC	1	1	1	1	1	0	1	1	2	2	1	1	1	0	1	1	0	1	2	2	0	0	1	1	1	1	1	1	0	0	0	1	2	0	1	1	0	1	1	0	1	1	1	0	0	1
P34897	GLYM	21	21	22	20	21	17	19	23	23	22	20	18	21	20	19	20	20	22	22	20	21	19	22	21	21	22	20	21	17	18	22	22	22	19	18	21	20	19	20	20	22	21	19	21	19	22	28.2103	28.1787
P34932	HSP74	45	42	42	41	45	38	40	42	40	44	40	39	42	44	43	44	42	42	40	40	36	38	41	42	38	39	38	42	35	37	38	36	41	36	36	39	40	39	41	39	39	37	36	33	35	38	29.1064	29.1631
P34947	GRK5	0	0	0	2	3	3	0	0	0	2	0	1	0	2	1	1	1	1	0	0	3	3	4	0	0	0	2	3	3	0	0	0	2	0	1	0	2	1	1	1	1	0	0	3	3	4
P34949	MPI	13	11	11	10	10	5	9	9	8	11	7	7	12	10	11	9	9	9	10	7	11	11	12	13	11	11	10	10	5	9	9	8	11	7	7	12	10	11	9	9	9	10	7	11	11	12	25.9295	25.9107
P35080	PROF2	6	6	6	6	6	6	4	4	4	6	4	4	5	6	6	5	5	5	4	4	6	6	6	6	6	6	6	6	6	4	4	4	6	4	4	5	6	6	5	5	5	4	4	6	6	6	26.004	25.9057
P35221	CTNA1	32	33	31	25	31	29	20	19	15	26	22	23	30	28	29	23	22	24	19	17	22	24	23	27	28	26	22	26	25	19	17	14	21	19	20	26	24	25	19	19	20	17	15	19	21	21	27.8295	27.8063
P35222	CTNB1	22	23	18	16	19	11	6	4	8	16	12	9	16	21	19	9	11	9	4	4	13	9	11	18	19	15	13	16	9	4	2	6	13	9	7	13	17	15	7	8	6	2	2	11	7	9	27.135	27.3206
P35232	PHB	14	15	14	17	16	17	17	18	15	19	16	16	15	16	14	16	17	15	16	16	17	17	17	14	15	14	17	16	17	17	18	15	19	16	16	15	16	14	16	17	15	16	16	17	17	17	28.5097	28.3791
P35237	SPB6	21	22	20	19	19	16	16	18	18	19	20	14	18	18	18	19	19	18	19	18	18	18	19	20	21	19	18	18	16	15	17	17	18	19	13	18	18	18	18	18	17	18	17	18	18	19	28.6402	28.7801
P35240	MERL	1	1	1	1	1	0	0	0	0	2	0	1	1	0	0	1	0	1	0	0	0	0	1	1	1	1	1	1	0	0	0	0	2	0	1	1	0	0	1	0	1	0	0	0	0	1
P35241	RADI	30	28	30	30	32	23	24	25	26	30	24	24	32	34	33	27	30	29	25	25	31	28	29	15	14	15	15	17	12	10	11	12	15	11	10	17	18	18	12	15	14	11	12	15	14	14	25.8258	25.8604
P35244	RFA3	4	5	4	4	5	4	6	6	5	4	4	4	4	4	4	4	4	5	7	6	4	4	5	4	5	4	4	5	4	6	6	5	4	4	4	4	4	4	4	4	5	7	6	4	4	5	24.6486	24.6803
P35249	RFC4	2	2	2	2	2	2	4	4	3	1	1	2	1	1	1	0	2	2	4	5	1	1	1	2	2	2	2	2	2	4	4	3	1	1	2	1	1	1	0	2	2	4	5	1	1	1	23.0093	22.419
P35250	RFC2	2	2	2	3	2	3	3	3	4	2	3	1	2	3	2	3	2	2	4	4	2	2	2	2	2	2	3	2	3	3	3	4	2	3	1	2	3	2	3	2	2	4	4	2	2	2	22.7184	22.313
P35268	RL22	7	7	7	7	7	6	6	6	7	7	7	6	7	7	7	6	6	6	7	6	8	7	8	7	7	7	7	7	6	6	6	7	7	7	6	7	7	7	6	6	6	7	6	8	7	8	27.8302	28.2154
P35269	T2FA	1	3	2	4	3	5	2	3	2	6	2	4	5	5	6	4	4	3	4	3	8	6	7	1	3	2	4	3	5	2	3	2	6	2	4	5	5	6	4	4	3	4	3	8	6	7
P35270	SPRE	2	2	2	2	2	2	2	2	2	2	2	1	2	2	2	2	2	2	2	2	2	2	2	2	2	2	2	2	2	2	2	2	2	2	1	2	2	2	2	2	2	2	2	2	2	2	22.2848	22.3712
P35354	PGH2	1	1	2	1	3	4	2	3	3	1	1	2	20	20	20	1	2	1	3	3	8	7	5	0	0	1	0	2	3	1	2	2	0	0	1	19	19	19	0	1	0	2	2	7	6	4
P35442	TSP2	6	5	7	0	2	0	0	0	0	1	0	1	1	0	1	1	0	1	0	0	1	1	1	4	4	4	0	0	0	0	0	0	1	0	1	1	0	1	1	0	0	0	0	0	1	0	23.7037	23.7187
P35475	IDUA	1	1	1	0	1	0	0	0	0	0	0	0	1	0	0	0	0	1	0	0	1	1	1	1	1	1	0	1	0	0	0	0	0	0	0	1	0	0	0	0	1	0	0	1	1	1
P35520	CBS	8	8	5	6	3	2	0	1	2	2	0	0	0	1	2	7	8	5	2	2	0	1	0	8	8	5	6	3	2	0	1	2	2	0	0	0	1	2	7	8	5	2	2	0	1	0	25.0622	25.3836
P35523	CLCN1	0	0	0	0	0	1	1	1	0	0	0	0	0	0	0	0	0	0	0	0	0	1	1	0	0	0	0	0	1	1	1	0	0	0	0	0	0	0	0	0	0	0	0	0	1	1
P35555	FBN1	23	22	22	12	12	11	3	2	2	13	4	10	10	14	14	8	10	8	0	1	8	13	9	21	20	20	10	11	10	2	1	2	11	4	8	9	13	12	8	10	7	0	0	7	12	9	25.7771	26.0202
P35556	FBN2	4	4	4	11	7	6	1	2	0	10	4	5	2	1	2	2	0	2	0	1	2	1	1	2	2	2	9	6	5	0	1	0	8	4	3	1	0	0	2	0	1	0	0	1	0	1		22.6868
P35568	IRS1	0	2	0	2	1	1	0	0	1	3	1	2	2	1	0	1	0	1	0	0	4	4	4	0	2	0	2	1	1	0	0	1	3	1	2	2	1	0	1	0	1	0	0	4	4	4
P35573	GDE	2	2	1	1	2	1	0	0	0	0	0	0	0	1	1	0	2	0	0	0	1	2	1	2	2	1	1	2	1	0	0	0	0	0	0	0	1	1	0	2	0	0	0	1	2	1	21.4563
P35579	MYH9	181	182	184	180	184	184	150	160	159	174	157	172	166	173	172	155	158	156	147	148	176	175	169	150	151	153	149	151	151	123	129	130	144	130	144	136	141	140	127	130	127	121	120	148	148	142	33.5697	33.6274
P35580	MYH10	77	79	80	83	84	85	56	63	61	74	55	62	81	80	82	71	73	72	52	63	84	78	80	50	53	53	57	55	55	31	35	35	47	31	37	54	53	53	47	49	47	28	36	58	54	54	28.5539	28.5282
P35606	COPB2	45	45	48	46	44	46	45	45	45	44	47	38	49	47	48	44	43	43	42	47	40	44	41	45	45	48	46	44	46	45	45	45	44	47	38	49	47	48	44	43	43	42	47	40	44	41	29.4847	29.5058
P35609	ACTN2	22	24	22	19	20	15	15	14	17	20	19	18	19	19	21	19	20	19	15	16	19	16	18	0	1	0	0	0	0	0	0	0	0	0	0	0	0	0	0	0	0	0	0	0	0	0
P35610	SOAT1	2	2	3	3	2	2	1	1	3	1	1	1	2	2	2	2	3	3	1	3	2	1	1	2	2	3	3	2	2	1	1	3	1	1	1	2	2	2	2	3	3	1	3	2	1	1	23.3986	23.0496
P35611	ADDA	15	16	16	16	17	15	12	12	13	16	14	12	14	15	14	15	13	16	12	11	17	13	15	15	16	16	16	17	15	12	12	13	16	14	12	14	15	14	15	13	16	12	11	17	13	15	27.1962	27.2614
P35613	BASI	10	9	9	10	10	9	10	10	10	10	10	9	10	10	10	9	9	9	10	10	10	9	10	10	9	9	10	10	9	10	10	10	10	10	9	10	10	10	9	9	9	10	10	10	9	10	27.8534	27.9089
P35625	TIMP3	3	3	3	0	0	0	0	0	0	0	0	1	0	0	0	0	0	0	0	0	1	0	1	3	3	3	0	0	0	0	0	0	0	0	1	0	0	0	0	0	0	0	0	1	0	1		22.9543
P35637	FUS	9	8	8	10	9	8	10	8	10	12	10	11	10	9	11	9	9	11	9	10	11	10	10	7	6	6	8	7	6	8	6	8	10	8	9	8	7	9	7	7	9	7	8	9	8	8	26.8974	26.6211
P35658	NU214	11	10	9	13	9	8	8	8	7	12	7	10	11	9	11	10	9	9	7	10	15	12	12	11	10	9	13	9	8	8	8	7	12	7	10	11	9	11	10	9	9	7	10	15	12	12	24.2597	24.2693
P35659	DEK	10	9	10	8	9	6	9	8	10	9	10	10	9	11	9	11	8	10	7	9	10	11	11	10	9	10	8	9	6	9	8	10	9	10	10	9	11	9	11	8	10	7	9	10	11	11	25.5994	25.0903
P35749	MYH11	21	19	22	20	23	23	18	21	18	20	19	17	21	21	23	20	19	21	17	21	19	18	17	0	0	0	0	0	0	0	0	0	0	0	0	0	0	0	0	0	0	0	1	0	0	0
P35754	GLRX1	7	7	7	6	6	5	6	6	7	7	7	6	7	6	6	6	6	6	6	6	7	7	7	7	7	7	6	6	5	6	6	7	7	7	6	7	6	6	6	6	6	6	6	7	7	7	28.0571	28.029
P35813	PPM1A	4	8	5	5	5	2	1	1	2	4	2	1	4	5	4	4	5	4	2	1	5	3	5	2	6	3	3	3	2	1	1	1	2	1	0	2	3	2	2	3	2	1	1	3	3	3	23.4461	23.4288
P35869	AHR	3	3	3	1	0	0	1	1	1	1	0	0	5	8	6	1	0	0	1	1	0	0	0	3	3	3	1	0	0	1	1	1	1	0	0	5	8	6	1	0	0	1	1	0	0	0	23.1542	23.2152
P35908	K22E	12	9	11	12	14	17	8	11	13	0	1	3	12	13	13	21	17	18	18	8	6	6	2	0	0	0	0	1	1	0	0	0	0	0	0	0	0	0	1	0	1	0	0	0	0	0
P35914	HMGCL	7	7	8	8	7	8	5	7	4	9	6	6	8	8	8	7	7	8	6	5	9	8	9	7	7	8	8	7	8	5	7	4	9	6	6	8	8	8	7	7	8	6	5	9	8	9	23.9088	23.5657
P35998	PRS7	32	33	34	33	32	33	27	25	26	33	27	30	31	32	32	30	29	28	27	29	29	30	29	32	33	34	33	32	33	27	25	26	33	27	30	31	32	32	30	29	28	27	29	29	30	29	28.2158	28.2142
P36269	GGT5	9	8	9	6	7	4	1	1	0	5	3	4	3	2	2	1	1	2	1	0	6	3	3	9	8	9	6	7	4	1	1	0	5	3	4	3	2	2	1	1	2	1	0	6	3	3	24.749	24.6957
P36404	ARL2	3	3	2	3	4	0	2	4	3	4	3	2	3	3	3	3	4	3	3	3	4	3	3	3	3	2	3	4	0	2	4	3	4	3	2	3	3	3	3	4	3	3	3	4	3	3	22.9199	22.7468
P36405	ARL3	5	6	6	7	4	3	5	5	6	6	6	5	6	6	6	7	6	5	6	5	5	4	6	5	6	6	7	4	3	5	5	6	6	6	5	6	6	6	7	6	5	6	5	5	4	6	26.0178	25.8265
P36406	TRI23	1	1	1	1	1	1	1	1	1	1	1	1	1	1	1	1	1	1	1	1	1	1	1	1	1	1	1	1	1	1	1	1	1	1	1	1	1	1	1	1	1	1	1	1	1	1
P36507	MP2K2	15	15	17	15	14	12	9	12	11	14	10	11	15	14	12	13	14	14	12	11	14	12	12	8	8	9	8	7	6	4	6	6	6	6	6	8	8	6	6	7	7	6	5	7	6	6	26.2724	26.5464
P36542	ATPG	10	10	9	10	10	9	8	8	9	8	9	8	9	9	9	9	7	9	7	8	10	9	10	10	10	9	10	10	9	8	8	9	8	9	8	9	9	9	9	7	9	7	8	10	9	10	26.6095	26.3993
P36543	VATE1	6	6	6	6	7	5	5	6	7	8	5	3	6	7	5	6	7	5	4	4	5	6	5	6	6	6	6	7	5	5	6	7	8	5	3	6	7	5	6	7	5	4	4	5	6	5	24.8798	24.4233
P36551	HEM6	9	10	11	11	11	12	10	10	14	12	12	8	11	9	11	13	11	10	13	13	14	11	13	9	10	11	11	11	12	10	10	14	12	12	8	11	9	11	13	11	10	13	13	14	11	13	25.3539	25.2442
P36578	RL4	34	34	35	27	34	29	28	27	30	34	31	28	33	33	31	30	31	30	31	30	33	32	31	34	34	35	27	34	29	28	27	30	34	31	28	33	33	31	30	31	30	31	30	33	32	31	30.5686	30.5634
P36639	8ODP	2	3	2	1	1	2	0	1	1	2	0	1	1	0	1	3	3	1	2	1	2	2	2	2	3	2	1	1	2	0	1	1	2	0	1	1	0	1	3	3	1	2	1	2	2	2	22.5907	22.4329
P36776	LONM	22	24	22	24	20	20	12	14	15	18	17	15	22	21	21	20	24	22	15	17	23	19	18	22	24	22	24	20	20	12	14	15	18	17	15	22	21	21	20	24	22	15	17	23	19	18	26.2581	26.3797
P36871	PGM1	28	30	27	21	21	19	20	24	22	22	19	21	27	26	27	20	20	21	20	23	25	24	24	28	30	27	21	21	19	20	24	22	22	19	21	27	26	27	20	20	21	20	23	25	24	24	28.2634	28.1964
P36873	PP1G	16	16	17	16	16	18	14	13	15	17	14	17	16	18	18	17	16	15	14	13	16	16	18	2	2	2	2	1	3	3	3	2	2	1	2	2	2	2	2	2	2	3	3	2	2	3	24.283	24.0572
P36915	GNL1	9	10	11	11	9	4	5	4	7	11	4	6	9	9	8	11	10	9	2	2	9	8	8	9	10	11	11	9	4	5	4	7	11	4	6	9	9	8	11	10	9	2	2	9	8	8	24.5859	24.9436
P36954	RPB9	1	0	0	1	1	1	2	0	1	1	0	1	1	1	1	1	1	1	1	0	1	1	1	1	0	0	1	1	1	2	0	1	1	0	1	1	1	1	1	1	1	1	0	1	1	1
P36957	ODO2	14	13	13	13	13	12	13	12	12	14	12	11	15	13	13	12	11	10	13	12	14	15	15	14	13	13	13	13	12	13	12	12	14	12	11	15	13	13	12	11	10	13	12	14	15	15	26.402	26.2853
P36969	GPX4	4	3	4	4	4	4	3	5	4	4	2	4	2	2	1	2	3	2	3	3	4	4	4	4	3	4	4	4	4	3	5	4	4	2	4	2	2	1	2	3	2	3	3	4	4	4	23.6267	23.6847
P37059	DHB2	5	5	5	8	9	6	0	0	0	1	1	6	5	6	5	2	4	6	0	0	7	7	6	5	5	5	8	9	6	0	0	0	1	1	6	5	6	5	2	4	6	0	0	7	7	6	22.9743	22.8768
P37108	SRP14	5	5	6	5	5	4	6	5	5	7	6	5	6	6	6	5	5	5	4	5	7	7	7	5	5	6	5	5	4	6	5	5	7	6	5	6	6	6	5	5	5	4	5	7	7	7	25.7234	25.8518
P37173	TGFR2	1	0	1	0	0	0	0	0	0	0	0	0	0	0	0	0	0	0	0	0	0	0	0	1	0	1	0	0	0	0	0	0	0	0	0	0	0	0	0	0	0	0	0	0	0	0
P37198	NUP62	6	4	6	8	6	6	4	4	4	9	5	2	7	7	6	7	6	6	4	6	8	8	8	6	4	6	8	6	6	4	4	4	9	5	2	7	7	6	7	6	6	4	6	8	8	8	24.6094	24.2968
P37235	HPCL1	7	6	7	7	7	6	3	3	5	8	4	5	8	7	8	8	8	8	3	4	6	5	2	7	6	7	7	7	6	3	3	5	8	4	5	8	7	8	8	8	8	3	4	6	5	2	23.9578	23.8987
P37268	FDFT	2	1	2	0	0	0	0	0	0	0	0	0	0	0	1	0	0	0	0	0	0	0	0	2	1	2	0	0	0	0	0	0	0	0	0	0	0	1	0	0	0	0	0	0	0	0
P37802	TAGL2	16	15	15	15	16	13	13	15	15	14	15	14	15	17	17	15	15	16	13	16	14	14	16	16	15	15	15	16	13	13	15	15	14	15	14	15	17	17	15	15	16	13	16	14	14	16	30.6679	30.6363
P37837	TALDO	17	19	18	19	19	17	9	14	17	20	18	20	19	19	18	16	15	17	14	17	20	20	21	17	19	18	19	19	17	9	14	17	20	18	20	19	19	18	16	15	17	14	17	20	20	21	28.7577	28.7299
P37840	SYUA	1	1	0	7	7	8	6	7	7	6	4	2	9	10	10	4	6	5	6	5	9	10	10	1	1	0	7	7	8	6	7	7	6	4	2	9	10	10	4	6	5	6	5	9	10	10
P38117	ETFB	11	11	10	12	11	10	12	10	13	12	11	12	9	11	10	13	11	12	14	12	11	12	12	11	11	10	12	11	10	12	10	13	12	11	12	9	11	10	13	11	12	14	12	11	12	12	25.9744	26.0725
P38159	RBMX	12	11	11	14	14	14	10	11	11	14	13	13	13	14	14	13	13	11	11	9	13	15	16	4	4	5	5	5	5	4	5	5	4	5	5	4	5	5	5	5	5	5	4	4	5	6	27.0235	26.8471
P38435	VKGC	4	4	4	4	4	2	3	1	2	0	1	4	5	5	5	5	5	6	1	2	4	2	2	4	4	4	4	4	2	3	1	2	0	1	4	5	5	5	5	5	6	1	2	4	2	2	23.7209	23.4302
P38570	ITAE	0	0	0	0	0	1	2	2	2	1	1	1	0	0	0	0	0	0	2	2	1	1	1	0	0	0	0	0	1	2	2	2	1	1	1	0	0	0	0	0	0	2	2	1	1	1
P38571	LICH	2	3	2	2	2	1	0	1	0	2	2	2	2	1	1	2	1	1	1	1	2	1	2	2	3	2	2	2	1	0	1	0	2	2	2	2	1	1	2	1	1	1	1	2	1	2	22.9303	22.8603
P38606	VATA	23	24	23	23	24	24	21	23	22	26	22	16	24	23	22	25	26	25	19	20	25	24	24	23	24	23	23	24	24	21	23	22	26	22	16	24	23	22	25	26	25	19	20	25	24	24	27.7805	27.7936
P38646	GRP75	33	34	31	33	31	32	33	33	32	34	32	26	33	34	36	33	34	31	33	35	32	34	34	33	34	31	33	31	32	33	33	32	34	32	26	33	34	36	33	34	31	33	35	32	34	34	28.9367	29.0333
P38919	IF4A3	19	18	21	21	20	20	20	21	23	20	22	20	21	23	21	20	18	16	19	19	23	19	21	16	15	18	18	17	18	17	18	19	17	18	17	18	20	18	17	15	13	16	16	20	17	18	26.7292	26.6606
P38936	CDN1A	2	2	1	1	0	0	0	0	0	0	0	0	1	0	0	2	2	3	0	0	0	0	0	2	2	1	1	0	0	0	0	0	0	0	0	1	0	0	2	2	3	0	0	0	0	0	22.0345	21.7838
P39019	RS19	9	11	11	9	11	10	9	10	10	9	9	10	8	11	10	9	9	8	8	8	9	10	11	9	11	11	9	11	10	9	10	10	9	9	10	8	11	10	9	9	8	8	8	9	10	11	28.7929	28.5244
P39023	RL3	26	26	27	24	27	21	25	24	27	24	27	20	25	24	25	23	23	23	24	26	24	23	24	26	26	27	24	27	21	25	24	27	24	27	20	25	24	25	23	23	23	24	26	24	23	24	29.8255	29.8209
P39059	COFA1	10	14	13	12	13	11	8	10	11	6	6	5	4	5	2	9	11	11	6	3	6	3	5	10	14	13	12	13	11	8	10	11	6	6	5	4	5	2	9	11	11	6	3	6	3	5	25.6238	25.6935
P39060	COIA1	7	6	7	12	11	8	3	3	3	5	4	4	3	4	6	7	8	6	2	3	12	10	12	7	6	7	12	11	8	3	3	3	5	4	4	3	4	6	7	8	6	2	3	12	10	12	24.1899	24.2559
P39656	OST48	13	13	13	13	14	13	11	12	13	13	13	8	12	12	13	13	14	14	12	13	13	14	14	13	13	13	13	14	13	11	12	13	13	13	8	12	12	13	13	14	14	12	13	13	14	14	29.0115	29.0052
P39687	AN32A	9	7	7	9	10	9	8	10	9	9	8	7	9	9	9	7	8	7	8	9	11	9	11	5	3	3	5	6	5	5	7	5	5	5	3	5	5	5	3	4	3	5	6	7	5	7	25.9661	25.4881
P39748	FEN1	6	7	5	6	7	5	12	12	12	6	9	6	7	7	5	7	7	7	12	12	7	8	7	6	7	5	6	7	5	12	12	12	6	9	6	7	7	5	7	7	7	12	12	7	8	7	24.8222	24.8292
P40121	CAPG	11	10	9	10	10	10	9	10	10	11	10	6	10	10	10	12	10	10	6	8	9	8	8	11	10	9	10	10	10	9	10	10	11	10	6	10	10	10	12	10	10	6	8	9	8	8	25.913	25.9061
P40123	CAP2	10	11	10	9	10	8	2	1	1	7	2	2	10	11	8	7	10	8	1	1	3	2	3	9	10	9	8	9	7	1	0	0	6	1	1	9	10	7	6	9	7	0	0	2	1	2	25.6483	25.4764
P40189	IL6RB	10	13	13	10	11	8	9	11	11	9	4	6	15	17	16	11	10	14	9	9	8	5	4	10	13	13	10	11	8	9	11	11	9	4	6	15	17	16	11	10	14	9	9	8	5	4	25.4949	25.4195
P40222	TXLNA	12	9	10	8	10	11	8	9	10	10	7	7	10	9	11	12	10	12	9	8	6	7	6	12	9	10	8	10	11	8	9	10	10	7	7	10	9	11	12	10	12	9	8	6	7	6	25.1095	25.186
P40227	TCPZ	29	27	26	26	29	24	24	25	25	28	24	25	26	23	24	25	26	27	25	27	26	23	24	23	21	20	20	23	18	18	19	19	22	18	19	20	17	18	19	20	21	19	21	20	18	18	29.1527	29.2451
P40261	NNMT	7	9	7	8	7	7	8	9	9	7	8	7	8	8	7	7	8	7	7	7	7	7	7	7	9	7	8	7	7	8	9	9	7	8	7	8	8	7	7	8	7	7	7	7	7	7	29.4159	29.7347
P40306	PSB10	3	2	2	1	1	2	1	1	1	3	1	1	3	2	2	2	3	3	2	1	3	2	3	3	2	2	1	1	2	1	1	1	3	1	1	3	2	2	2	3	3	2	1	3	2	3	24.2169	24.2782
P40424	PBX1	0	0	0	3	3	1	0	1	2	3	3	1	0	1	0	1	0	0	2	1	5	4	5	0	0	0	1	1	1	0	0	0	0	0	1	0	1	0	0	0	0	1	0	1	1	1
P40426	PBX3	0	0	0	3	3	0	0	0	1	3	2	3	0	1	0	2	1	1	0	0	6	4	5	0	0	0	0	0	0	0	0	0	0	0	2	0	0	0	0	0	0	0	0	1	1	1
P40429	RL13A	13	13	13	12	13	9	9	9	13	12	12	10	11	13	11	12	11	11	8	9	14	9	10	13	13	13	12	13	9	9	9	13	12	12	10	11	13	11	12	11	11	8	9	14	9	10	28.2754	28.184
P40616	ARL1	5	5	5	5	4	5	5	5	5	4	4	3	5	5	5	5	5	5	5	5	5	5	5	5	5	5	5	4	5	5	5	5	4	4	3	5	5	5	5	5	5	5	5	5	5	5	26.2775	26.1864
P40763	STAT3	19	26	22	23	27	21	15	20	19	23	16	16	25	25	25	23	22	20	20	20	29	25	24	19	26	22	23	27	21	15	20	19	23	16	16	25	25	25	23	22	20	20	20	29	25	24	26.4677	26.4279
P40818	UBP8	2	1	0	0	1	2	2	1	2	0	2	2	0	1	0	1	1	0	0	0	2	2	1	2	1	0	0	1	2	2	1	2	0	2	2	0	1	0	1	1	0	0	0	2	2	1	21.5594
P40855	PEX19	0	0	1	2	3	2	3	3	2	3	2	0	0	0	0	2	3	1	3	3	2	2	3	0	0	1	2	3	2	3	3	2	3	2	0	0	0	0	2	3	1	3	3	2	2	3
P40925	MDHC	14	14	13	11	12	12	14	13	13	13	13	13	12	12	13	11	10	11	13	13	13	13	13	14	14	13	11	12	12	14	13	13	13	13	13	12	12	13	11	10	11	13	13	13	13	13	28.6216	28.6268
P40926	MDHM	18	20	17	19	20	20	17	20	17	20	16	18	17	17	19	17	15	17	18	19	19	19	20	18	20	17	19	20	20	17	20	17	20	16	18	17	17	19	17	15	17	18	19	19	19	20	29.6795	29.6899
P40937	RFC5	1	1	2	0	2	1	1	1	0	0	1	0	0	0	1	0	1	1	2	2	2	1	2	1	1	2	0	2	1	1	1	0	0	1	0	0	0	1	0	1	1	2	2	2	1	2
P40938	RFC3	1	0	1	0	1	2	1	2	3	1	0	1	1	0	0	0	1	0	2	2	0	1	1	1	0	1	0	1	2	1	2	3	1	0	1	1	0	0	0	1	0	2	2	0	1	1
P40939	ECHA	32	29	29	29	30	31	32	31	32	33	31	28	34	31	32	29	27	30	30	30	33	32	34	32	29	29	29	30	31	32	31	32	33	31	28	34	31	32	29	27	30	30	30	33	32	34	28.887	28.8917
P41091	IF2G	21	21	20	20	19	15	16	17	19	20	18	16	20	19	20	18	19	20	16	17	19	17	19	21	21	20	20	19	15	16	17	19	20	18	16	20	19	20	18	19	20	16	17	19	17	19	27.9656	28.1506
P41208	CETN2	1	1	0	3	3	3	2	2	2	3	2	0	1	2	2	2	1	1	2	2	3	2	3	1	1	0	3	3	3	2	2	2	3	2	0	1	2	2	2	1	1	2	2	3	2	3
P41214	EIF2D	2	3	2	2	2	1	1	1	1	2	1	2	2	1	1	2	2	1	1	1	1	1	0	2	3	2	2	2	1	1	1	1	2	1	2	2	1	1	2	2	1	1	1	1	1	0		21.4763
P41221	WNT5A	2	1	1	1	1	1	3	2	3	1	0	1	2	2	1	0	0	0	1	2	0	0	0	2	1	1	1	1	1	3	2	3	1	0	1	2	2	1	0	0	0	1	2	0	0	0
P41222	PTGDS	0	0	0	0	0	0	0	0	0	0	0	0	0	0	0	0	0	0	0	0	2	1	1	0	0	0	0	0	0	0	0	0	0	0	0	0	0	0	0	0	0	0	0	2	1	1
P41223	BUD31	4	4	3	4	4	2	5	5	5	5	5	2	4	3	4	4	4	4	4	6	3	4	4	4	4	3	4	4	2	5	5	5	5	5	2	4	3	4	4	4	4	4	6	3	4	4	22.9341	22.833
P41226	UBA7	5	6	6	4	7	3	0	1	1	5	2	4	3	5	3	5	6	7	1	1	9	4	6	5	6	6	4	7	3	0	1	1	5	2	4	3	5	3	5	6	7	1	1	9	4	6	23.4823	23.2406
P41227	NAA10	6	8	5	7	6	5	6	6	6	7	6	6	5	6	7	8	9	8	5	7	6	6	7	6	8	5	7	6	5	6	6	6	7	6	6	5	6	7	8	9	8	5	7	6	6	7	25.1975	25.1367
P41236	IPP2	2	1	1	2	2	2	2	2	1	2	0	0	3	2	3	2	3	3	2	2	2	2	3	2	1	1	2	2	2	2	2	1	2	0	0	3	2	3	2	3	3	2	2	2	2	3
P41240	CSK	11	10	13	5	8	5	5	4	4	7	2	4	8	8	10	7	7	7	4	4	4	0	2	11	10	13	5	8	5	5	4	4	7	2	4	8	8	10	7	7	7	4	4	4	0	2	24.1729	24.226
P41250	SYG	33	33	33	31	29	30	28	28	28	32	29	29	28	29	30	27	29	27	27	24	33	32	32	33	33	33	31	29	30	28	28	28	32	29	29	28	29	30	27	29	27	27	24	33	32	32	30.044	30.0225
P41252	SYIC	52	52	53	47	48	42	36	42	40	45	33	26	50	44	47	50	50	49	35	39	43	39	39	52	52	53	47	48	42	36	42	40	45	33	26	50	44	47	50	50	49	35	39	43	39	39	29.0875	29.0996
P41567	EIF1	9	8	9	7	7	7	6	8	6	8	7	3	11	9	9	6	9	7	6	6	7	5	8	5	5	5	4	3	3	3	4	3	4	4	1	6	5	5	3	5	3	3	3	4	3	4	27.4567	27.3589
P41743	KPCI	6	6	5	5	6	4	0	1	1	5	1	1	5	3	6	5	4	5	0	0	1	4	1	6	6	5	5	6	4	0	1	1	5	1	1	5	3	6	5	4	5	0	0	1	4	1	24.2133	23.9867
P42025	ACTY	13	13	12	12	13	8	10	10	10	13	11	9	12	13	13	14	13	14	7	9	11	9	10	5	6	4	5	6	4	5	3	3	6	3	2	6	6	6	6	5	6	3	3	4	6	4	25.0726	25.3441
P42126	ECI1	3	4	4	5	6	4	4	5	5	5	6	2	6	5	6	5	4	5	4	3	6	4	5	3	4	4	5	6	4	4	5	5	5	6	2	6	5	6	5	4	5	4	3	6	4	5	24.0105	23.8183
P42166	LAP2A	12	13	13	15	14	14	14	15	15	14	15	9	10	12	12	11	14	15	14	16	15	16	15	5	5	5	4	5	5	5	5	4	4	5	2	3	3	3	4	7	7	6	6	4	4	4	26.4078	26.4884
P42167	LAP2B	11	14	13	18	16	15	13	16	15	15	14	11	12	15	13	11	12	13	11	15	18	19	18	4	6	5	7	7	6	4	6	4	5	4	4	5	6	4	4	5	5	3	5	7	7	7	24.7561	24.8534
P42224	STAT1	35	35	34	26	28	27	20	28	29	32	30	28	31	27	32	32	32	28	25	22	25	26	22	35	35	34	26	28	27	20	28	29	32	30	28	31	27	32	32	32	28	25	22	25	26	22	28.8025	28.8712
P42226	STAT6	9	10	10	13	10	8	5	5	7	10	8	8	10	8	10	10	9	8	8	5	13	12	12	9	10	10	13	10	8	5	5	7	10	8	8	10	8	10	10	9	8	8	5	13	12	12	24.9034	25.0451
P42229	STA5A	1	0	0	1	2	0	0	0	0	2	1	1	5	4	3	1	1	1	1	2	8	7	9	0	0	0	0	1	0	0	0	0	0	0	0	2	1	1	0	0	0	0	0	3	3	4
P42285	SK2L2	10	9	12	11	10	8	12	11	15	8	6	5	10	9	10	8	8	8	13	18	12	9	9	10	9	12	11	10	8	12	11	15	8	6	5	10	9	10	8	8	8	13	18	12	9	9	24.4628	24.6981
P42330	AK1C3	11	7	9	10	10	9	6	5	5	13	10	9	14	14	13	9	10	10	7	8	14	13	14	5	2	4	4	4	4	1	1	0	6	5	4	7	7	6	3	3	4	3	3	7	6	7	24.3207	24.463
P42345	MTOR	12	8	11	7	10	6	1	3	2	4	4	5	7	8	7	3	7	4	4	2	9	7	4	12	8	11	7	10	6	1	3	2	4	4	5	7	8	7	3	7	4	4	2	9	7	4	23.887	24.084
P42566	EPS15	8	9	8	6	8	5	3	2	4	9	0	6	9	7	8	8	8	6	0	4	5	7	10	8	9	8	6	8	5	3	2	4	9	0	6	9	7	8	8	8	6	0	4	5	7	10	23.8273	24.1022
P42574	CASP3	7	9	8	6	6	6	2	2	3	7	4	3	5	5	6	5	4	6	0	2	2	5	3	7	9	8	6	6	6	2	2	3	7	4	3	5	5	6	5	4	6	0	2	2	5	3	24.2469	24.1882
P42677	RS27	6	6	5	6	6	5	5	5	6	6	5	5	6	6	6	6	6	5	6	6	5	5	5	3	3	3	3	3	3	3	2	3	3	3	3	3	3	3	3	3	3	3	3	3	3	3	27.5032	27.5472
P42695	CNDD3	0	0	0	1	0	0	0	0	1	0	0	0	0	0	0	0	0	0	1	1	0	0	0	0	0	0	1	0	0	0	0	1	0	0	0	0	0	0	0	0	0	1	1	0	0	0
P42696	RBM34	1	1	1	0	0	0	0	1	0	1	0	0	1	0	0	1	1	1	0	0	1	0	0	1	1	1	0	0	0	0	1	0	1	0	0	1	0	0	1	1	1	0	0	1	0	0
P42704	LPPRC	47	53	49	54	55	45	42	41	47	49	43	32	56	56	56	49	53	52	45	46	51	44	46	47	53	49	54	55	45	42	41	47	49	43	32	56	56	56	49	53	52	45	46	51	44	46	28.1669	28.1935
P42765	THIM	13	12	15	17	20	16	10	9	11	18	15	12	18	18	16	16	16	16	13	11	20	20	18	13	12	15	17	20	16	10	9	11	18	15	12	18	18	16	16	16	16	13	11	20	20	18	25.8881	25.9339
P42766	RL35	7	8	8	7	8	7	5	7	8	7	8	8	8	8	8	8	7	8	6	6	7	8	8	7	8	8	7	8	7	5	7	8	7	8	8	8	8	8	8	7	8	6	6	7	8	8	27.8505	28.1969
P42785	PCP	10	10	10	11	10	8	8	8	8	12	12	9	10	12	11	9	8	9	8	7	11	10	11	10	10	10	11	10	8	8	8	8	12	12	9	10	12	11	9	8	9	8	7	11	10	11	26.2803	26.2895
P42892	ECE1	18	20	20	17	18	15	12	11	10	20	13	13	16	16	15	20	19	17	11	13	20	16	18	18	20	20	17	18	15	12	11	10	20	13	13	16	16	15	20	19	17	11	13	20	16	18	26.2904	26.2552
P43007	SATT	1	1	2	1	1	1	0	0	0	0	0	0	0	0	1	1	1	1	0	0	0	0	0	1	1	2	1	1	1	0	0	0	0	0	0	0	0	1	1	1	1	0	0	0	0	0
P43034	LIS1	19	19	22	16	14	15	12	16	17	17	14	14	18	18	16	19	22	21	14	13	14	13	14	19	19	22	16	14	15	12	16	17	17	14	14	18	18	16	19	22	21	14	13	14	13	14	26.7637	26.983
P43155	CACP	2	2	2	5	5	4	1	1	2	6	1	4	3	5	3	6	6	5	1	2	8	5	8	2	2	2	5	5	4	1	1	2	6	1	4	3	5	3	6	6	5	1	2	8	5	8
P43235	CATK	1	1	0	2	2	1	0	0	0	2	0	1	1	1	1	1	2	1	1	1	1	1	2	0	0	0	1	1	0	0	0	0	1	0	0	0	0	0	0	1	0	0	1	0	0	1
P43243	MATR3	28	28	28	31	31	26	27	28	26	31	27	28	30	26	28	25	28	27	27	28	31	27	28	28	28	28	31	31	26	27	28	26	31	27	28	30	26	28	25	28	27	27	28	31	27	28	28.0689	27.988
P43246	MSH2	5	6	6	6	5	3	4	5	5	6	3	3	5	4	3	6	6	7	6	7	3	3	4	5	6	6	6	5	3	4	5	5	6	3	3	5	4	3	6	6	7	6	7	3	3	4	24.002	24.1194
P43304	GPDM	13	13	15	24	27	26	18	16	19	20	18	20	22	22	23	25	22	24	19	20	34	33	33	13	13	15	24	27	26	18	16	19	20	18	20	22	22	23	25	22	24	19	20	34	33	33	25.8561	25.8644
P43307	SSRA	4	4	4	4	4	4	4	4	4	4	4	3	4	5	4	5	5	4	4	4	4	4	4	4	4	4	4	4	4	4	4	4	4	4	3	4	5	4	5	5	4	4	4	4	4	4	27.2796	26.9489
P43378	PTN9	2	2	3	3	2	1	0	0	0	1	1	1	1	3	3	2	3	3	2	0	3	2	2	2	2	3	3	2	1	0	0	0	1	1	1	1	3	3	2	3	3	2	0	3	2	2
P43487	RANG	6	7	6	7	7	7	8	8	8	7	7	7	7	7	7	6	6	6	7	8	7	7	7	6	7	6	7	7	7	8	8	8	7	7	7	7	7	7	6	6	6	7	8	7	7	7	27.8986	27.6231
P43490	NAMPT	27	26	27	27	27	23	24	25	28	29	19	21	25	26	25	26	27	25	25	28	30	26	29	27	26	27	27	27	23	24	25	28	29	19	21	25	26	25	26	27	25	25	28	30	26	29	28.7582	28.8174
P43686	PRS6B	16	18	18	20	18	18	16	16	14	19	15	16	18	18	18	18	20	18	14	14	18	20	19	16	18	18	20	18	18	16	16	14	19	15	16	18	18	18	18	20	18	14	14	18	20	19	27.823	27.582
P43897	EFTS	7	7	7	5	5	4	4	4	3	5	4	6	6	5	5	6	6	6	5	5	4	5	4	7	7	7	5	5	4	4	4	3	5	4	6	6	5	5	6	6	6	5	5	4	5	4	24.0844	24.2848
P45381	ACY2	1	1	1	1	1	1	0	0	0	1	0	0	1	3	4	0	0	0	0	0	4	4	4	1	1	1	1	1	1	0	0	0	1	0	0	1	3	4	0	0	0	0	0	4	4	4
P45877	PPIC	4	4	4	4	4	3	1	1	1	3	1	3	3	4	4	3	2	3	1	1	4	4	4	4	4	4	4	4	3	1	1	1	3	1	3	3	4	4	3	2	3	1	1	4	4	4	25.0294	25.1598
P45880	VDAC2	17	17	17	16	15	16	13	15	15	16	16	14	17	17	17	14	15	15	14	15	17	17	17	17	17	17	16	15	16	13	15	15	16	16	14	17	17	17	14	15	15	14	15	17	17	17	28.5676	28.6485
P45954	ACDSB	0	1	0	4	4	5	1	1	1	6	4	2	3	6	5	5	4	5	2	1	5	4	5	0	1	0	4	4	5	1	1	1	6	4	2	3	6	5	5	4	5	2	1	5	4	5
P45973	CBX5	5	4	6	5	6	6	9	7	8	6	6	4	6	6	6	6	6	6	9	7	7	7	7	4	3	5	4	5	5	8	6	7	5	5	4	5	5	5	5	5	5	8	6	6	6	6	24.9206	25.047
P45974	UBP5	19	22	21	19	17	17	19	17	19	16	20	12	16	18	17	17	19	20	19	16	19	16	18	17	20	19	17	15	16	18	16	18	15	19	11	15	16	15	16	17	18	17	15	17	15	17	27.2657	27.1684
P45984	MK09	1	1	1	0	0	0	0	0	0	1	0	0	2	1	0	0	0	0	0	0	0	1	1	1	1	1	0	0	0	0	0	0	1	0	0	2	1	0	0	0	0	0	0	0	1	1
P45985	MP2K4	3	5	5	3	3	3	1	1	0	4	0	3	5	3	5	5	5	3	0	1	3	2	5	3	5	5	3	3	3	1	1	0	4	0	3	5	3	5	5	5	3	0	1	3	2	5	24.228	24.1896
P46013	KI67	4	5	5	3	2	0	3	1	1	0	0	0	12	10	9	0	3	1	3	1	0	0	0	4	5	5	3	2	0	3	1	1	0	0	0	12	10	9	0	3	1	3	1	0	0	0	21.982	22.4075
P46060	RAGP1	21	22	21	22	25	10	17	17	21	24	15	14	22	22	18	23	27	26	17	17	22	15	16	21	22	21	22	25	10	17	17	21	24	15	14	22	22	18	23	27	26	17	17	22	15	16	27.2501	27.36
P46063	RECQ1	27	27	26	25	25	23	20	22	23	25	20	16	25	27	25	24	23	23	21	22	26	26	25	27	27	26	25	25	23	20	22	23	25	20	16	25	27	25	24	23	23	21	22	26	26	25	27.6373	27.6716
P46087	NOP2	8	5	5	6	4	7	7	7	7	5	5	3	7	8	8	8	7	8	8	5	7	6	7	8	5	5	6	4	7	7	7	7	5	5	3	7	8	8	8	7	8	8	5	7	6	7	24.2524	24.3471
P46100	ATRX	0	0	0	0	3	2	0	0	0	2	0	2	0	0	1	4	4	3	0	0	1	2	0	0	0	0	0	3	2	0	0	0	2	0	2	0	0	1	4	4	3	0	0	1	2	0
P46108	CRK	8	8	7	7	8	8	9	9	9	9	9	6	9	6	10	8	9	8	7	8	9	7	7	8	8	7	7	8	8	9	9	9	9	9	6	9	6	10	8	9	8	7	8	9	7	7	25.3891	24.9005
P46109	CRKL	9	7	8	7	9	7	7	8	7	12	7	9	11	12	10	12	10	9	6	7	11	11	12	9	7	8	7	9	7	7	8	7	12	7	9	11	12	10	12	10	9	6	7	11	11	12	25.2554	24.7667
P46199	IF2M	0	1	1	1	0	0	0	1	0	0	0	0	0	0	0	1	1	0	0	0	1	1	0	0	1	1	1	0	0	0	1	0	0	0	0	0	0	0	1	1	0	0	0	1	1	0
P46379	BAG6	7	8	8	7	8	7	7	7	8	7	6	4	10	9	9	9	8	10	7	5	6	6	5	7	8	8	7	8	7	7	7	8	7	6	4	10	9	9	9	8	10	7	5	6	6	5	24.3058	24.4057
P46439	GSTM5	8	7	7	9	7	8	6	6	7	6	4	5	9	8	9	6	6	6	7	8	7	5	6	1	0	1	1	0	1	0	0	1	1	0	0	1	1	1	0	0	0	1	1	1	1	1
P46459	NSF	32	29	31	28	27	25	17	18	20	26	21	25	26	25	26	25	26	28	18	20	25	29	25	32	29	31	28	27	25	17	18	20	26	21	25	26	25	26	25	26	28	18	20	25	29	25	27.2989	27.2976
P46527	CDN1B	0	0	0	0	0	0	0	0	0	0	0	0	0	0	0	0	0	0	0	0	0	2	1	0	0	0	0	0	0	0	0	0	0	0	0	0	0	0	0	0	0	0	0	0	2	1
P46734	MP2K3	6	5	5	3	3	2	3	2	2	2	1	1	3	3	3	2	4	2	0	1	2	2	2	6	5	5	3	3	2	3	2	2	2	1	1	3	3	3	2	4	2	0	1	2	2	2	23.2213	23.2568
P46736	BRCC3	3	1	3	2	3	1	1	2	2	2	1	1	3	2	2	1	2	3	1	1	3	3	3	3	1	3	2	3	1	1	2	2	2	1	1	3	2	2	1	2	3	1	1	3	3	3	22.3604
P46776	RL27A	10	10	10	7	8	7	9	9	9	9	9	9	10	10	10	9	8	7	10	10	8	9	8	10	10	10	7	8	7	9	9	9	9	9	9	10	10	10	9	8	7	10	10	8	9	8	28.7524	28.8038
P46777	RL5	18	19	15	15	17	13	16	17	17	20	17	17	16	19	20	14	16	17	15	15	16	17	16	18	19	15	15	17	13	16	17	17	20	17	17	16	19	20	14	16	17	15	15	16	17	16	29.3767	29.5013
P46778	RL21	10	11	9	6	9	4	8	7	7	10	9	8	9	9	10	8	9	8	7	7	10	8	9	10	11	9	6	9	4	8	7	7	10	9	8	9	9	10	8	9	8	7	7	10	8	9	27.915	28.0413
P46779	RL28	12	10	9	11	12	10	9	12	12	11	11	12	11	12	11	8	9	10	10	11	11	10	12	12	10	9	11	12	10	9	12	12	11	11	12	11	12	11	8	9	10	10	11	11	10	12	28.2962	28.3274
P46781	RS9	16	17	17	17	17	17	16	15	16	17	15	17	17	17	16	15	15	14	16	16	17	15	16	16	17	17	17	17	17	16	15	16	17	15	17	17	17	16	15	15	14	16	16	17	15	16	29.565	29.5563
P46782	RS5	12	14	13	12	12	10	11	13	13	11	13	11	12	12	14	11	11	11	11	11	13	11	12	12	14	13	12	12	10	11	13	13	11	13	11	12	12	14	11	11	11	11	11	13	11	12	29.5061	29.4902
P46783	RS10	10	10	10	10	8	8	8	9	8	10	8	8	10	9	9	8	8	8	8	8	10	9	9	10	10	10	10	8	8	8	9	8	10	8	8	10	9	9	8	8	8	8	8	10	9	9	27.7652	27.9043
P46821	MAP1B	75	75	82	67	69	67	28	29	33	67	48	51	68	65	64	56	56	60	20	20	60	61	63	73	73	80	65	67	66	27	28	32	65	46	49	66	63	62	54	54	58	19	19	58	60	62	29.4937	29.5548
P46926	GNPI1	5	7	8	6	8	4	3	3	4	8	5	7	8	8	9	8	5	8	3	5	9	9	8	3	3	4	3	4	2	1	2	2	4	3	4	4	4	5	5	3	5	2	3	5	5	4	21.9797	23.0165
P46934	NEDD4	3	3	1	3	4	1	1	1	1	4	1	5	4	2	3	1	2	2	2	1	4	3	3	1	1	0	1	3	1	1	1	1	2	1	3	2	1	2	0	0	0	2	1	2	3	2	22.5506	22.6763
P46937	YAP1	8	7	4	10	10	8	5	6	7	10	8	6	8	8	10	10	9	9	8	4	7	8	9	8	7	4	10	10	8	5	6	7	10	8	6	8	8	10	10	9	9	8	4	7	8	9	25.2514	25.148
P46939	UTRO	46	53	52	45	43	47	8	7	12	47	21	36	40	42	39	45	42	40	11	12	51	48	46	46	53	52	45	43	47	8	7	12	47	21	36	40	42	39	45	42	40	11	12	51	48	46	27.2917	27.3716
P46940	IQGA1	94	94	93	92	92	84	78	77	83	88	83	76	88	87	90	84	86	90	76	83	92	91	90	89	89	88	87	86	80	75	72	79	83	79	72	83	82	85	80	82	84	73	81	87	86	85	30.9749	31.0484
P46976	GLYG	7	6	5	8	6	4	3	4	4	7	3	4	6	7	6	6	6	6	2	4	6	7	6	7	6	5	8	6	4	3	4	4	7	3	4	6	7	6	6	6	6	2	4	6	7	6	24.7495	24.6656
P46977	STT3A	14	14	14	13	14	13	10	9	11	11	9	14	14	14	14	11	12	12	11	11	12	12	13	13	13	13	12	13	13	10	9	10	10	9	13	13	13	13	10	11	11	11	11	11	11	12	28.3115	28.5346
P47712	PA24A	6	8	7	7	9	3	6	7	8	5	2	3	12	12	12	4	1	3	7	7	12	10	7	6	8	7	7	9	3	6	7	8	5	2	3	12	12	12	4	1	3	7	7	12	10	7	23.6593	23.6305
P47755	CAZA2	12	13	15	14	13	11	14	11	14	14	14	7	14	15	14	14	14	14	12	12	14	13	13	9	10	12	11	10	10	12	10	12	11	12	5	12	12	12	11	11	11	11	11	11	11	11	27.1398	26.9505
P47756	CAPZB	20	19	20	20	19	17	16	17	18	20	18	16	20	18	18	17	14	16	18	19	18	21	22	20	19	20	20	19	17	16	17	18	20	18	16	20	18	18	17	14	16	18	19	18	21	22	28.7608	28.875
P47813	IF1AX	5	6	8	6	7	4	5	6	5	6	6	5	6	6	8	6	7	6	5	5	6	6	8	2	1	2	2	2	1	1	2	1	2	1	2	2	2	2	2	2	2	2	2	2	2	2	25.8043	25.6532
P47895	AL1A3	18	20	20	20	22	14	10	10	13	14	13	10	21	19	19	20	20	22	13	13	17	15	13	14	16	16	16	18	11	9	9	10	10	10	7	17	15	15	16	16	18	12	11	13	11	10	26.3446	26.5122
P47897	SYQ	34	35	34	35	37	28	23	27	26	33	24	25	37	35	35	33	33	34	26	26	33	28	31	34	35	34	35	37	28	23	27	26	33	24	25	37	35	35	33	33	34	26	26	33	28	31	28.4151	28.3751
P47914	RL29	3	3	3	3	3	3	3	3	3	3	3	3	3	3	3	2	3	2	3	3	3	3	3	3	3	3	3	3	3	3	3	3	3	3	3	3	3	3	2	3	2	3	3	3	3	3	26.793	26.7148
P47985	UCRI	4	4	3	3	4	5	5	4	4	8	4	5	6	4	4	7	7	7	5	5	7	5	7	4	4	3	3	4	5	5	4	4	8	4	5	6	4	4	7	7	7	5	5	7	5	7	25.1005	24.9096
P48047	ATPO	10	12	11	12	12	10	9	10	11	11	11	11	11	11	11	11	10	11	10	11	12	12	12	10	12	11	12	12	10	9	10	11	11	11	11	11	11	11	11	10	11	10	11	12	12	12	27.6581	27.501
P48059	LIMS1	14	14	15	16	15	13	6	12	12	16	14	10	16	18	16	15	17	16	10	10	15	13	14	14	14	15	16	15	13	6	12	12	16	14	10	16	18	16	15	17	16	10	10	15	13	14	27.4321	27.3138
P48060	GLIP1	0	2	1	1	0	1	0	0	0	0	0	0	3	3	2	1	1	1	0	0	0	0	0	0	2	1	1	0	1	0	0	0	0	0	0	3	3	2	1	1	1	0	0	0	0	0
P48147	PPCE	26	25	23	24	23	16	11	14	14	22	12	9	22	20	23	20	20	21	11	12	22	23	22	26	25	23	24	23	16	11	14	14	22	12	9	22	20	23	20	20	21	11	12	22	23	22	26.4996	26.5227
P48163	MAOX	15	13	14	14	10	10	10	12	10	13	10	6	13	14	17	11	12	11	9	9	13	11	14	15	13	14	14	10	10	10	12	10	13	10	6	13	14	17	11	12	11	9	9	13	11	14	26.133	26.322
P48307	TFPI2	5	5	4	5	4	3	4	5	4	0	1	0	9	10	10	7	7	6	4	5	3	3	3	5	5	4	5	4	3	4	5	4	0	1	0	9	10	10	7	7	6	4	5	3	3	3	24.7388	24.2186
P48426	PI42A	3	3	3	3	3	3	1	1	1	3	2	0	2	3	3	2	2	1	1	1	3	2	2	2	2	2	2	2	2	0	0	0	2	1	0	1	2	2	2	2	1	0	0	2	2	2	23.4626	23.392
P48444	COPD	26	29	28	25	27	25	20	22	28	25	24	24	27	27	25	25	26	25	20	20	23	24	27	26	29	28	25	27	25	20	22	28	25	24	24	27	27	25	25	26	25	20	20	23	24	27	28.6809	28.5724
P48449	ERG7	12	14	15	16	15	11	4	4	6	13	10	11	12	11	13	12	13	12	7	7	11	10	11	12	14	15	16	15	11	4	4	6	13	10	11	12	11	13	12	13	12	7	7	11	10	11	25.2933	25.3596
P48506	GSH1	6	5	6	10	9	9	2	1	3	9	6	5	9	8	10	11	12	13	5	2	9	10	10	6	5	6	10	9	9	2	1	3	9	6	5	9	8	10	11	12	13	5	2	9	10	10	23.6793	23.9767
P48507	GSH0	4	4	4	4	4	4	3	3	3	4	3	4	4	4	4	4	4	4	3	3	4	4	4	4	4	4	4	4	4	3	3	3	4	3	4	4	4	4	4	4	4	3	3	4	4	4	25.4047	25.2616
P48509	CD151	2	2	2	2	2	2	1	1	0	2	1	2	2	2	2	2	2	2	0	0	2	2	2	2	2	2	2	2	2	1	1	0	2	1	2	2	2	2	2	2	2	0	0	2	2	2	24.5446
P48556	PSMD8	12	11	12	11	12	11	10	10	11	12	11	7	11	11	11	9	8	11	11	12	11	13	12	12	11	12	11	12	11	10	10	11	12	11	7	11	11	11	9	8	11	11	12	11	13	12	26.6882	26.5823
P48634	PRC2A	1	2	1	3	4	0	3	2	2	2	0	4	3	3	2	5	4	2	2	1	1	2	2	1	2	1	3	4	0	3	2	2	2	0	4	3	3	2	5	4	2	2	1	1	2	2
P48637	GSHB	9	11	12	11	12	9	5	7	6	13	8	12	13	11	10	15	13	12	5	5	12	9	11	9	11	12	11	12	9	5	7	6	13	8	12	13	11	10	15	13	12	5	5	12	9	11	25.3398	25.7523
P48643	TCPE	35	36	34	34	35	31	33	35	33	34	34	30	33	35	34	31	32	32	34	34	32	35	33	35	36	34	34	35	31	33	35	33	34	34	30	33	35	34	31	32	32	34	34	32	35	33	29.8609	29.8889
P48651	PTSS1	6	5	5	7	7	5	2	2	5	4	2	3	6	6	5	7	6	7	2	3	6	6	4	6	5	5	7	7	5	2	2	5	4	2	3	6	6	5	7	6	7	2	3	6	6	4	24.2475	24.2359
P48681	NEST	51	52	52	51	48	47	39	48	46	58	49	49	44	42	43	49	48	44	39	39	40	38	35	51	52	52	51	48	47	39	48	46	58	49	49	44	42	43	49	48	44	39	39	40	38	35	28.7638	28.6276
P48723	HSP13	3	3	3	4	3	3	3	3	3	3	3	3	2	3	3	3	3	3	3	3	3	2	3	3	3	3	4	3	3	3	3	3	3	3	3	2	3	3	3	3	3	3	3	3	2	3	23.2643	23.5248
P48729	KC1A	6	8	6	7	6	7	2	2	6	5	3	5	9	7	8	4	7	7	2	3	3	5	5	6	8	6	7	6	7	2	2	6	5	3	5	9	7	8	4	7	7	2	3	3	5	5	23.5213	24.0896
P48735	IDHP	19	22	21	21	22	20	14	14	16	19	18	16	21	22	19	19	21	19	15	17	23	21	22	18	21	20	20	21	19	13	13	15	18	17	15	20	21	18	18	20	18	14	16	22	20	21	26.8816	26.9658
P48739	PIPNB	13	14	13	9	11	9	9	9	10	12	10	9	12	11	12	13	12	13	9	10	10	8	9	12	13	12	9	10	9	8	8	9	11	9	8	11	10	11	12	11	12	8	9	9	8	9	26.3104	26.2509
P48740	MASP1	0	1	0	0	1	2	0	0	0	2	0	1	0	0	0	1	2	2	2	2	3	4	1	0	1	0	0	1	2	0	0	0	2	0	1	0	0	0	1	2	2	2	2	3	4	1
P48960	CD97	5	6	7	5	5	4	5	5	6	5	3	2	8	7	7	6	5	6	5	4	4	5	6	5	6	7	5	5	4	5	5	5	5	3	2	8	7	7	6	5	6	5	4	4	5	6	24.3237	24.4415
P49006	MRP	2	1	1	2	1	2	3	1	2	2	2	1	3	5	2	2	1	2	3	1	1	2	1	2	1	1	2	1	2	3	1	2	2	2	1	3	5	2	2	1	2	3	1	1	2	1	22.9376
P49023	PAXI	20	19	20	20	17	17	14	16	12	19	15	15	16	20	17	19	19	19	11	11	16	13	12	20	19	20	20	17	17	14	16	12	19	15	15	16	20	17	19	19	19	11	11	16	13	12	26.9597	26.797
P49137	MAPK2	2	2	1	2	2	3	2	2	1	2	3	2	3	2	2	1	1	1	1	2	2	2	2	2	1	1	2	1	3	2	2	1	2	3	2	3	2	2	1	1	1	1	2	1	2	2	22.6611
P49189	AL9A1	21	20	19	19	19	18	11	16	14	19	16	13	20	21	18	19	17	19	14	17	21	16	18	21	20	19	19	19	18	11	16	14	19	16	13	20	21	18	19	17	19	14	17	21	16	18	27.2996	27.6468
P49207	RL34	3	4	3	2	3	2	2	2	3	2	3	2	3	5	5	4	4	4	3	2	2	2	3	3	4	3	2	3	2	2	2	3	2	3	2	3	5	5	4	4	4	3	2	2	2	3	27.1468	26.8612
P49257	LMAN1	18	18	19	17	16	17	16	13	15	15	14	13	18	19	17	16	17	18	14	16	16	19	19	18	18	19	17	16	17	16	13	15	15	14	13	18	19	17	16	17	18	14	16	16	19	19	29.1852	29.2072
P49281	NRAM2	1	2	1	0	0	0	0	0	0	0	0	0	1	1	0	0	0	0	0	0	1	0	0	1	2	1	0	0	0	0	0	0	0	0	0	1	1	0	0	0	0	0	0	1	0	0		22.0599
P49321	NASP	9	9	8	15	17	13	10	12	12	19	12	9	10	10	7	12	12	14	15	15	16	16	18	9	9	8	15	17	13	10	12	12	19	12	9	10	10	7	12	12	14	15	15	16	16	18	25.4724	25.2252
P49327	FAS	95	95	99	96	94	77	80	81	84	96	93	77	94	97	94	104	100	102	89	90	86	83	84	95	95	99	96	94	77	80	81	84	96	93	77	94	97	94	104	100	102	89	90	86	83	84	30.4132	30.4905
P49354	FNTA	6	8	7	7	6	5	6	5	8	6	7	2	7	8	9	6	6	7	4	5	6	5	6	6	8	7	7	6	5	6	5	8	6	7	2	7	8	9	6	6	7	4	5	6	5	6	24.4956	24.8563
P49356	FNTB	2	3	3	1	3	1	0	1	1	2	0	0	2	2	2	2	1	1	1	0	2	2	2	2	3	3	1	3	1	0	1	1	2	0	0	2	2	2	2	1	1	1	0	2	2	2	23.7196	23.914
P49368	TCPG	32	32	33	30	31	31	26	27	29	29	29	28	33	31	30	29	30	31	27	28	32	30	28	32	32	33	30	31	31	26	27	29	29	29	28	33	31	30	29	30	31	27	28	32	30	28	29.5907	29.621
P49406	RM19	4	2	2	3	4	4	2	2	4	3	3	1	3	3	2	3	3	3	5	4	3	1	2	4	2	2	3	4	4	2	2	4	3	3	1	3	3	2	3	3	3	5	4	3	1	2	22.718
P49407	ARRB1	0	0	0	0	1	0	0	0	0	0	0	1	0	0	0	0	1	0	0	0	1	0	0	0	0	0	0	1	0	0	0	0	0	0	1	0	0	0	0	1	0	0	0	1	0	0
P49411	EFTU	29	25	27	27	26	23	25	24	24	28	28	23	29	26	27	25	26	26	26	27	31	30	30	29	25	27	27	26	23	25	24	24	28	28	23	29	26	27	25	26	26	26	27	31	30	30	28.5756	28.5489
P49419	AL7A1	20	19	19	21	20	15	15	15	14	20	18	15	19	21	18	18	18	21	14	16	21	19	19	20	19	19	21	20	15	15	15	14	20	18	15	19	21	18	18	18	21	14	16	21	19	19	27.5265	27.5149
P49441	INPP	1	3	3	2	1	3	1	1	2	3	1	1	1	2	1	2	2	2	1	1	1	3	2	1	3	3	2	1	3	1	1	2	3	1	1	1	2	1	2	2	2	1	1	1	3	2		23.2328
P49458	SRP09	4	5	5	4	5	5	3	5	5	4	5	5	4	5	5	5	5	5	4	4	5	6	6	4	5	5	4	5	5	3	5	5	4	5	5	4	5	5	5	5	5	4	4	5	6	6	26.1113	25.6796
P49459	UBE2A	1	0	0	0	0	0	0	2	3	3	1	0	2	1	2	1	3	1	1	3	0	0	0	1	0	0	0	0	0	0	2	3	3	1	0	2	1	2	1	3	1	1	3	0	0	0
P49585	PCY1A	6	6	7	7	7	7	5	4	6	7	6	5	6	7	5	7	7	8	4	5	7	8	9	6	6	7	7	7	7	5	4	6	7	6	5	6	7	5	7	7	8	4	5	7	8	9	24.9798	25.1823
P49588	SYAC	39	44	44	36	39	36	27	27	28	36	28	21	34	37	38	35	37	36	29	26	31	34	36	39	44	44	36	39	36	27	27	28	36	28	21	34	37	38	35	37	36	29	26	31	34	36	28.9653	28.958
P49589	SYCC	33	32	31	28	27	19	13	11	13	26	13	20	27	26	25	27	28	27	14	13	21	22	19	33	32	31	28	27	19	13	11	13	26	13	20	27	26	25	27	28	27	14	13	21	22	19	27.299	27.366
P49591	SYSC	24	23	22	19	22	19	15	16	18	19	19	16	16	18	21	21	18	19	17	16	20	16	19	24	23	22	19	22	19	15	16	18	19	19	16	16	18	21	21	18	19	17	16	20	16	19	28.3662	28.2496
P49593	PPM1F	6	6	7	5	6	3	2	2	1	6	3	1	6	7	6	4	6	7	3	2	5	5	5	6	6	7	5	6	3	2	2	1	6	3	1	6	7	6	4	6	7	3	2	5	5	5	24.75	24.332
P49662	CASP4	6	6	6	5	2	2	0	0	2	4	2	1	5	5	7	3	4	4	0	2	2	1	2	4	4	4	3	0	2	0	0	1	3	1	0	4	3	5	1	2	2	0	2	1	1	1	24.2917	24.4338
P49711	CTCF	0	0	0	1	0	0	0	0	0	0	0	1	2	1	0	1	1	0	0	1	0	1	1	0	0	0	1	0	0	0	0	0	0	0	1	2	1	0	1	1	0	0	1	0	1	1
P49716	CEBPD	0	2	1	3	1	3	2	2	2	2	3	3	0	0	0	2	1	2	3	2	2	2	2	0	2	1	3	1	3	2	2	2	2	3	3	0	0	0	2	1	2	3	2	2	2	2		21.7175
P49720	PSB3	12	11	10	11	12	8	9	8	8	12	11	6	10	9	10	10	12	11	8	8	10	11	12	12	11	10	11	12	8	9	8	8	12	11	6	10	9	10	10	12	11	8	8	10	11	12	27.5131	27.3434
P49721	PSB2	12	11	11	10	12	8	9	10	10	11	9	11	11	12	13	10	12	12	11	10	11	10	9	12	11	11	10	12	8	9	10	10	11	9	11	11	12	13	10	12	12	11	10	11	10	9	27.2489	27.196
P49736	MCM2	9	13	11	16	15	13	18	19	17	19	13	10	15	13	15	15	14	14	17	19	15	13	11	9	13	11	16	15	13	18	19	17	19	13	10	15	13	15	15	14	14	17	19	15	13	11	25.1405	24.9449
P49748	ACADV	24	25	24	28	26	24	23	26	25	27	23	20	25	26	26	24	26	26	21	21	26	23	30	24	25	24	28	26	24	23	26	25	27	23	20	25	26	26	24	26	26	21	21	26	23	30	27.4378	27.5647
P49750	YLPM1	5	4	4	7	7	5	1	1	2	6	1	7	6	6	6	6	6	9	2	3	6	8	7	5	4	4	7	7	5	1	1	2	6	1	7	6	6	6	6	6	9	2	3	6	8	7	24.2168	23.9327
P49754	VPS41	2	2	4	2	3	2	0	1	0	2	0	1	1	2	2	0	1	3	0	0	3	1	3	2	2	4	2	3	2	0	1	0	2	0	1	1	2	2	0	1	3	0	0	3	1	3
P49755	TMEDA	12	12	12	11	12	11	12	12	11	10	10	6	12	10	11	10	8	10	11	11	12	13	13	12	12	12	11	12	11	12	12	11	10	10	6	12	10	11	10	8	10	11	11	12	13	13	27.8585	28.0286
P49756	RBM25	10	8	10	8	10	10	9	9	7	11	7	8	9	8	9	10	9	8	7	8	12	12	11	10	8	10	8	10	10	9	9	7	11	7	8	9	8	9	10	9	8	7	8	12	12	11	24.9806	25.1963
P49757	NUMB	7	3	7	4	5	4	2	1	5	6	4	3	6	4	6	6	5	7	0	1	5	4	5	5	2	6	3	4	3	2	0	4	4	2	3	4	2	4	4	4	5	0	1	3	3	3	23.4359	23.9265
P49768	PSN1	0	0	1	0	1	0	0	0	0	0	0	0	0	0	1	0	0	0	0	0	1	0	0	0	0	1	0	1	0	0	0	0	0	0	0	0	0	1	0	0	0	0	0	1	0	0
P49770	EI2BB	7	7	7	6	7	5	5	5	6	7	5	5	7	7	6	7	7	7	5	5	6	6	5	7	7	7	6	7	5	5	5	6	7	5	5	7	7	6	7	7	7	5	5	6	6	5	24.2544	24.5864
P49773	HINT1	9	9	9	9	9	8	8	8	8	9	9	7	9	8	9	9	8	9	9	9	9	8	8	9	9	9	9	9	8	8	8	8	9	9	7	9	8	9	9	8	9	9	9	9	8	8	28.2335	28.0634
P49788	TIG1	0	0	0	0	0	0	1	0	0	2	0	2	0	1	1	0	0	1	0	0	2	1	1	0	0	0	0	0	0	1	0	0	2	0	2	0	1	1	0	0	1	0	0	2	1	1
P49790	NU153	9	8	11	13	14	10	3	5	5	12	7	6	14	9	9	11	12	10	4	6	14	10	10	9	8	11	13	14	10	3	5	5	12	7	6	14	9	9	11	12	10	4	6	14	10	10	23.9634	24.3464
P49792	RBP2	30	33	33	47	46	33	28	27	29	57	33	30	37	33	32	43	39	42	33	32	55	52	53	18	23	23	34	32	22	18	20	20	41	23	20	26	21	21	30	28	31	23	21	40	39	39	26.2487	26.2862
P49815	TSC2	0	0	0	1	0	1	1	1	1	1	0	1	1	0	0	0	0	0	1	1	1	1	1	0	0	0	1	0	1	1	1	1	1	0	1	1	0	0	0	0	0	1	1	1	1	1
P49821	NDUV1	13	13	15	14	15	12	8	9	9	14	13	11	14	13	13	18	15	17	9	13	15	15	16	13	13	15	14	15	12	8	9	9	14	13	11	14	13	13	18	15	17	9	13	15	15	16	25.8749	25.7827
P49840	GSK3A	2	3	3	1	2	2	1	1	1	2	1	1	1	2	2	3	1	2	1	1	1	0	2	2	3	3	1	2	2	1	1	1	2	1	1	1	2	2	3	1	2	1	1	1	0	2	22.0918	21.9841
P49841	GSK3B	2	2	2	1	2	2	1	0	1	1	0	1	2	2	1	1	1	2	0	1	1	1	1	2	2	2	1	2	2	1	0	1	1	0	1	2	2	1	1	1	2	0	1	1	1	1
P49902	5NTC	11	10	11	13	12	7	3	4	3	12	5	7	12	13	12	11	11	11	5	4	8	8	12	11	10	11	13	12	7	3	4	3	12	5	7	12	13	12	11	11	11	5	4	8	8	12	24.9741	25.2174
P49903	SPS1	5	6	6	7	7	7	6	8	9	9	9	3	7	6	7	8	9	9	9	8	9	8	8	5	6	6	7	7	7	6	8	9	9	9	3	7	6	7	8	9	9	9	8	9	8	8	25.0487	24.8398
P49914	MTHFS	0	0	0	0	0	0	0	0	1	0	0	0	0	0	0	0	0	0	0	0	0	0	0	0	0	0	0	0	0	0	0	1	0	0	0	0	0	0	0	0	0	0	0	0	0	0
P49915	GUAA	23	21	22	24	24	23	18	19	17	24	20	18	22	23	22	17	21	19	19	20	26	23	24	23	21	22	24	24	23	18	19	17	24	20	18	22	23	22	17	21	19	19	20	26	23	24	27.0377	26.9765
P49916	DNLI3	2	2	4	4	2	2	0	0	1	3	1	1	4	2	2	1	1	2	1	1	3	1	1	2	2	4	4	2	2	0	0	1	3	1	1	4	2	2	1	1	2	1	1	3	1	1
P49959	MRE11	6	8	8	7	8	7	6	6	6	9	8	3	7	8	7	5	6	6	8	7	8	9	8	6	8	8	7	8	7	6	6	6	9	8	3	7	8	7	5	6	6	8	7	8	9	8	24.0616	24.3251
P50135	HNMT	3	3	4	2	1	2	1	1	0	1	1	2	2	3	1	0	0	0	1	1	4	3	4	3	3	4	2	1	2	1	1	0	1	1	2	2	3	1	0	0	0	1	1	4	3	4	25.1581	25.2927
P50148	GNAQ	7	7	8	8	6	5	4	3	5	6	5	6	6	8	6	4	4	6	4	4	8	5	6	3	3	4	4	3	3	1	1	1	2	1	3	3	4	3	1	0	2	1	1	4	2	3	23.2012	22.896
P50213	IDH3A	6	10	8	13	14	12	10	11	11	12	11	10	14	12	11	11	11	11	10	12	14	11	13	6	10	8	13	14	12	10	11	11	12	11	10	14	12	11	11	11	11	10	12	14	11	13	25.6125	25.6939
P50281	MMP14	7	7	8	8	9	7	4	5	5	7	6	6	7	9	9	7	7	7	6	4	9	7	7	6	6	7	7	8	7	3	4	4	6	5	5	6	8	8	6	6	6	5	3	8	7	7	25.098	25.1096
P50395	GDIB	39	43	42	35	35	35	31	30	31	37	31	33	38	41	39	38	37	39	30	32	32	35	36	29	32	31	25	25	27	23	22	22	27	24	22	28	30	28	27	28	29	22	23	23	26	26	30.3865	30.4872
P50402	EMD	13	13	14	14	13	12	6	8	8	12	8	10	14	12	11	12	11	11	7	9	14	14	13	13	13	14	14	13	12	6	8	8	12	8	10	14	12	11	12	11	11	7	9	14	14	13	26.7641	26.4862
P50416	CPT1A	11	10	9	12	12	9	8	8	10	8	8	9	10	8	9	11	14	14	5	6	12	14	13	11	10	9	12	12	9	8	8	10	8	8	9	10	8	9	11	14	14	5	6	12	14	13	24.3004	24.4361
P50452	SPB8	3	5	7	4	5	2	1	2	3	6	4	3	6	5	5	5	6	5	1	1	3	1	3	0	2	4	1	2	1	0	1	0	3	1	1	4	3	3	2	3	2	0	0	1	0	1		22.8186
P50453	SPB9	4	9	4	7	7	6	0	1	3	9	7	4	5	4	5	2	4	3	1	1	6	6	7	2	7	2	5	5	5	0	1	1	7	5	3	3	2	3	0	2	1	1	1	4	5	5	23.4471	23.9619
P50454	SERPH	30	31	30	30	30	26	24	24	25	30	26	26	26	27	27	24	24	26	26	25	28	27	29	30	31	30	30	30	26	24	24	25	30	26	26	26	27	27	24	24	26	26	25	28	27	29	32.385	32.4386
P50479	PDLI4	15	14	14	14	14	12	11	10	14	11	12	7	15	14	16	10	8	6	6	7	9	10	9	15	14	14	14	14	12	11	10	14	11	12	7	15	14	16	10	8	6	6	7	9	10	9	26.7292	26.384
P50502	F10A1	9	9	8	9	9	8	8	8	10	10	9	7	10	10	9	8	9	7	9	10	9	10	9	9	9	8	9	9	8	8	8	10	10	9	7	10	10	9	8	9	7	9	10	9	10	9	27.1547	26.6787
P50542	PEX5	2	1	1	2	2	4	0	0	0	3	0	1	1	2	1	0	0	1	0	0	2	3	2	2	1	1	2	2	4	0	0	0	3	0	1	1	2	1	0	0	1	0	0	2	3	2
P50552	VASP	10	10	10	10	11	7	6	6	5	10	8	10	10	10	10	9	9	9	6	5	10	7	8	10	10	10	10	11	7	6	6	5	10	8	10	10	10	10	9	9	9	6	5	10	7	8	26.7343	26.5797
P50570	DYN2	27	25	23	28	28	22	17	21	23	25	23	13	26	27	26	26	26	28	21	18	25	24	22	27	25	23	28	28	22	17	21	23	25	23	13	26	27	26	26	26	28	21	18	25	24	22	26.6854	26.6402
P50579	MAP2	8	9	8	4	5	3	6	9	8	7	2	3	9	10	10	5	5	5	7	8	4	4	3	8	9	8	4	5	3	6	9	8	7	2	3	9	10	10	5	5	5	7	8	4	4	3	24.9956	25.1075
P50583	AP4A	4	4	4	4	4	2	1	1	1	4	2	1	4	3	4	4	3	4	2	2	4	3	3	4	4	4	4	4	2	1	1	1	4	2	1	4	3	4	4	3	4	2	2	4	3	3	25.2852	25.3427
P50613	CDK7	0	0	1	0	0	0	1	0	1	1	0	0	0	0	0	0	1	1	0	0	0	0	0	0	0	1	0	0	0	1	0	1	1	0	0	0	0	0	0	1	1	0	0	0	0	0
P50748	KNTC1	2	1	2	2	3	1	1	1	0	1	0	2	2	1	2	2	1	1	0	1	2	1	1	2	1	2	2	3	1	1	1	0	1	0	2	2	1	2	2	1	1	0	1	2	1	1	23.622
P50750	CDK9	3	2	2	4	4	1	1	2	3	1	2	1	4	2	4	1	4	2	1	1	4	2	1	3	2	2	4	4	1	1	1	2	1	1	1	3	1	4	0	4	2	0	1	4	2	1	21.9876	21.9984
P50895	BCAM	0	0	1	0	1	1	0	0	0	2	0	5	1	0	0	0	0	0	0	0	5	3	0	0	0	1	0	1	1	0	0	0	2	0	5	1	0	0	0	0	0	0	0	5	3	0
P50897	PPT1	7	7	7	7	7	8	3	6	5	9	7	7	7	6	7	7	7	6	6	6	9	8	9	7	7	7	7	7	8	3	6	5	9	7	7	7	6	7	7	7	6	6	6	9	8	9	25.2835	24.9116
P50914	RL14	8	8	8	7	7	5	5	6	6	8	7	7	8	8	7	5	6	5	5	5	8	6	6	8	8	8	7	7	5	5	6	6	8	7	7	8	8	7	5	6	5	5	5	8	6	6	28.4118	28.6856
P50990	TCPQ	36	38	34	39	36	34	38	39	39	39	38	34	36	37	35	33	35	36	35	36	37	38	37	36	38	34	39	36	34	38	39	39	39	38	34	36	37	35	33	35	36	35	36	37	38	37	29.412	29.4674
P50991	TCPD	25	25	25	26	25	25	26	26	25	25	25	22	23	27	25	25	22	23	26	26	25	23	24	25	25	25	26	25	25	26	26	25	25	25	22	23	27	25	25	22	23	26	26	25	23	24	29.3844	29.3527
P50995	ANX11	20	20	24	20	19	15	16	15	19	21	15	18	19	17	19	18	18	19	17	18	19	17	18	20	20	24	20	19	15	16	15	19	21	15	18	19	17	19	18	18	19	17	18	19	17	18	28.1154	28.1223
P51003	PAPOA	3	3	3	2	4	2	1	2	2	5	0	2	4	5	1	5	3	4	2	3	3	3	2	3	3	3	2	4	2	1	2	2	5	0	2	4	5	1	5	3	4	2	3	3	3	2	23.063	23.7043
P51114	FXR1	10	14	12	14	13	11	8	9	9	14	10	9	14	13	12	14	15	12	6	8	12	14	12	9	12	11	13	11	9	6	8	7	12	9	7	12	11	10	12	13	10	4	6	10	13	11	25.631	25.7243
P51116	FXR2	6	8	6	7	7	5	8	7	6	5	7	3	7	8	7	7	7	6	7	7	6	3	3	4	5	4	5	4	2	5	5	3	2	5	1	4	5	4	4	4	3	4	4	3	1	1	23.6738	23.4805
P51148	RAB5C	7	7	8	7	7	7	7	8	7	7	7	7	8	7	7	8	8	8	8	8	7	7	6	5	5	6	5	5	5	4	5	5	5	4	5	6	5	5	6	6	6	5	5	5	5	4	26.8761	26.8563
P51149	RAB7A	14	14	13	13	13	12	15	15	16	12	14	10	12	13	13	12	13	13	13	14	15	13	15	14	14	13	13	13	12	15	15	16	12	14	10	12	13	13	12	13	13	13	14	15	13	15	28.2329	28.2335
P51151	RAB9A	2	2	2	3	1	3	0	0	1	2	1	0	1	2	3	1	1	1	1	1	1	2	1	2	2	2	3	1	3	0	0	1	2	1	0	1	2	3	1	1	1	1	1	1	2	1
P51153	RAB13	6	7	8	7	8	6	6	7	7	7	4	5	8	7	8	7	8	7	6	6	7	7	7	4	5	6	5	6	4	5	5	5	5	3	3	6	5	6	5	6	5	4	5	5	5	5	24.5777	24.5528
P51159	RB27A	4	4	4	5	5	6	4	4	5	2	1	3	7	7	7	5	6	5	5	5	4	5	5	4	4	4	5	5	6	4	3	4	2	0	3	7	7	7	5	6	5	4	4	4	5	5	23.6166	23.6955
P51397	DAP1	0	0	0	0	0	0	0	0	0	0	0	0	0	1	0	1	1	1	0	0	0	0	0	0	0	0	0	0	0	0	0	0	0	0	0	0	1	0	1	1	1	0	0	0	0	0
P51398	RT29	6	5	6	6	4	5	7	7	8	5	4	6	5	6	5	5	6	6	9	8	8	7	7	6	5	6	6	4	5	7	7	8	5	4	6	5	6	5	5	6	6	9	8	8	7	7	23.741	23.9357
P51452	DUS3	7	7	7	7	6	5	3	3	3	7	4	4	7	7	7	7	7	7	3	3	6	7	7	7	7	7	7	6	5	3	3	3	7	4	4	7	7	7	7	7	7	3	3	6	7	7	24.9882	24.8335
P51531	SMCA2	4	2	3	4	5	4	2	2	2	4	1	3	3	4	3	4	5	5	3	3	6	3	5	0	1	0	1	1	0	0	0	0	0	0	1	0	0	0	0	1	0	0	0	1	1	1
P51532	SMCA4	7	6	5	9	9	8	4	4	4	7	3	5	8	9	9	10	10	11	6	5	11	7	9	3	5	2	6	5	4	2	2	2	3	2	3	5	5	6	6	6	6	3	2	6	5	5	23.6847	23.7801
P51553	IDH3G	6	4	4	8	6	6	8	4	7	8	5	4	8	8	7	7	8	7	7	7	10	9	10	6	4	4	8	6	6	8	4	7	8	5	4	8	8	7	7	8	7	7	7	10	9	10	24.6342	24.7943
P51570	GALK1	7	7	7	7	6	5	4	5	6	9	6	5	6	5	8	7	7	6	6	5	8	8	8	7	7	7	7	6	5	4	5	6	9	6	5	6	5	8	7	7	6	6	5	8	8	8	25.3498	25.1041
P51571	SSRD	6	6	6	5	6	6	6	5	5	5	6	5	5	5	5	6	6	6	6	6	6	6	5	6	6	6	5	6	6	6	5	5	5	6	5	5	5	5	6	6	6	6	6	6	6	5	27.6651	27.925
P51572	BAP31	6	5	6	7	6	6	7	6	6	4	4	5	7	8	7	8	8	8	6	5	7	6	5	6	5	6	7	6	6	7	6	6	4	4	5	7	8	7	8	8	8	6	5	7	6	5	27.1292	27.2303
P51580	TPMT	4	4	2	2	3	1	0	1	0	3	0	3	3	4	3	3	3	2	0	0	1	1	1	4	4	2	2	3	1	0	1	0	3	0	3	3	4	3	3	3	2	0	0	1	1	1	22.7292	22.2565
P51608	MECP2	0	1	2	2	2	2	0	1	0	0	1	1	2	2	0	1	3	3	1	0	3	3	2	0	1	2	2	2	2	0	1	0	0	1	1	2	2	0	1	3	3	1	0	3	3	2
P51610	HCFC1	9	9	10	13	15	8	9	10	13	14	10	10	12	11	7	14	12	14	8	10	14	10	10	9	9	10	13	15	8	9	10	13	14	10	10	12	11	7	14	12	14	8	10	14	10	10	24.6926	24.7901
P51636	CAV2	1	1	1	2	2	1	0	0	0	2	1	2	1	2	1	2	2	2	1	1	2	1	2	1	1	1	2	2	1	0	0	0	2	1	2	1	2	1	2	2	2	1	1	2	1	2
P51648	AL3A2	0	0	1	0	0	0	0	0	0	0	0	0	1	0	0	0	0	0	0	0	1	0	1	0	0	1	0	0	0	0	0	0	0	0	0	1	0	0	0	0	0	0	0	1	0	1
P51659	DHB4	25	26	24	26	26	22	15	18	16	25	21	17	27	26	28	24	27	25	17	17	24	23	23	25	26	24	26	26	22	15	18	16	25	21	17	27	26	28	24	27	25	17	17	24	23	23	27.4829	27.5969
P51665	PSMD7	13	14	13	13	13	12	11	11	11	13	11	9	14	13	12	13	14	14	11	11	13	12	13	13	14	13	13	13	12	11	11	11	13	11	9	14	13	12	13	14	14	11	11	13	12	13	27.3239	27.2692
Q9Y2X8	UB2D4	2	2	2	2	2	2	1	2	2	2	2	1	2	2	2	2	2	2	2	2	2	2	2	1	1	1	1	1	1	0	1	1	1	1	1	1	1	1	1	1	1	1	1	1	1	1
P51687	SUOX	0	1	0	2	1	2	0	1	0	1	1	0	0	1	0	1	0	1	0	0	1	1	1	0	1	0	2	1	2	0	1	0	1	1	0	0	1	0	1	0	1	0	0	1	1	1
P51688	SPHM	0	6	4	8	10	0	0	0	0	12	8	8	7	3	8	11	11	10	0	0	13	5	4	0	6	4	8	10	0	0	0	0	12	8	8	7	3	8	11	11	10	0	0	13	5	4		25.9045
P51692	STA5B	2	1	1	4	4	2	0	0	0	5	1	3	7	7	8	2	3	5	2	3	11	10	11	1	1	1	3	3	2	0	0	0	3	0	2	4	4	6	1	2	4	1	1	6	6	6
P51790	CLCN3	2	2	3	1	1	0	0	0	0	0	0	1	3	1	3	2	1	3	0	0	1	0	0	2	2	3	1	1	0	0	0	0	0	0	1	3	1	3	2	1	3	0	0	1	0	0	22.0609	21.8685
P51798	CLCN7	2	2	3	3	2	2	0	0	1	2	0	1	4	3	2	0	1	2	0	0	0	1	1	2	2	3	3	2	2	0	0	1	2	0	1	4	3	2	0	1	2	0	0	0	1	1		22.8786
P51808	DYLT3	3	3	3	3	2	2	3	3	2	3	3	1	2	2	2	2	3	3	3	3	2	3	2	3	3	3	3	2	2	3	3	2	3	3	1	2	2	2	2	3	3	3	3	2	3	2	24.9114	25.1157
P51809	VAMP7	3	3	3	2	3	1	1	0	2	1	0	0	1	3	2	2	2	2	1	1	2	0	1	3	3	3	2	3	1	1	0	2	1	0	0	1	3	2	2	2	2	1	1	2	0	1
P51812	KS6A3	16	15	16	17	15	12	8	10	10	14	9	12	16	19	18	16	16	16	8	7	16	13	12	15	14	15	16	14	11	8	9	9	14	8	11	15	18	17	15	15	15	7	6	15	13	12	25.3578	25.3032
P51857	AK1D1	0	2	1	1	2	0	1	1	1	2	2	2	2	2	2	0	1	1	2	2	2	2	2	0	2	1	1	2	0	1	1	1	2	2	2	2	2	2	0	1	1	2	2	2	2	2		22.7307
P51858	HDGF	11	11	10	14	13	11	10	11	13	13	12	11	12	14	11	12	14	12	11	12	13	14	14	10	10	9	13	12	11	10	11	12	12	11	11	11	13	10	11	13	11	11	11	12	13	13	26.8247	26.6134
P51884	LUM	3	2	3	2	1	0	0	0	0	0	2	1	1	2	2	0	1	1	3	2	3	4	3	3	2	3	2	1	0	0	0	0	0	2	1	1	2	2	0	1	1	3	2	3	4	3	22.1836
P51911	CNN1	10	10	9	11	12	7	0	0	0	4	0	1	9	10	10	6	5	5	0	0	1	1	4	10	10	9	11	12	7	0	0	0	4	0	1	9	10	10	6	5	5	0	0	1	1	4	25.9392	25.8407
P51965	UB2E1	1	1	1	0	1	0	2	3	3	1	1	0	2	2	2	1	1	1	3	1	0	0	0	0	0	0	0	0	0	0	0	0	0	0	0	1	1	1	0	0	0	0	0	0	0	0
P51970	NDUA8	5	7	7	6	8	6	6	6	8	8	9	7	7	8	7	6	6	5	5	9	7	6	7	5	7	7	6	8	6	6	6	8	8	9	7	7	8	7	6	6	5	5	9	7	6	7	25.221	24.8744
P51991	ROA3	20	22	22	27	25	24	23	22	23	26	24	19	24	24	24	22	23	22	23	22	27	25	27	20	22	22	27	25	24	23	22	23	26	24	19	24	24	24	22	23	22	23	22	27	25	27	29.545	29.2967
P52209	6PGD	28	28	30	29	29	27	23	26	26	26	19	17	30	27	30	23	25	24	25	27	27	26	27	28	28	30	29	29	27	23	26	26	26	19	17	30	27	30	23	25	24	25	27	27	26	27	29.1319	29.224
P52272	HNRPM	38	42	40	40	44	36	35	41	42	42	42	43	42	40	41	37	39	40	40	37	42	41	40	38	42	40	40	44	36	35	41	42	42	42	43	42	40	41	37	39	40	40	37	42	41	40	29.2199	29.0418
P52292	IMA1	9	8	7	7	5	3	9	9	11	1	0	2	12	11	12	10	7	7	10	10	0	0	0	9	8	7	7	5	3	9	9	11	1	0	2	12	11	12	10	7	7	10	10	0	0	0	26.4906	26.1066
P52294	IMA5	8	7	8	8	6	6	5	4	6	8	5	7	7	7	8	7	6	8	4	3	6	5	5	2	1	2	2	1	1	2	0	0	2	1	2	1	2	3	1	0	2	0	0	0	0	0
P52298	NCBP2	2	2	1	2	2	1	1	2	2	2	2	1	2	2	2	2	2	2	1	2	2	1	2	2	2	1	2	2	1	1	2	2	2	2	1	2	2	2	2	2	2	1	2	2	1	2	21.6666	21.9575
P52306	GDS1	17	17	15	14	15	12	7	9	11	16	10	8	14	15	15	14	18	16	10	11	15	10	14	17	17	15	14	15	12	7	9	11	16	10	8	14	15	15	14	18	16	10	11	15	10	14	26.3736	26.3718
P52434	RPAB3	2	3	3	4	3	2	3	3	2	3	3	2	2	2	2	4	2	3	3	3	2	2	2	2	3	3	4	3	2	3	3	2	3	3	2	2	2	2	4	2	3	3	3	2	2	2	23.2435	23.2032
P52435	RPB11	1	0	2	2	2	1	1	2	2	2	2	2	2	2	2	1	1	1	2	2	2	1	1	1	0	2	2	2	1	1	2	2	2	2	2	2	2	2	1	1	1	2	2	2	1	1
P52565	GDIR1	12	12	13	11	13	10	10	10	11	12	12	10	12	10	11	10	10	11	11	11	12	12	12	12	12	13	11	13	10	10	10	11	12	12	10	12	10	11	10	10	11	11	11	12	12	12	29.1308	29.0576
P52594	AGFG1	5	4	4	3	3	4	4	5	4	3	3	1	5	6	4	6	4	4	2	3	3	3	3	5	4	4	3	3	4	4	5	4	3	3	1	5	6	4	6	4	4	2	3	3	3	3	23.7453	23.4664
P52597	HNRPF	12	12	13	12	14	14	15	14	14	14	16	9	14	14	13	14	12	12	13	13	14	14	14	10	10	11	10	12	12	13	12	12	12	14	7	12	12	11	12	10	10	11	11	12	12	12	28.084	27.7819
P52630	STAT2	12	13	12	16	14	13	8	8	6	12	6	9	9	10	11	12	14	13	7	7	14	12	11	12	13	12	16	14	13	8	8	6	12	6	9	9	10	11	12	14	13	7	7	14	12	11	25.466	25.4369
P52655	TF2AA	0	0	0	0	0	1	0	0	0	1	1	2	1	1	1	1	1	1	0	0	0	1	1	0	0	0	0	0	1	0	0	0	1	1	2	1	1	1	1	1	1	0	0	0	1	1
P52701	MSH6	1	3	2	1	1	1	1	4	3	3	1	0	4	1	2	2	1	1	3	4	1	1	2	1	3	2	1	1	1	1	4	3	3	1	0	4	1	2	2	1	1	3	4	1	1	2		22.8387
P52732	KIF11	1	1	1	0	0	0	0	0	0	0	0	0	3	2	3	0	0	0	0	0	0	0	0	1	1	1	0	0	0	0	0	0	0	0	0	3	2	3	0	0	0	0	0	0	0	0
P52735	VAV2	3	2	1	1	0	0	0	0	0	2	0	0	1	0	0	0	0	0	0	2	2	1	1	3	2	1	1	0	0	0	0	0	2	0	0	1	0	0	0	0	0	0	2	2	1	1	22.823	22.4809
P52756	RBM5	0	0	0	0	2	2	1	0	1	3	1	1	2	1	1	3	2	3	1	1	1	2	2	0	0	0	0	2	2	1	0	1	3	1	1	2	1	1	3	2	3	1	1	1	2	2
P52758	UK114	2	2	2	2	2	1	0	2	2	2	2	2	2	2	2	2	3	1	2	2	3	2	2	2	2	2	2	2	1	0	2	2	2	2	2	2	2	2	2	3	1	2	2	3	2	2
P52788	SPSY	14	14	14	12	14	12	12	9	10	12	12	4	15	13	13	13	15	11	10	12	14	15	12	14	14	14	12	14	12	12	9	10	12	12	4	15	13	13	13	15	11	10	12	14	15	12	26.5098	26.7199
P52789	HXK2	22	23	24	11	13	8	20	21	19	7	8	8	24	25	22	19	16	16	19	20	10	8	11	18	19	20	8	9	5	16	17	15	4	4	5	20	21	18	15	12	12	15	17	6	4	7	26.1108	26.2157
P52815	RM12	2	2	3	3	3	2	3	3	3	3	3	2	3	3	3	3	3	3	3	3	3	3	3	2	2	3	3	3	2	3	3	3	3	3	2	3	3	3	3	3	3	3	3	3	3	3	23.3873	23.1262
P52823	STC1	0	0	0	0	0	0	0	0	0	0	0	0	5	4	5	0	0	0	0	0	0	1	1	0	0	0	0	0	0	0	0	0	0	0	0	5	4	5	0	0	0	0	0	0	1	1
P52888	THOP1	13	12	14	10	11	7	7	10	10	12	11	10	13	13	12	11	11	10	9	9	11	9	13	13	12	14	10	11	7	7	10	10	12	11	10	13	13	12	11	11	10	9	9	11	9	13	24.8847	24.9314
P52895	AK1C2	13	9	12	10	12	7	6	5	7	14	7	12	16	15	15	10	12	9	7	7	15	15	15	4	2	3	0	1	0	0	0	0	2	0	3	4	4	4	0	0	1	0	0	3	3	3	23.4028	23.51
P52907	CAZA1	16	16	16	16	16	13	13	12	14	17	14	11	15	17	16	14	14	15	13	12	15	14	14	13	13	13	13	13	12	11	11	12	14	12	9	13	14	14	11	11	12	12	11	12	12	12	28.4709	28.3662
P52926	HMGA2	2	2	2	2	2	2	1	0	0	1	1	2	2	2	0	2	2	2	0	1	2	1	1	2	2	2	2	2	2	1	0	0	1	1	2	2	2	0	2	2	2	0	1	2	1	1
P52943	CRIP2	5	5	5	5	5	3	5	3	3	4	2	1	0	1	1	4	4	5	0	0	1	1	2	5	5	5	5	5	3	5	3	3	4	2	1	0	1	1	4	4	5	0	0	1	1	2	24.8249	24.6503
P52948	NUP98	9	10	12	15	12	10	9	12	11	16	15	13	13	12	12	12	13	12	13	16	17	18	17	9	10	12	15	12	10	9	12	11	16	15	13	13	12	12	12	13	12	13	16	17	18	17	24.2436	24.9667
P53004	BIEA	15	15	18	15	15	11	10	10	10	16	13	11	15	15	15	11	13	14	8	9	17	16	18	15	15	18	15	15	11	10	10	10	16	13	11	15	15	15	11	13	14	8	9	17	16	18	26.233	26.2967
P53007	TXTP	6	6	6	8	5	6	2	6	7	6	7	7	7	7	8	7	7	7	5	7	8	6	7	6	6	6	8	5	6	2	6	7	6	7	7	7	7	8	7	7	7	5	7	8	6	7	25.519	25.5482
P53041	PPP5	12	10	11	8	8	4	7	5	7	9	8	5	10	12	8	6	7	7	6	7	8	5	5	12	10	11	8	8	4	7	5	7	9	8	5	10	12	8	6	7	7	6	7	8	5	5	24.5524	24.7954
P53350	PLK1	0	0	0	0	0	0	0	0	0	0	0	0	0	0	1	0	0	0	0	0	0	0	0	0	0	0	0	0	0	0	0	0	0	0	0	0	0	1	0	0	0	0	0	0	0	0
P53365	ARFP2	3	3	3	0	2	2	2	1	4	1	2	2	2	3	3	1	3	2	1	1	0	2	2	3	3	3	0	2	2	2	1	4	1	2	2	2	3	3	1	3	2	1	1	0	2	2
P53367	ARFP1	3	5	4	4	5	5	4	4	5	6	5	3	4	6	5	5	5	6	3	4	4	2	6	3	5	4	4	5	5	4	4	5	6	5	3	4	6	5	5	5	6	3	4	4	2	6	23.5182	23.8371
P53384	NUBP1	4	5	4	2	3	3	1	1	2	5	1	3	4	5	3	3	4	4	1	1	2	1	4	4	5	4	2	3	3	1	1	2	5	1	3	4	5	3	3	4	4	1	1	2	1	4	23.0574	23.3218
P53396	ACLY	54	52	53	48	48	44	41	45	49	48	43	39	53	52	52	46	51	51	43	45	49	44	41	54	52	53	48	48	44	41	45	49	48	43	39	53	52	52	46	51	51	43	45	49	44	41	30.0285	30.027
P53539	FOSB	0	0	0	0	0	0	0	0	0	0	0	0	1	1	1	0	0	0	0	0	0	0	0	0	0	0	0	0	0	0	0	0	0	0	0	1	1	1	0	0	0	0	0	0	0	0
P53582	MAP11	11	10	10	6	9	6	5	8	9	12	11	4	10	8	9	7	6	8	9	9	10	6	5	11	10	10	6	9	6	5	8	9	12	11	4	10	8	9	7	6	8	9	9	10	6	5	25.9877	25.9268
P53597	SUCA	7	5	6	8	6	5	5	6	6	4	4	4	8	7	9	7	7	7	5	5	6	5	5	7	5	6	8	6	5	5	6	6	4	4	4	8	7	9	7	7	7	5	5	6	5	5	24.898	24.8673
P53602	MVD1	4	4	4	4	3	3	0	0	1	4	2	1	3	2	3	4	4	3	1	0	3	2	3	4	4	4	4	3	3	0	0	1	4	2	1	3	2	3	4	4	3	1	0	3	2	3	24.2919	24.1605
P53611	PGTB2	3	3	3	2	2	1	1	1	1	3	1	1	3	3	3	3	3	3	1	1	2	1	2	3	3	3	2	2	1	1	1	1	3	1	1	3	3	3	3	3	3	1	1	2	1	2	23.2055	23.6282
P53618	COPB	48	49	48	42	43	38	37	40	39	48	34	27	47	43	45	40	41	41	34	37	43	37	43	48	49	48	42	43	38	37	40	39	48	34	27	47	43	45	40	41	41	34	37	43	37	43	29.9113	29.9418
P53621	COPA	68	65	68	60	64	58	57	60	61	61	58	47	65	69	67	60	62	61	60	59	65	61	59	68	65	68	60	64	58	57	60	61	61	58	47	65	69	67	60	62	61	60	59	65	61	59	30.1242	30.2029
P53634	CATC	15	15	15	15	15	15	14	16	16	17	15	16	15	15	15	15	15	15	15	15	17	17	17	15	15	15	15	15	15	14	16	16	17	15	16	15	15	15	15	15	15	15	15	17	17	17	28.1138	28.3651
P53675	CLH2	22	21	22	22	23	22	17	19	20	22	20	21	22	21	23	21	21	21	19	18	21	23	22	2	1	1	1	1	1	1	1	1	1	1	0	1	1	1	1	1	1	1	1	1	1	1	23.8479
P53680	AP2S1	6	6	6	6	6	5	5	5	5	5	5	4	5	5	5	5	5	6	5	5	5	4	5	6	6	6	6	6	5	5	5	5	5	5	4	5	5	5	5	5	6	5	5	5	4	5	25.5273	25.6567
P53701	CCHL	4	4	4	4	5	4	3	1	2	3	1	3	4	4	4	2	3	4	2	2	5	3	3	4	4	4	4	5	4	3	1	2	3	1	3	4	4	4	2	3	4	2	2	5	3	3	23.0579	23.0298
P53801	PTTG	2	2	2	1	1	0	0	0	0	1	0	1	2	1	1	0	2	0	0	0	2	0	1	2	2	2	1	1	0	0	0	0	1	0	1	2	1	1	0	2	0	0	0	2	0	1	22.3318	22.7171
P53814	SMTN	3	2	5	0	0	0	0	0	0	0	0	0	6	6	6	0	0	1	0	0	0	0	0	3	2	5	0	0	0	0	0	0	0	0	0	6	6	6	0	0	1	0	0	0	0	0	22.9319	22.9968
P53985	MOT1	2	2	2	1	2	2	1	1	1	1	0	1	2	2	2	1	1	1	1	1	2	2	2	2	2	2	1	2	2	1	1	1	1	0	1	2	2	2	1	1	1	1	1	2	2	2	23.1233	23.2045
P53990	IST1	7	7	6	7	6	7	5	4	3	7	4	6	7	7	4	6	6	5	5	4	7	7	7	7	7	6	7	6	7	5	4	3	7	4	6	7	7	4	6	6	5	5	4	7	7	7	24.3779	24.799
P53992	SC24C	27	25	24	24	25	21	16	15	19	25	17	19	26	24	28	25	24	25	16	12	27	24	26	25	23	22	22	23	21	16	15	18	23	16	18	24	22	26	23	22	23	16	12	25	23	24	26.5796	26.6027
P53999	TCP4	7	9	7	9	9	7	9	10	10	8	10	7	9	10	10	8	6	6	9	10	9	8	9	7	9	7	9	9	7	9	10	10	8	10	7	9	10	10	8	6	6	9	10	9	8	9	26.8021	26.3066
P54105	ICLN	3	2	2	2	2	2	2	3	3	2	2	1	3	3	3	2	2	2	2	3	2	2	2	3	2	2	2	2	2	2	3	3	2	2	1	3	3	3	2	2	2	2	3	2	2	2	23.6734	23.391
P54132	BLM	1	1	1	1	1	1	1	1	2	1	1	1	1	1	1	1	1	1	2	1	1	1	1	1	1	1	1	1	1	1	1	2	1	1	1	1	1	1	1	1	1	2	1	1	1	1
P54136	SYRC	33	33	32	32	31	30	33	34	33	25	28	24	32	33	32	27	32	30	31	35	29	31	32	33	33	32	32	31	30	33	34	33	25	28	24	32	33	32	27	32	30	31	35	29	31	32	28.5609	28.5727
P54289	CA2D1	34	32	32	27	29	21	11	13	16	21	17	17	29	30	29	12	12	16	3	6	24	21	21	34	32	32	27	29	21	11	13	16	21	17	17	29	30	29	12	12	16	3	6	24	21	21	28.2097	28.2934
P54577	SYYC	31	30	30	30	26	25	26	28	27	27	26	23	26	25	29	27	27	28	30	28	28	22	25	31	30	30	30	26	25	26	28	27	27	26	23	26	25	29	27	27	28	30	28	28	22	25	28.2682	28.4026
P54578	UBP14	18	19	18	19	17	15	17	18	19	19	16	12	18	19	18	18	19	18	17	17	18	16	17	18	19	18	19	17	15	17	18	19	19	16	12	18	19	18	18	19	18	17	17	18	16	17	27.3482	27.3415
P54619	AAKG1	11	9	8	9	8	5	0	2	0	8	1	4	11	10	10	6	7	9	1	2	8	6	6	10	8	7	8	7	4	0	2	0	7	1	3	10	9	9	5	6	8	1	2	7	5	5	24.1631	24.1632
P54646	AAPK2	2	3	2	3	1	2	0	1	1	1	1	1	3	3	3	2	2	2	1	1	2	3	3	0	1	0	1	0	0	0	0	0	0	0	0	1	1	1	0	0	0	0	0	0	1	1
P54652	HSP72	17	19	18	16	18	17	10	13	13	15	12	16	13	14	14	14	15	11	13	12	13	15	16	5	6	5	5	6	5	0	0	0	5	0	2	1	2	1	1	2	0	0	0	3	1	3	23.7075	23.6842
P54687	BCAT1	6	5	8	3	4	2	0	0	0	2	0	1	2	2	2	1	3	1	0	0	3	0	3	6	5	8	3	4	2	0	0	0	2	0	1	2	2	2	1	3	1	0	0	3	0	3	25.5604	25.598
P54709	AT1B3	11	11	10	9	10	9	7	6	8	9	8	9	10	10	11	9	9	9	8	8	9	8	9	11	11	10	9	10	9	7	6	8	9	8	9	10	10	11	9	9	9	8	8	9	8	9	26.6934	26.7066
P54725	RD23A	8	8	6	7	8	6	4	5	5	8	5	6	9	8	4	8	7	7	4	5	6	7	7	5	5	3	4	5	4	2	3	3	5	3	4	6	5	1	5	4	4	2	3	3	4	4	23.6617	23.4942
P54727	RD23B	17	18	15	18	18	18	15	13	14	19	14	14	19	17	17	16	17	15	14	15	18	18	17	14	15	12	15	15	16	13	11	12	16	12	12	16	14	14	13	14	12	12	13	15	15	14	27.5568	27.2896
P54802	ANAG	5	5	5	6	5	2	1	0	0	8	2	4	8	4	6	6	5	4	0	0	8	7	7	5	5	5	6	5	2	1	0	0	8	2	4	8	4	6	6	5	4	0	0	8	7	7	23.4909	23.3906
P54819	KAD2	12	12	11	12	12	11	8	9	10	12	12	11	12	12	12	12	10	12	9	10	12	12	13	12	12	11	12	12	11	8	9	10	12	12	11	12	12	12	12	10	12	9	10	12	12	13	26.2916	26.2465
P54886	P5CS	29	30	29	30	29	27	19	20	23	23	19	23	31	31	31	25	25	25	23	23	23	23	21	29	30	29	30	29	27	19	20	23	23	19	23	31	31	31	25	25	25	23	23	23	23	21	27.8075	27.9397
P54920	SNAA	17	19	18	15	15	15	13	16	13	17	13	14	17	17	17	13	15	14	12	11	15	16	16	17	19	18	15	15	15	13	16	13	17	13	14	17	17	17	13	15	14	12	11	15	16	16	26.8282	26.8126
P55010	IF5	14	14	14	14	12	11	10	7	9	14	10	11	14	15	16	14	14	15	10	10	12	13	13	14	14	14	14	12	11	10	7	9	14	10	11	14	15	16	14	14	15	10	10	12	13	13	27.3144	27.0949
P55011	S12A2	1	0	2	0	1	0	1	1	1	0	1	2	1	1	0	0	0	0	1	1	0	0	0	1	0	2	0	1	0	1	1	1	0	1	2	1	1	0	0	0	0	1	1	0	0	0
P55036	PSMD4	10	9	11	10	11	10	11	11	13	11	11	8	11	11	11	11	11	11	12	11	10	10	8	10	9	11	10	11	10	11	11	13	11	11	8	11	11	11	11	11	11	12	11	10	10	8	26.3771	25.9901
P55039	DRG2	7	8	9	7	7	4	3	6	4	6	4	4	8	7	6	7	6	5	4	3	6	2	4	7	8	9	7	7	4	3	6	4	6	4	4	8	7	6	7	6	5	4	3	6	2	4	24.5334	24.3487
P55060	XPO2	30	32	30	31	29	33	32	34	34	34	32	26	29	30	29	31	31	33	37	34	34	35	31	30	32	30	31	29	33	32	34	34	34	32	26	29	30	29	31	31	33	37	34	34	35	31	30.867	30.9042
P55072	TERA	49	47	49	47	47	48	43	45	47	51	45	45	49	51	51	48	49	48	46	47	44	44	49	49	47	49	47	47	48	43	45	47	51	45	45	49	51	51	48	49	48	46	47	44	44	49	31.0257	31.0504
P55081	MFAP1	1	1	1	2	4	3	2	2	1	2	1	1	2	3	3	2	2	3	1	2	2	3	2	1	1	1	2	4	3	2	2	1	2	1	1	2	3	3	2	2	3	1	2	2	3	2
P55083	MFAP4	1	1	1	1	1	1	0	0	0	1	1	0	1	1	1	1	1	1	1	1	1	1	1	1	1	1	1	1	1	0	0	0	1	1	0	1	1	1	1	1	1	1	1	1	1	1
P55084	ECHB	25	26	23	27	26	23	18	19	21	25	20	25	26	26	25	23	25	23	17	20	27	25	24	25	26	23	27	26	23	18	19	21	25	20	25	26	26	25	23	25	23	17	20	27	25	24	28.2599	28.1682
P55145	MANF	13	12	12	13	14	14	13	14	12	13	11	13	13	11	12	11	11	11	10	11	13	14	13	13	12	12	13	14	14	13	14	12	13	11	13	13	11	12	11	11	11	10	11	13	14	13	27.6318	27.4791
P55209	NP1L1	12	12	12	12	12	10	10	12	12	12	11	9	12	12	13	11	11	11	10	11	11	11	11	10	10	10	10	10	8	8	10	10	10	9	7	10	10	11	9	9	9	8	9	9	9	9	28.4389	28.0924
P55210	CASP7	3	3	4	3	4	2	2	3	2	3	0	2	6	5	5	4	4	4	2	2	1	2	2	3	3	4	3	4	2	2	3	2	3	0	2	6	5	5	4	4	4	2	2	1	2	2	23.0673	23.0683
P55263	ADK	11	11	13	9	7	10	6	6	5	12	6	10	9	11	11	9	10	11	5	6	13	12	12	11	11	13	9	7	10	6	6	5	12	6	10	9	11	11	9	10	11	5	6	13	12	12	26.5135	26.1259
P55265	DSRAD	18	23	17	23	22	19	16	14	17	18	15	19	19	18	15	19	19	19	14	15	21	19	20	18	23	17	23	22	19	16	14	17	18	15	19	19	18	15	19	19	19	14	15	21	19	20	26.1898	26.2886
P55268	LAMB2	18	17	19	2	4	2	1	1	1	2	2	1	3	6	3	1	1	1	1	1	1	0	1	18	17	19	2	4	2	1	1	1	2	2	1	3	6	3	1	1	1	1	1	1	0	1	25.993	25.9951
P55285	CADH6	1	1	1	1	0	1	0	0	0	0	1	1	1	1	1	0	0	0	0	0	0	0	0	1	1	1	1	0	1	0	0	0	0	1	1	1	1	1	0	0	0	0	0	0	0	0
P55287	CAD11	2	2	2	2	2	2	1	1	1	3	1	2	2	1	0	1	1	1	1	1	3	2	3	2	2	2	2	2	2	1	1	1	3	1	2	2	1	0	1	1	1	1	1	3	2	3	22.9592	23.2614
P55735	SEC13	11	12	12	11	10	10	11	11	11	11	10	7	12	12	11	10	11	11	10	11	12	11	10	11	12	12	11	10	10	11	11	11	11	10	7	12	12	11	10	11	11	10	11	12	11	10	28.4503	28.448
P55769	NH2L1	6	5	6	6	6	5	5	5	7	6	7	5	6	6	6	5	6	6	7	6	7	7	6	6	5	6	6	6	5	5	5	7	6	7	5	6	6	6	5	6	6	7	6	7	7	6	26.1961	26.1038
P55786	PSA	38	34	34	37	35	34	29	28	27	37	30	27	34	34	37	33	35	34	26	28	38	34	34	38	34	34	37	35	34	29	28	27	37	30	27	34	34	37	33	35	34	26	28	38	34	34	28.19	28.2317
P55795	HNRH2	11	12	10	12	13	14	14	13	12	13	16	8	12	11	12	12	13	12	11	13	13	14	13	6	7	4	7	7	8	9	7	6	8	9	3	7	6	6	7	7	7	6	7	8	8	8	26.1152	25.8846
P55809	SCOT1	11	9	7	10	11	9	5	4	5	12	5	10	9	10	10	12	10	11	4	5	11	9	11	11	9	7	10	11	9	5	4	5	12	5	10	9	10	10	12	10	11	4	5	11	9	11	24.7223	24.76
P55884	EIF3B	35	35	37	35	37	32	33	31	34	35	31	25	35	35	31	33	35	36	30	33	34	32	32	35	35	37	35	37	32	33	31	34	35	31	25	35	35	31	33	35	36	30	33	34	32	32	28.2151	28.2365
P55899	FCGRN	2	1	0	2	2	1	1	0	1	3	1	3	2	3	2	2	1	3	1	1	1	1	2	2	1	0	2	2	1	1	0	1	3	1	3	2	3	2	2	1	3	1	1	1	1	2
P55957	BID	4	4	4	3	4	3	1	3	2	4	1	0	4	4	4	4	3	2	2	2	3	3	2	4	4	4	3	4	3	1	3	2	4	1	0	4	4	4	4	3	2	2	2	3	3	2	23.4846	23.518
P56134	ATPK	4	5	3	5	4	5	4	4	3	3	3	5	4	3	3	3	3	4	4	4	4	5	5	4	5	3	5	4	5	4	4	3	3	3	5	4	3	3	3	3	4	4	4	4	5	5	25.3356	25.408
P56182	RRP1	2	4	4	3	4	4	1	2	2	4	0	3	4	2	3	3	4	3	2	2	5	5	5	2	4	4	3	4	4	1	2	2	4	0	3	4	2	3	3	4	3	2	2	5	5	5		22.7203
P56192	SYMC	28	27	26	25	24	24	25	24	23	22	24	18	23	25	22	23	23	26	24	25	22	23	20	28	27	26	25	24	24	25	24	23	22	24	18	23	25	22	23	23	26	24	25	22	23	20	27.4592	27.3854
P56199	ITA1	9	9	8	8	8	8	2	1	1	4	4	3	9	10	10	5	4	6	2	2	7	7	6	9	9	8	8	8	8	2	1	1	4	4	3	9	10	10	5	4	6	2	2	7	7	6	24.85	25.0319
P56377	AP1S2	1	2	2	1	1	1	2	2	1	1	2	1	2	2	3	2	2	1	1	2	2	2	2	0	1	1	0	0	1	2	2	1	0	1	1	1	1	2	1	1	0	1	2	1	1	1
P56378	68MP	0	1	1	1	1	1	1	1	1	1	1	1	2	2	2	1	2	2	1	1	1	1	2	0	1	1	1	1	1	1	1	1	1	1	1	2	2	2	1	2	2	1	1	1	1	2
Q5VTU8	AT5EL	2	2	2	2	2	2	1	2	2	2	1	2	2	2	2	2	2	2	2	2	2	2	2	2	2	2	2	2	2	1	2	2	2	1	2	2	2	2	2	2	2	2	2	2	2	2	24.2099	24.4931
P56385	ATP5I	3	4	4	4	4	3	3	5	5	5	5	4	5	5	5	5	5	5	5	5	5	4	4	3	4	4	4	4	3	3	5	5	5	5	4	5	5	5	5	5	5	5	5	5	4	4	25.0594	24.5183
P56524	HDAC4	0	0	0	0	0	0	0	0	0	2	0	1	1	0	0	0	1	1	0	0	1	2	1	0	0	0	0	0	0	0	0	0	2	0	1	1	0	0	0	1	1	0	0	1	2	1
P56537	IF6	6	6	6	5	6	6	7	7	7	6	7	5	6	6	6	8	8	8	7	6	6	6	6	6	6	6	5	6	6	7	7	7	6	7	5	6	6	6	8	8	8	7	6	6	6	6	27.1838	27.2356
P56545	CTBP2	9	9	8	10	10	7	8	6	7	11	6	7	11	9	9	7	8	7	8	9	11	9	10	6	6	5	7	7	4	6	4	5	8	4	4	8	6	6	4	5	4	5	6	8	6	7	25.5689	25.613
P56556	NDUA6	3	1	1	3	2	3	1	1	2	3	2	2	2	3	3	2	3	3	1	2	3	3	3	3	1	1	3	2	3	1	1	2	3	2	2	2	3	3	2	3	3	1	2	3	3	3
P56589	PEX3	0	1	0	3	4	3	0	2	2	2	1	2	0	2	3	2	2	2	1	2	3	1	0	0	1	0	3	4	3	0	2	2	2	1	2	0	2	3	2	2	2	1	2	3	1	0
P56945	BCAR1	5	7	5	3	3	2	0	0	1	3	0	2	3	2	3	2	2	1	0	0	1	1	0	5	7	5	3	3	2	0	0	1	3	0	2	3	2	3	2	2	1	0	0	1	1	0	24.0678	24.4833
P57081	WDR4	1	0	0	1	1	2	1	2	0	1	0	0	0	0	0	1	1	0	1	1	0	1	0	1	0	0	1	1	2	1	2	0	1	0	0	0	0	0	1	1	0	1	1	0	1	0
P57088	TMM33	10	9	10	7	9	5	4	3	8	7	7	7	9	10	8	9	8	10	3	4	10	8	7	10	9	10	7	9	5	4	3	8	7	7	7	9	10	8	9	8	10	3	4	10	8	7	25.31	25.5991
P57105	SYJ2B	1	1	1	1	1	1	1	1	1	1	1	1	1	1	1	1	2	2	1	1	2	2	1	1	1	1	1	1	1	1	1	1	1	1	1	1	1	1	1	2	2	1	1	2	2	1
P57678	GEMI4	3	0	0	1	0	0	0	0	0	0	0	0	0	0	1	1	1	0	0	0	0	0	0	3	0	0	1	0	0	0	0	0	0	0	0	0	0	1	1	1	0	0	0	0	0	0
P57721	PCBP3	5	5	5	5	5	5	4	4	4	5	4	5	5	5	5	4	5	5	4	4	5	5	5	1	1	1	1	1	1	1	1	1	1	1	1	1	1	1	1	1	1	1	1	1	1	1
P57740	NU107	4	9	12	10	9	6	4	5	6	10	5	6	7	10	6	10	9	9	4	5	8	7	9	4	9	12	10	9	6	4	5	6	10	5	6	7	10	6	10	9	9	4	5	8	7	9	24.0485	23.9146
P57764	GSDMD	3	3	3	1	2	2	2	4	3	2	2	1	2	2	4	1	1	1	2	4	1	1	3	3	3	3	1	2	2	2	4	3	2	2	1	2	2	4	1	1	1	2	4	1	1	3	22.8945	22.6253
P57772	SELB	2	4	3	3	3	1	0	0	0	1	0	3	2	4	2	4	2	4	0	0	3	1	2	2	4	3	3	3	1	0	0	0	1	0	3	2	4	2	4	2	4	0	0	3	1	2		22.8161
P58215	LOXL3	2	2	2	0	2	1	0	0	0	2	0	1	1	0	1	0	1	1	0	0	0	1	0	2	2	2	0	2	1	0	0	0	2	0	1	1	0	1	0	1	1	0	0	0	1	0	22.6725	22.7678
P58335	ANTR2	8	7	10	4	4	3	3	3	3	3	1	1	8	9	9	3	2	2	1	2	5	3	4	7	6	9	3	3	3	3	3	3	2	1	1	7	8	8	2	1	1	1	2	4	2	3	25.0331	24.9578
P58546	MTPN	6	6	6	6	6	6	8	8	7	6	7	6	6	6	6	6	6	6	8	7	6	6	6	6	6	6	6	6	6	8	8	7	6	7	6	6	6	6	6	6	6	8	7	6	6	6	28.7944	28.8215
P59768	GBG2	3	4	5	5	4	4	4	4	5	4	5	4	4	5	4	3	3	3	4	3	5	4	4	3	4	5	5	4	4	4	4	5	4	5	4	4	5	4	3	3	3	4	3	5	4	4	24.4816	24.1668
P59998	ARPC4	8	8	8	9	7	7	9	8	8	8	8	7	9	8	8	8	7	9	7	8	8	8	8	8	8	8	9	7	7	9	8	8	8	8	7	9	8	8	8	7	9	7	8	8	8	8	28.1261	28.2166
P60002	ELOF1	0	1	0	1	1	1	1	1	1	1	1	0	1	1	1	1	1	1	1	1	1	1	1	0	1	0	1	1	1	1	1	1	1	1	0	1	1	1	1	1	1	1	1	1	1	1
P60033	CD81	4	4	4	4	4	4	3	4	4	4	4	4	4	4	4	3	3	3	3	4	4	4	4	4	4	4	4	4	4	3	4	4	4	4	4	4	4	4	3	3	3	3	4	4	4	4	26.8304	26.9
P60059	SC61G	2	2	2	2	2	2	2	2	2	1	2	2	2	2	2	2	2	2	2	2	2	2	2	2	2	2	2	2	2	2	2	2	1	2	2	2	2	2	2	2	2	2	2	2	2	2	26.9092	26.7582
P60174	TPIS	20	21	21	20	20	18	23	25	24	22	21	22	20	21	22	19	19	19	21	21	25	24	25	20	21	21	20	20	18	23	25	24	22	21	22	20	21	22	19	19	19	21	21	25	24	25	32.3578	32.2385
P60228	EIF3E	22	20	24	22	22	16	15	17	19	22	14	16	21	21	19	20	21	23	16	17	22	18	21	22	20	24	22	22	16	15	17	19	22	14	16	21	21	19	20	21	23	16	17	22	18	21	27.6697	27.8507
P60468	SC61B	3	3	3	3	3	3	3	3	3	3	2	2	2	3	3	3	3	3	3	3	3	3	3	3	3	3	3	3	3	3	3	3	3	2	2	2	3	3	3	3	3	3	3	3	3	3	25.6889	25.9158
P60484	PTEN	0	0	0	1	2	0	0	0	0	1	0	0	1	0	1	1	1	1	0	0	2	2	2	0	0	0	1	2	0	0	0	0	1	0	0	1	0	1	1	1	1	0	0	2	2	2
P60510	PP4C	7	7	7	6	6	5	6	7	5	7	7	3	5	6	5	5	5	7	7	6	6	6	6	5	5	5	4	4	3	4	5	4	5	5	2	3	4	3	3	3	5	5	4	4	4	4	24.082	24.1796
P60602	ROMO1	1	1	1	1	1	1	1	1	1	1	1	1	1	1	1	1	1	1	1	1	1	1	0	1	1	1	1	1	1	1	1	1	1	1	1	1	1	1	1	1	1	1	1	1	1	0
P60604	UB2G2	1	3	2	2	3	1	1	1	1	1	1	2	2	3	2	3	3	3	1	1	1	1	1	1	3	2	2	3	1	1	1	1	1	1	2	2	3	2	3	3	3	1	1	1	1	1		23.4047
P60660	MYL6	9	9	9	9	9	9	10	10	10	9	10	9	9	9	9	9	9	9	10	10	9	9	9	9	9	9	9	9	9	10	10	10	9	10	9	9	9	9	9	9	9	10	10	9	9	9	30.71	30.5236
P60842	IF4A1	26	26	26	27	26	24	28	29	30	26	28	24	26	26	27	25	25	26	28	28	26	25	26	13	13	13	14	14	13	15	15	15	13	14	12	13	13	14	13	13	13	15	15	13	14	14	30.6849	30.8069
P60866	RS20	6	6	5	5	5	4	5	7	6	5	5	5	5	5	5	5	5	5	5	5	6	4	5	6	6	5	5	5	4	5	7	6	5	5	5	5	5	5	5	5	5	5	5	6	4	5	28.1357	27.939
P60880	SNP25	0	0	0	0	0	0	1	0	0	1	0	0	1	1	2	1	1	0	0	0	3	3	2	0	0	0	0	0	0	1	0	0	1	0	0	1	1	2	1	1	0	0	0	3	3	2
P60891	PRPS1	9	10	10	9	10	7	6	10	9	8	8	2	12	10	11	9	6	9	7	8	8	7	5	4	4	4	4	4	3	2	4	2	3	2	0	4	3	4	3	3	4	2	3	3	2	1	26.3495	26.0202
P60900	PSA6	17	15	17	15	14	14	15	16	15	15	16	16	14	14	15	12	14	13	14	15	15	15	16	17	15	17	15	14	14	15	16	15	15	16	16	14	14	15	12	14	13	14	15	15	15	16	28.1146	28.1592
P60903	S10AA	4	4	4	3	5	3	4	4	4	4	3	4	3	3	4	4	3	4	3	3	6	3	6	4	4	4	3	5	3	4	4	4	4	3	4	3	3	4	4	3	4	3	3	6	3	6	28.7286	28.781
P60953	CDC42	8	7	8	6	7	6	9	9	7	8	8	4	8	7	8	7	7	6	6	6	8	8	8	8	7	8	6	7	6	8	9	7	8	8	4	8	7	8	7	7	6	6	6	7	8	8	28.177	28.8094
P60981	DEST	12	14	14	12	12	11	12	14	13	11	12	9	13	12	12	8	9	9	12	13	11	13	12	12	13	13	11	11	10	12	13	12	11	11	8	12	11	11	7	8	8	11	12	11	12	11	28.9535	28.7986
P60983	GMFB	5	7	7	6	5	4	7	7	7	6	7	4	6	4	6	6	4	6	6	6	6	4	5	4	5	5	5	5	3	5	5	5	4	5	2	4	3	4	4	2	4	5	5	4	3	3	25.893	25.9401
P61006	RAB8A	6	6	5	6	6	4	4	4	5	6	5	4	6	6	6	5	4	5	5	5	5	4	6	2	2	1	2	2	0	1	1	2	2	2	1	2	2	2	1	0	1	2	2	2	1	2	23.9096	23.7953
P61009	SPCS3	4	4	4	4	4	3	3	4	4	3	4	3	4	4	4	4	3	3	4	4	4	3	4	4	4	4	4	4	3	3	4	4	3	4	3	4	4	4	4	3	3	4	4	4	3	4	25.6223	25.368
P61011	SRP54	14	16	15	12	13	10	9	8	10	7	8	5	17	15	15	13	11	11	9	10	9	7	9	14	16	15	12	13	10	9	8	10	7	8	5	17	15	15	13	11	11	9	10	9	7	9	26.1877	26.1006
P61018	RAB4B	2	4	3	3	3	3	1	1	1	2	1	1	2	2	3	4	3	3	1	1	4	4	2	1	3	3	2	2	2	0	0	0	1	0	1	1	1	2	3	2	2	0	0	3	3	1		21.4713
P61019	RAB2A	15	15	15	15	14	13	11	11	11	12	11	11	14	13	14	13	12	14	10	11	13	13	11	7	7	7	7	7	6	5	5	5	5	5	7	7	6	6	7	6	6	4	5	6	6	5	27.7021	27.7978
P61020	RAB5B	5	5	5	5	5	5	6	6	5	5	6	4	5	5	5	5	5	5	6	6	5	5	5	3	3	3	3	3	3	3	3	3	3	3	2	3	3	3	3	3	3	3	3	3	3	3	24.6699	24.7388
P61024	CKS1	1	1	0	1	0	0	1	3	1	0	0	0	2	2	2	1	0	1	1	1	0	0	0	1	1	0	1	0	0	1	3	1	0	0	0	2	2	2	1	0	1	1	1	0	0	0
P61026	RAB10	8	8	10	7	7	7	5	6	6	6	4	6	9	9	9	8	10	9	6	5	7	8	7	6	6	8	5	5	5	4	4	4	4	3	4	7	7	7	6	8	7	4	4	5	6	5	25.8542	26.0798
P61077	UB2D3	3	3	3	3	3	3	2	2	2	3	3	2	3	4	3	3	4	4	2	2	3	2	3	2	2	2	2	2	2	1	1	1	2	2	2	2	3	2	2	3	3	1	1	2	1	2	26.4253	26.3002
P61081	UBC12	5	5	5	5	5	3	5	5	5	4	4	4	4	5	4	4	5	6	5	5	4	4	5	5	5	5	5	5	3	5	5	5	4	4	4	4	5	4	4	5	6	5	5	4	4	5	25.4191	25.2733
P61086	UBE2K	10	9	7	6	7	6	8	6	9	8	8	4	10	10	10	7	8	7	6	7	5	7	5	10	9	7	6	7	6	8	6	9	8	8	4	10	10	10	7	8	7	6	7	5	7	5	25.4319	25.3582
P61088	UBE2N	10	9	10	8	9	7	7	8	9	10	8	10	10	10	9	8	7	7	8	7	11	9	10	10	9	10	8	9	7	7	8	9	10	8	10	10	10	9	8	7	7	8	7	11	9	10	27.3957	27.1794
P61106	RAB14	15	16	15	14	14	12	14	15	15	13	14	13	15	14	16	11	12	12	15	13	16	13	14	15	16	15	14	14	12	14	15	15	13	14	13	15	14	16	11	12	12	15	13	16	13	14	27.6151	27.6823
P61158	ARP3	25	28	26	25	28	25	23	26	23	26	23	25	24	24	27	24	24	26	22	22	25	26	28	25	28	26	25	28	25	23	26	23	26	23	25	24	24	27	24	24	26	22	22	25	26	28	29.5576	29.6462
P61160	ARP2	19	18	19	17	18	15	18	18	20	19	17	13	18	17	15	17	17	15	16	15	19	19	16	19	18	19	17	18	15	18	18	20	19	17	13	18	17	15	17	17	15	16	15	19	19	16	28.7737	28.8655
P61163	ACTZ	16	15	17	15	16	11	12	14	14	15	13	11	15	15	15	15	16	16	11	12	17	12	16	8	8	9	8	9	7	7	7	7	8	5	4	9	8	8	7	8	8	7	6	10	9	10	28.1597	28.2079
P61165	TM258	1	1	1	1	1	1	1	1	1	0	1	1	1	1	1	1	1	1	1	1	1	1	1	1	1	1	1	1	1	1	1	1	0	1	1	1	1	1	1	1	1	1	1	1	1	1
P61201	CSN2	12	11	12	10	11	11	8	9	10	11	9	10	10	10	12	11	10	10	8	10	11	10	9	12	11	12	10	11	11	8	9	10	11	9	10	10	10	12	11	10	10	8	10	11	10	9	26.1651	26.2892
P61221	ABCE1	18	17	19	17	17	15	17	15	18	14	14	11	20	18	19	13	16	15	16	17	16	16	14	18	17	19	17	17	15	17	15	18	14	14	11	20	18	19	13	16	15	16	17	16	16	14	27.1168	27.0482
P61224	RAP1B	11	12	12	11	11	11	10	11	11	10	8	10	10	12	12	11	12	11	10	10	12	12	11	4	4	4	4	4	4	3	3	4	3	2	3	4	4	4	4	4	4	3	3	4	4	3	28.2414	28.2866
P61225	RAP2B	3	3	2	3	3	2	0	0	0	2	0	1	2	1	1	1	1	3	0	0	2	3	3	2	1	1	2	2	2	0	0	0	1	0	1	2	0	1	1	1	2	0	0	1	2	2	21.8702
P61247	RS3A	23	24	25	22	23	21	21	26	27	23	26	20	20	23	22	21	21	22	25	25	24	21	24	23	24	25	22	23	21	21	26	27	23	26	20	20	23	22	21	21	22	25	25	24	21	24	29.9242	29.985
P61254	RL26	12	11	11	10	12	9	9	9	11	9	10	10	13	12	11	8	10	10	8	9	13	10	10	12	11	11	10	12	9	9	9	11	9	10	10	13	12	11	8	10	10	8	9	13	10	10	27.9163	27.7722
P61289	PSME3	7	9	6	8	6	6	5	7	7	9	6	7	6	7	7	7	8	8	6	6	7	8	9	7	9	6	8	6	6	5	7	7	9	6	7	6	7	7	7	8	8	6	6	7	8	9	25.6406	25.4122
P61313	RL15	12	12	12	12	12	10	12	12	12	11	12	12	10	12	12	11	11	12	13	12	11	10	11	12	12	12	12	12	10	12	12	12	11	12	12	10	12	12	11	11	12	13	12	11	10	11	29.256	29.3195
P61326	MGN	9	9	8	10	10	7	10	10	11	9	12	5	10	10	9	8	8	9	10	10	9	8	9	1	1	1	1	1	1	1	1	1	1	1	0	1	1	0	1	0	1	1	1	1	0	1
P61353	RL27	9	9	9	9	9	8	10	10	10	9	9	8	9	9	9	8	8	8	9	9	10	9	9	9	9	9	9	9	8	10	10	10	9	9	8	9	9	9	8	8	8	9	9	10	9	9	28.8643	28.782
P61421	VA0D1	9	9	8	9	8	7	7	7	6	9	8	5	8	8	8	8	7	9	6	6	11	7	9	9	9	8	9	8	7	7	7	6	9	8	5	8	8	8	8	7	9	6	6	11	7	9	25.4268	25.7851
P61457	PHS	0	0	1	0	2	0	0	0	0	3	0	2	2	0	0	2	3	3	0	0	3	0	0	0	0	1	0	2	0	0	0	0	3	0	2	2	0	0	2	3	3	0	0	3	0	0
P61513	RL37A	4	5	5	4	5	5	4	5	4	4	4	6	5	5	5	5	6	5	4	4	5	5	5	4	5	5	4	5	5	4	5	4	4	4	6	5	5	5	5	6	5	4	4	5	5	5	27.1412	27.0604
P61586	RHOA	11	11	11	9	11	10	9	9	11	11	11	9	11	10	10	9	10	10	9	11	10	11	10	3	3	2	2	3	3	1	2	2	3	3	2	3	2	3	2	2	2	1	3	2	3	2	28.6946	28.7908
P61587	RND3	4	4	5	5	5	2	4	4	4	4	2	1	6	5	5	5	5	6	2	3	3	5	3	4	4	5	5	5	2	4	4	4	4	2	1	6	5	5	5	5	6	2	3	3	5	3	23.2048	22.916
P61604	CH10	8	8	9	9	9	8	8	9	8	9	9	9	9	9	9	8	8	8	8	8	10	8	10	8	8	9	9	9	8	8	9	8	9	9	9	9	9	9	8	8	8	8	8	10	8	10	27.7556	27.5507
P61619	S61A1	11	12	11	11	10	11	7	8	9	5	9	9	9	11	11	11	10	10	8	9	9	9	9	11	12	11	11	10	11	7	8	9	5	9	9	9	11	11	11	10	10	8	9	9	9	9	27.4289	27.5381
P61758	PFD3	7	3	4	5	6	4	4	4	5	5	5	5	5	6	5	6	7	5	5	3	4	7	4	7	3	4	5	6	4	4	4	5	5	5	5	5	6	5	6	7	5	5	3	4	7	4	25.6237	25.7777
P61764	STXB1	10	7	9	6	5	3	2	2	3	6	3	3	7	9	7	5	4	8	3	2	7	7	7	10	7	9	6	5	3	2	2	3	6	3	3	7	9	7	5	4	8	3	2	7	7	7	23.6797	23.6544
P61769	B2MG	5	5	4	3	4	5	4	5	5	4	4	5	5	5	4	3	4	4	4	4	4	5	4	5	5	4	3	4	5	4	5	5	4	4	5	5	5	4	3	4	4	4	4	4	5	4	26.8528	26.9605
P61803	DAD1	2	3	3	2	2	3	3	3	2	2	3	3	3	3	2	3	2	3	3	3	2	3	2	2	3	3	2	2	3	3	3	2	2	3	3	3	3	2	3	2	3	3	3	2	3	2	25.896	25.9836
P61916	NPC2	7	7	7	7	8	6	6	6	5	7	7	7	6	6	7	6	5	4	6	5	8	9	9	7	7	7	7	8	6	6	6	5	7	7	7	6	6	7	6	5	4	6	5	8	9	9	25.9993	25.6954
P61923	COPZ1	5	5	5	5	5	5	5	5	5	6	4	5	6	6	6	6	6	6	5	5	5	6	6	5	5	5	5	5	5	5	5	5	6	4	5	6	6	6	6	6	6	5	5	5	6	6	26.3771	26.4772
P61925	IPKA	0	0	0	0	0	0	0	0	0	0	0	0	1	1	0	0	0	0	0	0	1	2	1	0	0	0	0	0	0	0	0	0	0	0	0	1	1	0	0	0	0	0	0	1	2	1
P61956	SUMO2	2	3	2	2	3	1	3	2	3	2	3	3	3	2	2	2	2	2	2	2	3	2	3	2	3	2	2	3	1	3	2	3	2	3	3	3	2	2	2	2	2	2	2	3	2	3	26.292	25.4027
P61960	UFM1	3	2	3	2	2	3	2	2	2	2	3	2	3	3	3	3	3	3	4	2	2	3	2	3	2	3	2	2	3	2	2	2	2	3	2	3	3	3	3	3	3	4	2	2	3	2	26.5349	26.4391
P61962	DCAF7	0	1	0	1	2	1	1	1	2	2	2	1	1	1	0	2	2	2	0	1	1	1	0	0	1	0	1	2	1	1	1	2	2	2	1	1	1	0	2	2	2	0	1	1	1	0
P61964	WDR5	3	4	2	7	6	4	3	4	3	6	3	5	7	6	5	6	5	3	3	3	8	5	5	3	4	2	7	6	4	3	4	3	6	3	5	7	6	5	6	5	3	3	3	8	5	5	23.6072	23.1409
P61966	AP1S1	4	5	3	4	5	2	2	2	2	3	4	2	3	4	4	4	3	3	2	2	3	2	2	3	4	2	3	4	2	2	2	2	2	3	2	2	3	3	3	2	2	2	2	2	1	1	23.7539	24.2585
P61970	NTF2	5	6	6	6	6	4	4	4	5	6	5	6	5	5	6	6	6	6	4	4	5	6	5	5	6	6	6	6	4	4	4	5	6	5	6	5	5	6	6	6	6	4	4	5	6	5	27.3641	27.341
P61978	HNRPK	26	27	26	28	26	27	28	27	28	28	28	28	26	25	27	26	27	26	28	29	28	29	28	26	27	26	28	26	27	28	27	28	28	28	28	26	25	27	26	27	26	28	29	28	29	28	30.3441	30.4105
P61981	1433G	16	15	16	15	16	14	12	12	15	15	15	12	16	15	14	13	13	14	13	11	16	14	14	11	10	11	10	11	10	8	8	10	10	10	8	11	10	9	9	9	10	9	7	11	10	10	28.9585	28.9677
P62070	RRAS2	4	4	3	3	3	3	1	1	1	3	2	2	3	4	3	3	4	4	2	2	5	5	3	2	2	1	1	1	1	0	1	1	1	1	1	1	2	1	1	2	2	1	1	2	2	1	22.5129	22.9337
P62072	TIM10	0	2	0	1	2	2	1	1	1	1	1	2	0	2	2	0	1	0	1	1	2	2	2	0	2	0	1	2	2	1	1	1	1	1	2	0	2	2	0	1	0	1	1	2	2	2
P62081	RS7	11	14	12	11	13	14	14	16	13	12	13	12	11	14	14	12	13	11	13	12	12	13	14	11	14	12	11	13	14	14	16	13	12	13	12	11	14	14	12	13	11	13	12	12	13	14	29.5693	29.4317
P62136	PP1A	20	20	21	20	21	21	17	15	18	21	18	18	20	21	22	21	20	19	16	15	20	20	21	6	6	6	6	6	6	6	5	5	6	5	3	6	5	6	6	6	6	5	5	6	6	6	28.7933	28.8333
P62140	PP1B	16	17	18	17	17	18	15	14	17	17	17	15	17	19	18	17	16	14	13	12	16	16	16	4	5	5	5	4	5	5	5	5	4	5	2	5	5	4	4	4	3	3	3	4	4	3	26.4956	26.4468
P62158	CALM	10	9	8	10	11	10	9	9	10	11	9	10	11	11	11	11	11	10	9	9	9	11	8	10	9	8	10	11	10	9	9	10	11	9	10	11	11	11	11	11	10	9	9	9	11	8	30.2364	30.0705
P62191	PRS4	17	17	15	15	17	15	12	16	18	18	13	13	15	15	14	15	14	15	13	13	18	16	16	17	17	15	15	17	15	12	16	18	18	13	13	15	15	14	15	14	15	13	13	18	16	16	27.7237	27.6877
P62195	PRS8	20	18	17	18	20	18	19	20	20	22	20	16	20	20	21	21	21	21	19	19	19	20	21	19	17	16	17	19	17	18	19	19	21	19	15	19	19	20	20	20	20	18	18	18	19	20	27.9187	27.8851
P62241	RS8	17	17	17	17	17	15	16	17	16	17	17	16	17	16	17	13	13	12	17	16	17	17	17	17	17	17	17	17	15	16	17	16	17	17	16	17	16	17	13	13	12	17	16	17	17	17	29.8441	29.7518
P62244	RS15A	10	10	10	10	10	9	10	12	12	9	10	9	10	10	10	11	10	9	9	10	12	11	12	10	10	10	10	10	9	10	12	12	9	10	9	10	10	10	11	10	9	9	10	12	11	12	28.7014	29.0608
P62249	RS16	12	12	13	9	9	10	11	12	12	12	11	9	12	12	12	12	12	12	11	11	10	10	9	12	12	13	9	9	10	11	12	12	12	11	9	12	12	12	12	12	12	11	11	10	10	9	28.9136	29.059
P62253	UB2G1	2	2	2	2	2	2	1	0	1	2	0	1	2	2	1	2	0	2	1	0	2	2	2	2	2	2	2	2	2	1	0	1	2	0	1	2	2	1	2	0	2	1	0	2	2	2
P62256	UBE2H	2	2	2	2	2	1	2	2	2	3	2	1	3	3	2	3	3	2	1	2	3	2	2	2	2	2	2	2	1	2	2	2	3	2	1	3	3	2	3	3	2	1	2	3	2	2	22.291	22.5147
P62258	1433E	20	21	21	22	22	20	21	21	20	22	20	19	22	23	21	22	21	22	21	20	23	22	22	18	19	19	20	20	18	19	19	18	20	18	17	20	21	19	20	19	20	19	18	21	20	20	30.1257	30.1538
P62263	RS14	11	11	11	10	11	10	8	8	7	11	9	11	11	11	10	8	8	9	9	7	10	10	11	11	11	11	10	11	10	8	8	7	11	9	11	11	11	10	8	8	9	9	7	10	10	11	28.5945	28.6854
P62266	RS23	6	6	6	6	6	4	5	6	6	6	7	7	6	7	6	7	7	7	6	4	7	6	7	6	6	6	6	6	4	5	6	6	6	7	7	6	7	6	7	7	7	6	4	7	6	7	27.9909	27.8569
P62269	RS18	14	15	15	15	13	12	12	11	13	14	13	12	13	13	13	13	12	13	11	11	15	12	14	14	15	15	15	13	12	12	11	13	14	13	12	13	13	13	13	12	13	11	11	15	12	14	28.6015	28.6983
P62273	RS29	4	4	4	4	4	4	3	3	4	4	4	4	4	4	4	3	4	4	3	3	4	4	4	4	4	4	4	4	4	3	3	4	4	4	4	4	4	4	3	4	4	3	3	4	4	4	27.29	27.2784
P62277	RS13	13	13	13	12	13	10	11	12	13	12	13	12	12	12	12	12	13	13	11	12	13	12	12	13	13	13	12	13	10	11	12	13	12	13	12	12	12	12	12	13	13	11	12	13	12	12	28.9025	29.0412
P62280	RS11	12	16	14	15	13	11	13	14	14	12	12	11	14	13	13	12	14	14	9	12	13	12	12	12	16	14	15	13	11	13	14	14	12	12	11	14	13	13	12	14	14	9	12	13	12	12	29.0346	29.245
P62304	RUXE	4	3	3	4	3	3	3	3	3	3	3	1	3	2	3	3	3	2	3	2	3	4	3	4	3	3	4	3	3	3	3	3	3	3	1	3	2	3	3	3	2	3	2	3	4	3	24.9736	25.2228
P62306	RUXF	4	4	4	4	4	3	3	3	3	5	5	4	4	3	4	5	5	5	3	3	4	3	3	4	4	4	4	4	3	3	3	3	5	5	4	4	3	4	5	5	5	3	3	4	3	3	25.0981	25.093
P62310	LSM3	3	3	2	3	3	3	3	3	3	3	3	2	3	3	3	3	2	3	3	3	3	2	3	3	3	2	3	3	3	3	3	3	3	3	2	3	3	3	3	2	3	3	3	3	2	3	23.8969	23.7262
P62312	LSM6	2	3	1	4	2	2	1	1	1	3	2	3	4	2	3	3	3	2	1	1	3	4	4	2	3	1	4	2	2	1	1	1	3	2	3	4	2	3	3	3	2	1	1	3	4	4	23.0727	23.2677
P62314	SMD1	3	3	3	3	3	3	2	2	2	3	3	2	3	3	3	2	3	3	2	2	3	3	3	3	3	3	3	3	3	2	2	2	3	3	2	3	3	3	2	3	3	2	2	3	3	3	25.6615	25.8092
P62316	SMD2	9	9	9	11	10	9	8	7	9	11	9	9	9	8	9	7	9	8	7	8	10	10	10	9	9	9	11	10	9	8	7	9	11	9	9	9	8	9	7	9	8	7	8	10	10	10	26.5483	26.4939
P62318	SMD3	5	6	5	6	6	5	5	6	5	5	6	4	5	5	5	5	5	5	5	5	5	5	5	5	6	5	6	6	5	5	6	5	5	6	4	5	5	5	5	5	5	5	5	5	5	5	26.4016	26.6092
P62328	TYB4	7	8	8	7	8	8	7	8	8	7	8	8	7	8	8	8	8	8	7	7	7	8	8	7	8	8	7	8	8	7	8	8	7	8	8	7	8	8	8	8	8	7	7	7	8	8	30.51	30.2649
P62330	ARF6	6	8	6	8	6	7	7	7	7	7	5	3	7	8	7	6	6	6	7	5	8	8	6	6	8	6	8	6	7	7	7	7	7	5	3	7	8	7	6	6	6	7	5	8	8	6	25.8745	25.8126
P62333	PRS10	21	20	21	20	21	19	17	17	19	21	19	15	18	20	19	19	18	18	17	19	21	21	20	21	20	21	20	21	19	17	17	19	21	19	15	18	20	19	19	18	18	17	19	21	21	20	28.0715	28.0235
P62341	SELT	1	2	2	0	1	1	0	0	0	0	0	2	1	0	1	0	1	2	0	0	1	1	1	1	2	2	0	1	1	0	0	0	0	0	2	1	0	1	0	1	2	0	0	1	1	1		21.5787
P62424	RL7A	22	21	20	22	21	20	19	17	19	21	17	19	17	19	18	20	21	20	17	16	19	18	19	22	21	20	22	21	20	19	17	19	21	17	19	17	19	18	20	21	20	17	16	19	18	19	29.7242	29.7821
P62487	RPB7	1	0	1	0	0	0	1	2	1	1	1	0	1	0	1	0	0	1	1	2	0	0	0	1	0	1	0	0	0	1	2	1	1	1	0	1	0	1	0	0	1	1	2	0	0	0
P62495	ERF1	15	16	15	16	16	16	15	14	14	13	12	11	17	17	17	14	17	12	15	16	15	15	14	15	16	15	16	16	16	15	14	14	13	12	11	17	17	17	14	17	12	15	16	15	15	14	27.0479	27.0125
P62633	CNBP	4	3	4	4	4	4	5	4	5	4	4	3	4	4	4	5	5	5	4	4	4	4	4	4	3	4	4	4	4	5	4	5	4	4	3	4	4	4	5	5	5	4	4	4	4	4	24.6225	24.1596
P62701	RS4X	27	26	26	27	27	26	24	26	27	26	26	21	28	29	28	21	23	22	24	24	26	26	26	14	14	14	14	14	13	11	12	13	13	13	8	14	14	14	10	11	11	13	11	13	13	13	29.9871	30.0897
P62714	PP2AB	13	15	13	14	14	13	13	14	13	15	14	13	13	13	13	12	13	12	13	13	13	15	14	2	2	1	2	2	1	1	1	1	2	1	2	1	2	1	1	1	1	1	1	2	2	2	27.6738	27.7159
P62736	ACTA	29	30	29	30	29	28	27	28	28	29	28	29	29	28	28	27	27	27	25	25	29	31	29	0	0	0	0	0	0	0	0	0	0	0	0	0	0	0	0	0	0	0	0	0	0	0	27.3871	27.4963
P62745	RHOB	3	2	2	2	3	3	2	2	2	2	2	2	4	4	4	3	3	3	2	2	4	3	4	1	0	0	0	1	1	0	0	0	0	0	1	2	2	2	1	1	1	0	0	2	1	2
P62750	RL23A	12	12	12	12	13	10	10	11	12	14	11	13	11	12	13	10	12	10	12	13	12	13	13	12	12	12	12	13	10	10	11	12	14	11	13	11	12	13	10	12	10	12	13	12	13	13	28.2523	28.2239
P62753	RS6	13	16	14	11	13	13	14	15	14	12	11	12	13	15	15	11	11	10	12	12	13	14	14	13	16	14	11	13	13	14	15	14	12	11	12	13	15	15	11	11	10	12	12	13	14	14	28.9855	29.009
P62805	H4	16	16	16	17	18	17	19	20	20	18	18	19	17	16	16	14	14	14	19	20	20	19	20	16	16	16	17	18	17	19	20	20	18	18	19	17	16	16	14	14	14	19	20	20	19	20	32.0714	32.1699
P62820	RAB1A	12	13	13	11	11	11	9	8	9	11	9	12	12	13	13	11	10	10	9	9	9	14	14	5	6	6	5	5	5	2	2	2	5	2	5	5	6	6	5	4	4	2	2	4	8	7	28.9752	28.9282
P62826	RAN	13	15	15	15	14	14	14	15	16	15	14	16	14	14	16	11	12	13	14	15	16	13	13	13	15	15	15	14	14	14	15	16	15	14	16	14	14	16	11	12	13	14	15	16	13	13	29.4937	29.5022
P62829	RL23	11	9	11	10	10	8	11	11	12	10	12	10	11	12	11	10	10	10	11	11	11	11	10	11	9	11	10	10	8	11	11	12	10	12	10	11	12	11	10	10	10	11	11	11	11	10	28.8945	28.922
P62834	RAP1A	11	12	11	11	11	11	11	10	10	11	9	9	10	12	12	10	11	10	9	10	12	12	12	4	4	3	4	4	4	4	2	3	4	3	2	4	4	4	3	3	3	2	3	4	4	4	24.2449	24.3291
P62841	RS15	3	4	3	3	4	4	3	3	4	3	4	4	3	4	4	4	4	4	4	4	3	4	4	3	4	3	3	4	4	3	3	4	3	4	4	3	4	4	4	4	4	4	4	3	4	4	27.864	27.0913
P62847	RS24	6	6	6	5	6	6	6	6	6	6	6	6	6	6	6	5	5	5	6	6	6	6	6	6	6	6	5	6	6	6	6	6	6	6	6	6	6	6	5	5	5	6	6	6	6	6	27.8796	28.0205
P62851	RS25	6	6	6	5	6	6	4	5	6	6	6	6	6	6	6	5	5	5	6	4	6	6	6	6	6	6	5	6	6	4	5	6	6	6	6	6	6	6	5	5	5	6	4	6	6	6	28.0102	28.0064
P62854	RS26	3	4	4	3	4	4	3	4	3	3	4	4	3	4	4	4	4	4	3	4	3	4	4	3	4	4	3	4	4	3	4	3	3	4	4	3	4	4	4	4	4	3	4	3	4	4	27.597	27.3559
P62857	RS28	4	4	4	4	4	4	4	5	4	5	4	4	4	4	4	2	2	2	4	4	5	4	5	4	4	4	4	4	4	4	5	4	5	4	4	4	4	4	2	2	2	4	4	5	4	5	26.8274	26.8299
P62861	RS30	3	3	3	3	3	2	3	2	2	3	3	3	3	3	3	3	3	3	2	2	3	3	3	3	3	3	3	3	2	3	2	2	3	3	3	3	3	3	3	3	3	2	2	3	3	3	26.017	26.1872
P62873	GBB1	16	16	16	16	16	15	12	13	12	15	13	13	16	16	16	14	15	14	13	11	16	16	17	9	9	9	9	9	9	7	7	7	9	7	7	9	9	9	7	8	7	7	6	9	9	9	28.4932	28.6665
P62875	RPAB5	2	0	1	2	1	2	1	1	2	1	2	1	2	2	1	0	1	1	1	1	1	1	0	2	0	1	2	1	2	1	1	2	1	2	1	2	2	1	0	1	1	1	1	1	1	0
P62877	RBX1	3	2	2	3	4	2	3	3	3	3	4	3	3	3	2	2	2	2	3	4	2	3	2	3	2	2	3	4	2	3	3	3	3	4	3	3	3	2	2	2	2	3	4	2	3	2	23.3941	23.5732
P62879	GBB2	15	15	15	15	15	13	12	14	12	15	16	15	15	15	14	15	15	16	15	13	15	15	16	6	7	7	7	7	6	5	6	6	7	7	7	7	7	7	6	6	7	7	6	7	7	7	27.5825	27.6546
P62888	RL30	7	6	6	7	7	6	7	7	7	7	7	6	7	7	7	7	7	7	7	7	7	7	6	7	6	6	7	7	6	7	7	7	7	7	6	7	7	7	7	7	7	7	7	7	7	6	28.7958	28.7892
Q59GN2	R39L5	1	1	1	1	1	0	0	1	1	2	1	1	2	1	2	1	1	1	1	1	2	1	1	1	1	1	1	1	0	0	1	1	2	1	1	2	1	2	1	1	1	1	1	2	1	1	26.4097	26.9201
P62899	RL31	10	10	9	7	9	7	9	8	9	10	7	7	8	7	9	9	8	8	9	10	7	9	9	10	10	9	7	9	7	9	8	9	10	7	7	8	7	9	9	8	8	9	10	7	9	9	27.7838	27.5792
P62906	RL10A	12	12	11	10	11	10	12	12	12	11	10	10	13	12	11	12	11	11	11	12	10	10	10	12	12	11	10	11	10	12	12	12	11	10	10	13	12	11	12	11	11	11	12	10	10	10	29.5244	29.5035
P62910	RL32	8	9	8	7	8	4	8	9	9	7	9	6	8	8	8	8	10	9	8	8	9	6	10	8	9	8	7	8	4	8	9	9	7	9	6	8	8	8	8	10	9	8	8	9	6	10	27.9216	27.8361
P62913	RL11	11	12	10	9	10	7	12	15	14	9	10	9	11	12	10	10	9	9	11	14	12	10	11	11	12	10	9	10	7	12	15	14	9	10	9	11	12	10	10	9	9	11	14	12	10	11	28.4825	28.4859
P62917	RL8	18	18	19	19	18	17	17	16	19	16	16	12	19	16	19	18	18	17	17	16	19	17	18	18	18	19	19	18	17	17	16	19	16	16	12	19	16	19	18	18	17	17	16	19	17	18	29.4777	29.3893
P62937	PPIA	12	12	12	12	12	12	12	12	12	12	13	11	12	12	12	12	12	12	13	12	12	12	12	10	10	10	10	10	10	10	10	10	10	11	9	10	10	10	10	10	10	11	10	10	10	10	31.8654	31.9131
P62942	FKB1A	7	6	6	6	6	6	7	7	8	7	5	5	6	7	7	5	6	6	7	7	8	8	7	7	6	6	6	6	6	7	7	8	7	5	5	6	7	7	5	6	6	7	7	8	8	7	27.7999	27.6817
P62979	RS27A	9	9	9	8	9	8	9	10	10	8	8	8	9	9	9	8	8	8	9	9	9	9	10	4	4	4	3	4	3	3	4	4	3	4	3	4	4	4	3	4	3	3	3	3	3	4	28.0107	28.1989
P62987	RL40	5	6	6	5	6	6	6	6	7	5	4	6	5	6	6	5	5	5	6	6	6	7	7	0	1	1	0	1	1	0	0	1	0	0	1	0	1	1	0	1	0	0	0	0	1	1
P62993	GRB2	5	6	5	7	6	4	7	9	8	7	7	6	7	7	6	6	5	6	9	7	7	6	7	5	6	5	7	6	4	7	9	8	7	7	6	7	7	6	6	5	6	9	7	7	6	7	24.1407	24.0644
P62995	TRA2B	7	5	6	8	7	7	5	6	7	8	8	5	7	8	7	8	9	8	5	5	10	8	8	7	5	6	7	6	7	5	6	7	7	7	4	6	8	7	7	8	7	5	5	9	7	7	25.5947	25.4359
P63000	RAC1	8	8	8	7	7	7	8	7	8	6	7	7	10	9	9	7	7	7	6	7	9	7	8	5	5	4	4	4	4	4	4	5	4	4	4	6	5	5	4	4	4	3	4	5	4	4	27.5508	27.7272
P63010	AP2B1	47	43	43	45	44	43	35	33	34	45	34	27	46	41	40	40	42	42	35	35	47	43	44	27	25	25	27	26	26	20	21	19	27	21	15	27	24	24	24	24	23	21	21	27	26	27	29.0673	29.2216
P63027	VAMP2	4	5	3	6	5	4	2	2	3	4	2	4	6	3	3	3	3	3	2	2	5	5	4	1	1	1	2	1	1	0	0	0	1	0	0	2	1	1	1	1	1	0	0	1	2	1
P63092	GNAS2	12	11	12	13	12	9	6	6	6	11	7	11	11	12	11	9	11	10	7	7	9	12	11	11	10	11	12	11	8	5	5	5	10	6	10	10	11	10	8	10	9	6	6	8	11	10	25.6797	25.6793
P63096	GNAI1	11	9	11	7	8	6	9	8	8	7	8	8	10	9	9	5	8	7	7	8	9	12	10	4	2	4	1	2	0	1	0	1	1	1	1	3	2	2	0	1	1	0	1	3	4	3	23.173
P63098	CANB1	3	4	4	3	3	3	3	3	3	4	3	3	5	5	4	4	4	4	3	5	3	4	3	3	4	4	3	3	3	3	3	3	4	3	3	5	5	4	4	4	4	3	5	3	4	3	24.1745	24.3189
P63104	1433Z	21	21	20	20	21	21	20	21	22	21	22	21	21	20	20	21	19	19	20	19	20	19	20	16	17	16	15	16	17	16	18	17	16	17	17	16	15	15	16	14	14	16	15	15	15	16	31.0478	30.9952
P63151	2ABA	12	12	13	9	11	8	8	10	9	11	8	7	10	10	10	12	12	13	8	7	9	9	8	12	12	13	9	11	8	8	10	9	11	8	7	10	10	10	12	12	13	8	7	9	9	8	26.1954	25.9996
P63165	SUMO1	2	2	2	2	2	2	1	1	2	2	2	2	2	2	2	2	2	2	2	2	2	2	2	2	2	2	2	2	2	1	1	2	2	2	2	2	2	2	2	2	2	2	2	2	2	2	23.5106	23.6676
P63167	DYL1	7	8	7	8	8	7	7	6	7	7	8	7	6	7	7	6	7	6	6	7	8	7	7	5	5	5	5	5	5	5	4	5	5	5	5	4	5	5	4	4	4	4	5	5	5	5	27.7032	27.7933
P63172	DYLT1	3	3	3	4	3	3	3	3	3	4	3	2	4	3	4	2	2	3	4	3	3	3	4	3	3	3	4	3	3	3	3	3	4	3	2	4	3	4	2	2	3	4	3	3	3	4	24.8058	24.7394
P63173	RL38	5	6	7	4	5	3	4	4	4	5	5	3	6	6	6	5	6	6	4	4	5	5	4	5	6	7	4	5	3	4	4	4	5	5	3	6	6	6	5	6	6	4	4	5	5	4	28.0217	27.8458
P63208	SKP1	7	6	6	8	7	8	7	8	9	8	7	5	7	8	7	5	6	5	7	8	8	8	8	7	6	6	8	7	8	7	8	9	8	7	5	7	8	7	5	6	5	7	8	8	8	8	25.7593	25.7189
P63220	RS21	6	7	5	7	6	7	7	7	7	7	6	4	6	7	7	6	6	6	7	6	7	7	6	6	7	5	7	6	7	7	7	7	7	6	4	6	7	7	6	6	6	7	6	7	7	6	28.1565	27.617
P63241	IF5A1	17	17	17	16	16	16	16	16	16	16	15	13	17	16	16	15	15	14	16	16	16	16	16	17	17	17	16	16	16	16	16	16	16	15	13	17	16	16	15	15	14	16	16	16	16	16	29.9436	29.8381
P63244	GBLP	22	22	22	22	22	22	21	20	22	20	19	20	23	22	22	22	21	20	21	21	22	21	21	22	22	22	22	22	22	21	20	22	20	19	20	23	22	22	22	21	20	21	21	22	21	21	30.3279	30.3662
P63261	ACTG	33	35	33	34	33	31	34	34	34	33	32	32	33	32	32	30	30	30	32	32	34	37	34	1	1	1	1	1	1	1	1	1	1	1	1	1	1	1	1	1	1	1	1	1	1	1
P63267	ACTH	28	29	28	29	28	27	26	28	28	28	27	28	29	28	28	26	26	26	24	25	28	30	28	0	0	0	0	0	0	0	0	0	0	0	0	1	1	1	0	0	0	0	0	0	0	0
P63279	UBC9	7	7	7	6	7	6	6	6	6	9	7	6	6	8	7	7	7	7	5	7	9	7	8	7	7	7	6	7	6	6	6	6	9	7	6	6	8	7	7	7	7	5	7	9	7	8	26.3382	25.9366
P67775	PP2AA	12	14	13	13	13	12	13	14	13	14	14	12	13	12	13	12	13	12	13	13	12	14	13	1	1	1	1	1	0	1	1	1	1	1	1	1	1	1	1	1	1	1	1	1	1	1
P67809	YBOX1	13	13	12	12	13	13	14	15	13	13	14	12	14	14	14	14	14	13	15	15	12	13	12	9	9	7	8	9	8	9	9	8	9	9	8	9	9	9	9	9	8	9	9	8	8	8	28.1634	27.9043
P67812	SC11A	6	7	7	6	7	7	4	4	5	5	4	4	6	6	6	6	6	6	5	4	6	6	5	6	7	7	6	7	7	4	4	5	5	4	4	6	6	6	6	6	6	5	4	6	6	5	25.9309	26.0918
P67870	CSK2B	5	6	5	6	6	4	3	5	5	6	4	3	5	7	5	7	7	7	4	5	5	4	5	5	6	5	6	6	4	3	5	5	6	4	3	5	7	5	7	7	7	4	5	5	4	5	24.6931	24.84
P67936	TPM4	34	36	36	36	35	35	34	35	37	36	36	36	34	33	33	28	28	28	35	35	36	35	35	21	23	23	23	22	22	22	23	24	23	22	23	22	20	20	17	17	17	22	22	23	22	22	31.3706	31.2918
P68032	ACTC	30	32	30	31	30	29	29	29	30	31	29	30	30	29	29	28	28	28	27	27	30	33	30	1	2	1	1	1	1	2	1	2	2	1	1	1	1	1	1	1	1	1	2	1	2	1	33.1717	33.0684
P68036	UB2L3	9	9	6	7	7	6	9	8	9	8	9	5	7	8	8	7	6	6	9	8	8	8	7	9	9	6	7	7	6	9	8	9	8	9	5	7	8	8	7	6	6	9	8	8	8	7	27.681	27.5025
P68104	EF1A1	30	30	29	29	30	30	27	26	29	30	25	28	32	31	32	28	28	28	28	27	28	30	28	30	30	29	29	30	30	27	26	29	30	25	28	32	31	32	28	28	28	28	27	28	30	28	33.277	33.3863
P68363	TBA1B	36	40	36	35	38	34	33	36	37	37	36	36	36	37	36	33	34	35	33	34	36	35	37	0	0	0	0	0	0	0	0	0	0	0	0	0	0	0	0	0	0	0	0	0	0	0	33.6219	33.655
P68366	TBA4A	28	29	27	26	29	25	25	25	26	27	28	28	28	29	28	25	26	27	25	27	30	27	29	4	2	3	3	3	1	3	3	2	3	3	3	4	3	3	3	3	3	3	4	5	4	3	23.4124	23.487
P68371	TBB4B	28	31	28	29	28	28	27	30	30	29	28	25	28	29	30	29	27	30	27	27	31	30	31	1	1	1	1	1	1	1	1	1	1	1	1	1	1	1	1	1	1	1	1	1	1	1	33.336	33.4219
P68400	CSK21	13	14	14	13	13	12	11	11	11	13	9	10	12	11	12	14	12	12	11	11	12	13	13	13	14	14	13	13	12	11	11	11	13	9	10	12	11	12	14	12	12	11	11	12	13	13	26.5842	26.4426
P68402	PA1B2	8	8	7	8	8	8	6	6	6	8	7	6	8	8	8	6	8	7	6	7	7	7	6	8	8	7	8	8	8	6	6	6	8	7	6	8	8	8	6	8	7	6	7	7	7	6	27.5201	27.2646
P68431	H31	6	7	7	7	8	8	10	10	10	7	7	8	6	7	7	6	5	5	9	8	9	10	10	0	1	1	0	1	1	0	0	0	1	1	1	0	1	1	1	0	0	0	0	0	1	1
P78316	NOP14	2	3	2	2	1	1	1	0	0	4	0	0	2	3	2	3	1	3	1	1	2	0	1	2	3	2	2	1	1	1	0	0	4	0	0	2	3	2	3	1	3	1	1	2	0	1	21.9776
P78318	IGBP1	2	3	3	3	3	3	1	1	1	2	1	0	4	4	3	2	3	4	1	1	2	3	4	2	3	3	3	3	3	1	1	1	2	1	0	4	4	3	2	3	4	1	1	2	3	4	23.1825	23.4015
P78330	SERB	5	4	4	3	3	1	3	3	4	3	2	2	3	4	4	3	3	2	1	2	2	2	2	5	4	4	3	3	1	3	3	4	3	2	2	3	4	4	3	3	2	1	2	2	2	2	24.5765	24.9067
P78344	IF4G2	29	31	30	28	30	22	26	24	25	27	23	19	29	24	25	26	25	29	23	24	21	21	21	29	31	30	28	30	22	26	24	25	27	23	19	29	24	25	26	25	29	23	24	21	21	21	27.1388	27.1798
P78346	RPP30	5	6	6	6	6	6	4	5	5	7	6	4	5	6	4	7	7	7	4	5	8	8	8	5	6	6	6	6	6	4	5	5	7	6	4	5	6	4	7	7	7	4	5	8	8	8	23.4176	23.736
P78347	GTF2I	13	17	18	25	25	16	10	11	13	22	12	18	20	15	14	18	16	18	11	12	24	18	20	13	17	18	25	25	16	10	11	13	22	12	18	20	15	14	18	16	18	11	12	24	18	20	25.1598	25.2659
P78356	PI42B	2	2	2	2	2	2	1	1	1	2	1	0	2	2	2	1	1	1	1	1	2	1	1	1	1	1	1	1	1	0	0	0	1	0	0	1	1	1	1	1	1	0	0	1	1	1
P78357	CNTP1	3	7	8	4	7	2	0	0	1	3	2	11	8	7	7	8	10	10	0	3	21	12	13	3	7	8	4	7	2	0	0	1	3	2	11	8	7	7	8	10	10	0	3	21	12	13	22.3479	23.1158
P78362	SRPK2	1	1	1	1	2	0	0	0	0	1	0	1	2	0	0	1	1	1	0	0	1	0	0	1	1	1	1	2	0	0	0	0	1	0	1	2	0	0	1	1	1	0	0	1	0	0
P78371	TCPB	35	35	34	35	35	34	34	35	35	37	36	32	37	37	34	34	32	33	35	36	34	35	35	35	35	34	35	35	34	34	35	35	37	36	32	37	37	34	34	32	33	35	36	34	35	35	30.1261	30.0208
P78406	RAE1L	9	8	9	9	9	7	8	7	8	10	7	5	9	8	9	9	8	8	6	7	9	8	9	9	8	9	9	9	7	8	7	8	10	7	5	9	8	9	9	8	8	6	7	9	8	9	25.0298	24.8694
P78417	GSTO1	15	16	15	15	15	14	14	15	16	16	15	16	16	16	17	17	15	16	13	15	19	16	17	15	16	15	15	15	14	14	15	16	16	15	16	16	16	17	17	15	16	13	15	19	16	17	29.0683	29.3427
P78524	ST5	0	0	2	0	1	1	0	0	0	0	1	1	1	0	0	1	0	1	0	0	0	1	0	0	0	2	0	1	1	0	0	0	0	1	1	1	0	0	1	0	1	0	0	0	1	0
P78527	PRKDC	165	163	165	172	175	141	123	131	143	151	126	135	173	160	159	153	159	160	129	142	181	157	169	165	163	165	172	175	141	123	131	143	151	126	135	173	160	159	153	159	160	129	142	181	157	169	30.0561	30.1523
P78536	ADA17	0	2	0	1	0	0	0	0	0	0	0	0	0	1	0	0	0	0	0	1	2	2	0	0	2	0	1	0	0	0	0	0	0	0	0	0	1	0	0	0	0	0	1	2	2	0
P78537	BL1S1	0	1	1	0	1	1	0	0	0	2	0	0	1	0	1	1	0	1	0	0	1	0	0	0	1	1	0	1	1	0	0	0	2	0	0	1	0	1	1	0	1	0	0	1	0	0
P78559	MAP1A	55	52	55	54	54	44	27	28	32	53	38	40	49	52	48	64	64	61	22	27	48	49	45	53	50	53	52	52	43	26	27	31	51	36	38	47	50	46	62	62	59	21	26	46	48	44	28.0892	28.0359
P78563	RED1	1	2	2	4	2	2	0	0	0	5	0	2	7	6	7	4	2	3	1	2	9	8	9	1	2	2	4	2	2	0	0	0	5	0	2	7	6	7	4	2	3	1	2	9	8	9
P80217	IN35	4	4	3	3	4	5	3	3	3	5	3	4	1	4	3	5	3	5	4	2	3	5	3	4	4	3	3	4	5	3	3	3	5	3	4	1	4	3	5	3	5	4	2	3	5	3	23.4299	23.2616
P80297	MT1X	3	3	3	2	3	3	4	3	3	3	3	3	4	3	3	3	4	4	3	3	4	3	3	0	0	0	0	0	0	1	0	0	0	0	0	1	0	0	0	1	1	0	0	1	0	0
P80303	NUCB2	16	14	13	16	18	18	14	14	14	18	15	12	18	18	18	16	16	17	11	13	17	17	17	16	14	13	16	18	18	14	14	14	18	15	12	18	18	18	16	16	17	11	13	17	17	17	27.1585	26.9765
P80723	BASP1	8	7	9	9	10	11	8	7	6	9	8	8	10	11	11	9	10	9	10	7	10	11	10	8	7	9	9	10	11	8	7	6	9	8	8	10	11	11	9	10	9	10	7	10	11	10	27.8268	27.676
P82094	TMF1	3	1	2	1	0	0	1	1	0	0	0	0	2	1	3	0	2	0	0	1	0	0	2	3	1	2	1	0	0	1	1	0	0	0	0	2	1	3	0	2	0	0	1	0	0	2
P82650	RT22	6	3	2	7	8	7	5	6	6	9	4	10	6	7	9	9	9	9	6	6	8	9	10	6	3	2	7	8	7	5	6	6	9	4	10	6	7	9	9	9	9	6	6	8	9	10	23.8231	23.7112
P82663	RT25	1	2	2	3	2	1	2	2	1	3	2	3	2	3	1	2	2	2	1	2	3	1	3	1	2	2	3	2	1	2	2	1	3	2	3	2	3	1	2	2	2	1	2	3	1	3		21.2826
P82664	RT10	1	0	0	1	1	0	0	1	0	2	0	1	1	1	0	1	0	1	0	0	1	0	0	1	0	0	1	1	0	0	1	0	2	0	1	1	1	0	1	0	1	0	0	1	0	0
P82673	RT35	3	2	3	4	4	0	3	3	4	4	3	6	3	4	5	4	4	4	3	4	4	5	4	3	2	3	4	4	0	3	3	4	4	3	6	3	4	5	4	4	4	3	4	4	5	4	23.991	24.4697
P82675	RT05	1	3	2	2	1	2	1	1	3	3	1	3	3	3	3	3	4	4	1	3	5	2	5	1	3	2	2	1	2	1	1	3	3	1	3	3	3	3	3	4	4	1	3	5	2	5
P82909	RT36	4	3	3	4	5	4	1	1	3	4	2	3	6	5	5	5	6	6	3	3	4	5	5	4	3	3	4	5	4	1	1	3	4	2	3	6	5	5	5	6	6	3	3	4	5	5	23.1407	23.4134
P82912	RT11	0	1	1	1	1	1	0	1	2	1	0	0	1	1	1	1	1	1	0	2	1	1	1	0	1	1	1	1	1	0	1	2	1	0	0	1	1	1	1	1	1	0	2	1	1	1
P82914	RT15	1	0	0	0	0	0	0	0	1	0	0	0	0	0	0	0	0	0	0	0	1	0	0	1	0	0	0	0	0	0	0	1	0	0	0	0	0	0	0	0	0	0	0	1	0	0
P82921	RT21	1	1	1	1	1	1	2	1	1	1	1	1	1	1	1	1	1	1	2	2	1	1	1	1	1	1	1	1	1	2	1	1	1	1	1	1	1	1	1	1	1	2	2	1	1	1
P82930	RT34	3	3	3	2	3	2	1	3	3	4	4	6	4	5	3	3	4	3	3	3	6	4	5	3	3	3	2	3	2	1	3	3	4	4	6	4	5	3	3	4	3	3	3	6	4	5	22.9096	22.7803
P82932	RT06	0	1	0	0	2	0	1	1	1	1	0	1	1	0	1	1	1	0	1	1	2	1	1	0	1	0	0	2	0	1	1	1	1	0	1	1	0	1	1	1	0	1	1	2	1	1
P82933	RT09	4	4	3	5	5	5	1	0	3	5	1	3	6	5	5	8	4	7	2	2	7	6	5	4	4	3	5	5	5	1	0	3	5	1	3	6	5	5	8	4	7	2	2	7	6	5	22.5651	22.961
P82979	SARNP	6	6	4	6	6	6	8	8	8	6	8	5	6	6	6	5	6	5	8	8	7	7	7	6	6	4	6	6	6	8	8	8	6	8	5	6	6	6	5	6	5	8	8	7	7	7	24.7739	24.4275
P83111	LACTB	5	5	7	9	9	6	1	5	3	8	6	3	9	8	6	7	9	7	2	5	9	8	10	5	5	7	9	9	6	1	5	3	8	6	3	9	8	6	7	9	7	2	5	9	8	10	24.1044	23.9282
P83436	COG7	5	5	3	3	3	3	2	2	1	2	0	1	1	3	3	1	4	4	2	2	2	3	2	5	5	3	3	3	3	2	2	1	2	0	1	1	3	3	1	4	4	2	2	2	3	2	23.7359	23.776
P83731	RL24	7	6	6	6	7	6	5	6	9	7	6	5	7	7	7	6	6	6	7	7	7	7	8	7	6	6	6	7	6	5	6	9	7	6	5	7	7	7	6	6	6	7	7	7	7	8	28.3593	28.6976
P83876	TXN4A	1	1	0	2	2	2	1	1	1	2	1	0	1	1	1	1	0	1	0	0	1	2	1	1	1	0	2	2	2	1	1	1	2	1	0	1	1	1	1	0	1	0	0	1	2	1
P83881	RL36A	6	6	6	6	5	4	5	6	4	5	4	4	6	5	7	3	4	5	4	4	5	3	5	0	0	0	0	0	0	0	0	0	0	0	0	0	0	1	0	0	0	0	0	0	0	0	26.7607	26.4296
P83916	CBX1	5	3	4	6	6	5	2	4	3	6	3	2	6	6	5	6	6	5	2	3	7	5	6	5	2	3	5	5	4	1	3	2	5	2	1	5	5	4	5	5	4	1	2	6	4	5	23.6495	23.2736
P84022	SMAD3	9	6	10	8	9	8	3	6	4	8	4	6	6	8	6	5	7	8	4	6	8	7	8	5	3	5	4	4	5	1	2	2	4	2	3	2	3	3	2	4	4	1	2	4	4	4	25.1689	25.2193
P84077	ARF1	13	15	14	14	14	13	13	14	13	13	12	8	13	13	13	11	12	12	13	13	14	13	13	7	9	8	8	8	7	7	8	7	7	6	5	7	7	8	5	6	6	7	7	9	7	7	29.6656	29.6498
P84085	ARF5	11	11	10	11	10	10	10	10	10	11	10	6	11	9	9	9	9	9	9	10	10	10	11	5	5	4	5	4	4	4	4	4	5	4	3	5	3	4	3	3	3	3	4	5	4	5	26.1228	26.0648
P84090	ERH	7	5	6	7	5	6	6	5	6	7	5	6	6	6	6	6	6	6	7	6	7	7	7	7	5	6	7	5	6	6	5	6	7	5	6	6	6	6	6	6	6	7	6	7	7	7	26.5672	26.7179
P84095	RHOG	7	7	6	7	6	6	6	4	5	6	2	3	7	6	6	5	5	6	3	4	6	5	6	7	7	6	7	6	6	5	4	5	6	2	3	7	6	6	5	5	6	3	4	5	5	6	24.488	24.6083
P84098	RL19	6	7	6	6	7	6	6	6	6	6	5	6	7	6	7	5	5	5	6	6	6	6	6	6	7	6	6	7	6	6	6	6	6	5	6	7	6	7	5	5	5	6	6	6	6	6	27.6431	27.7096
P84103	SRSF3	5	5	5	8	8	8	4	6	6	8	6	7	8	8	6	7	9	8	5	5	9	10	9	4	4	4	7	7	7	3	5	5	7	5	6	7	7	5	6	8	7	4	4	8	9	8	26.9456	26.5569
P84157	MXRA7	6	6	6	5	4	3	3	2	3	5	3	2	4	4	2	5	5	6	2	3	4	4	5	6	6	6	5	4	3	3	2	3	5	3	2	4	4	2	5	5	6	2	3	4	4	5	25.4844	25.0568
P84243	H33	6	7	7	7	8	7	9	9	9	6	7	8	6	7	7	6	5	5	8	7	8	9	9	0	1	1	0	1	1	0	0	0	0	1	1	0	1	1	1	0	0	0	0	0	1	1
P85037	FOXK1	3	3	3	6	3	6	5	5	6	5	3	4	3	5	4	5	4	5	4	3	7	7	7	3	3	3	6	3	6	5	5	6	5	3	4	3	5	4	5	4	5	4	3	7	7	7	23.0024	24.0835
P86791	CCZ1	1	1	2	1	1	1	0	0	0	2	0	0	1	1	1	0	0	0	0	0	1	0	0	1	1	2	1	1	1	0	0	0	2	0	0	1	1	1	0	0	0	0	0	1	0	0
P98082	DAB2	12	12	12	9	9	6	3	1	2	6	5	7	6	3	4	7	9	6	3	4	5	3	4	12	12	12	9	9	6	3	1	2	6	5	7	6	3	4	7	9	6	3	4	5	3	4	25.5164	25.0494
P98160	PGBM	6	5	4	1	1	0	0	0	0	0	0	0	0	0	0	0	0	0	0	0	0	0	0	6	5	4	1	1	0	0	0	0	0	0	0	0	0	0	0	0	0	0	0	0	0	0	23.6796	23.7241
P98175	RBM10	3	2	0	2	2	2	3	2	3	5	3	1	3	2	2	3	5	4	3	2	4	4	3	3	2	0	2	2	2	3	2	3	5	3	1	3	2	2	3	5	4	3	2	4	4	3	23.5483
P98179	RBM3	4	3	4	3	3	2	2	3	3	4	3	5	4	4	5	3	4	5	1	2	3	2	3	4	3	4	3	3	2	2	3	3	4	3	5	4	4	5	3	4	5	1	2	3	2	3	26.2424	26.4055
P98194	AT2C1	8	7	6	7	6	4	6	7	7	1	3	1	7	7	9	4	4	7	5	7	6	5	6	8	7	6	7	6	4	6	7	7	1	3	1	7	7	9	4	4	7	5	7	6	5	6	23.9229	24.2501
P99999	CYC	9	10	9	10	10	8	10	9	9	9	8	7	10	10	9	8	9	9	10	9	9	11	11	9	10	9	10	10	8	10	9	9	9	8	7	10	10	9	8	9	9	10	9	9	11	11	26.6812	26.4384
Q00013	EM55	1	1	0	1	1	1	1	0	1	1	0	0	1	1	1	0	1	1	0	1	1	1	1	1	1	0	1	1	1	1	0	1	1	0	0	1	1	1	0	1	1	0	1	1	1	1
Q00059	TFAM	3	3	2	5	5	4	1	2	4	4	3	4	3	5	4	5	4	5	4	2	5	6	5	3	3	2	5	5	4	1	2	4	4	3	4	3	5	4	5	4	5	4	2	5	6	5	23.7119	23.1324
Q00169	PIPNA	4	7	6	4	5	6	5	5	5	6	4	4	6	6	6	4	5	4	6	5	6	4	6	3	6	5	4	4	6	4	4	4	5	3	3	5	5	5	3	4	3	5	4	5	4	6	24.3603	24.2603
Q00325	MPCP	18	18	17	17	18	13	15	13	15	18	15	17	17	17	17	14	15	14	14	15	16	17	16	18	18	17	17	18	13	15	13	15	18	15	17	17	17	17	14	15	14	14	15	16	17	16	28.1395	28.1622
Q00341	VIGLN	61	64	63	56	59	59	50	50	51	56	46	47	59	57	61	52	53	55	42	50	57	52	49	61	64	63	56	59	59	50	50	51	56	46	47	59	57	61	52	53	55	42	50	57	52	49	30.1092	30.0665
Q00403	TF2B	0	0	1	2	1	1	1	1	1	1	0	0	1	2	1	1	1	0	1	0	0	0	1	0	0	1	2	1	1	1	1	1	1	0	0	1	2	1	1	1	0	1	0	0	0	1
Q00534	CDK6	2	1	2	2	2	1	1	1	1	0	1	0	1	3	2	1	0	0	1	1	1	0	0	2	1	2	2	2	1	1	0	0	0	0	0	0	2	2	0	0	0	0	1	1	0	0
Q00535	CDK5	3	3	3	2	2	1	2	5	4	4	3	3	4	6	4	4	4	3	3	3	5	4	2	3	3	3	2	2	1	2	4	3	4	2	3	3	5	4	3	4	3	2	3	5	4	2	22.6856
Q00536	CDK16	1	1	1	1	1	0	0	1	1	0	1	0	2	2	1	1	1	1	1	1	0	0	0	0	0	0	0	0	0	0	0	0	0	0	0	0	0	0	0	0	0	0	1	0	0	0
Q00577	PURA	4	3	4	4	5	4	3	3	3	5	3	3	5	6	4	4	5	5	4	3	4	5	5	4	3	4	4	5	4	3	3	3	5	3	3	5	6	4	4	5	5	4	3	4	5	5	25.0143	24.7233
Q00587	BORG5	1	3	2	2	3	1	0	0	0	2	0	0	2	1	1	2	1	2	0	0	1	1	2	1	3	2	2	3	1	0	0	0	2	0	0	2	1	1	2	1	2	0	0	1	1	2
Q00610	CLH1	95	102	98	96	98	89	83	85	94	97	91	85	97	91	97	89	91	90	84	85	94	96	99	75	82	77	75	76	68	67	67	75	76	72	64	76	71	75	69	71	70	66	68	74	74	78	32.1917	32.297
Q00613	HSF1	0	0	0	0	0	0	1	1	1	0	1	0	0	0	0	0	0	0	1	1	1	0	1	0	0	0	0	0	0	1	1	1	0	1	0	0	0	0	0	0	0	1	1	1	0	1
Q00653	NFKB2	1	2	0	1	2	2	0	0	0	0	0	1	1	1	1	0	0	0	0	0	1	0	0	1	2	0	1	2	2	0	0	0	0	0	1	1	1	1	0	0	0	0	0	1	0	0
Q00688	FKBP3	11	12	11	12	12	12	8	10	9	12	11	9	13	13	11	11	12	11	9	10	11	12	12	11	12	11	12	12	12	8	10	9	12	11	9	13	13	11	11	12	11	9	10	11	12	12	27.024	26.8284
Q00765	REEP5	3	5	4	4	3	4	3	3	3	3	3	3	3	4	4	4	3	3	2	3	5	4	4	3	5	4	4	3	4	3	3	3	3	3	3	3	4	4	4	3	3	2	3	5	4	4	25.1043	25.7813
Q00796	DHSO	4	6	7	5	7	4	4	4	4	4	4	4	5	4	6	4	5	2	4	5	5	4	5	4	6	7	5	7	4	4	4	4	4	4	4	5	4	6	4	5	2	4	5	5	4	5	23.904	23.1663
Q00839	HNRPU	36	38	35	38	42	36	32	39	39	41	38	37	38	38	38	36	34	35	33	38	42	41	42	36	38	35	38	42	36	32	39	39	41	38	37	38	38	38	36	34	35	33	38	42	41	42	30.3885	30.5297
Q00978	IRF9	1	1	1	1	0	0	0	0	0	1	1	0	0	0	0	0	1	0	0	0	0	0	0	1	1	1	1	0	0	0	0	0	1	1	0	0	0	0	0	1	0	0	0	0	0	0
Q01081	U2AF1	8	8	8	8	8	8	7	8	6	9	8	7	8	8	8	7	8	7	7	6	9	9	9	8	8	8	8	8	8	7	8	6	9	8	7	8	8	8	7	8	7	7	6	9	9	9	26.6337	26.4268
Q01082	SPTB2	122	127	128	122	120	111	99	105	103	117	108	101	108	107	104	103	110	99	100	96	122	124	115	121	126	127	121	119	111	99	105	103	116	106	100	106	105	102	103	110	99	99	94	122	124	115	30.6055	30.7152
Q01085	TIAR	11	12	10	13	13	11	11	11	11	12	9	11	12	11	10	12	8	10	11	11	11	10	10	9	9	7	10	10	8	8	8	8	9	6	8	9	8	7	9	6	7	8	8	8	7	7	25.8094	25.551
Q01105	SET	7	4	5	8	8	7	6	6	8	7	9	6	9	8	8	9	8	9	7	6	9	7	5	3	1	3	3	2	3	2	2	2	3	3	3	4	3	3	4	3	4	3	3	3	3	1	26.7817	26.5098
Q01130	SRSF2	5	5	3	5	5	5	5	5	6	5	6	5	4	5	5	5	5	5	5	5	5	5	5	5	5	3	5	5	5	5	5	6	5	6	5	4	5	5	5	5	5	5	5	5	5	5	25.9373	25.5241
Q01433	AMPD2	9	10	10	7	11	8	4	4	5	8	5	9	10	11	12	10	9	7	5	6	10	8	9	9	10	10	7	11	8	4	4	5	8	5	9	10	11	12	10	9	7	5	6	10	8	9	24.9153	24.6761
Q01459	DIAC	0	1	1	2	3	3	0	1	1	3	2	1	0	0	1	2	1	1	0	1	3	4	4	0	1	1	2	3	3	0	1	1	3	2	1	0	0	1	2	1	1	0	1	3	4	4
Q01469	FABP5	10	9	10	7	6	7	8	9	10	8	8	5	9	10	9	6	9	7	11	10	9	9	8	10	9	10	7	6	7	8	9	10	8	8	5	9	10	9	6	9	7	11	10	9	9	8	26.5318	26.3008
Q01518	CAP1	31	33	32	29	31	27	30	31	29	30	30	32	29	31	31	26	25	26	27	30	29	31	32	30	32	31	28	30	26	29	30	28	29	29	31	28	30	30	25	24	25	26	29	28	30	31	30.4367	30.5158
Q01581	HMCS1	2	1	2	0	0	0	0	0	0	1	0	0	0	0	0	0	0	0	0	0	0	0	0	2	1	2	0	0	0	0	0	0	1	0	0	0	0	0	0	0	0	0	0	0	0	0	22.6128
Q01628	IFM3	0	0	0	1	1	1	0	0	0	1	1	0	1	1	1	2	1	1	1	1	1	1	1	0	0	0	0	0	0	0	0	0	0	0	0	0	0	0	1	1	1	0	0	0	0	0
Q01650	LAT1	2	2	3	2	2	1	1	1	1	1	1	1	2	2	2	2	2	2	1	1	2	1	2	2	2	3	2	2	1	1	1	1	1	1	1	2	2	2	2	2	2	1	1	2	1	2	23.4675	23.6791
Q01658	NC2B	3	2	3	3	3	3	2	2	2	3	2	2	2	3	3	2	3	3	2	2	2	3	2	3	2	3	3	3	3	2	2	2	3	2	2	2	3	3	2	3	3	2	2	2	3	2	23.8048	22.9515
Q01780	EXOSX	6	7	6	9	7	3	6	5	8	6	4	5	7	8	8	7	8	6	9	8	6	5	6	6	7	6	9	7	3	6	5	8	6	4	5	7	8	8	7	8	6	9	8	6	5	6	23.0386	23.2002
Q01813	PFKAP	39	40	39	37	38	30	35	40	39	38	33	31	38	38	38	32	30	30	32	34	39	35	38	35	36	35	34	34	27	32	37	35	34	31	28	34	34	34	29	27	27	30	32	35	31	34	29.5004	29.6407
Q01831	XPC	0	0	2	3	3	2	0	0	1	0	0	2	0	1	1	2	3	3	1	2	2	2	2	0	0	2	3	3	2	0	0	1	0	0	2	0	1	1	2	3	3	1	2	2	2	2
Q01844	EWS	7	6	5	7	7	6	6	5	7	7	6	5	7	7	7	7	6	7	5	5	7	7	7	7	6	5	7	7	6	6	5	7	7	6	5	7	7	7	7	6	7	5	5	7	7	7	26.2735	26.0196
Q01968	OCRL	4	3	4	3	4	1	0	1	1	2	0	1	4	3	5	2	2	2	0	0	1	2	2	4	3	4	3	4	1	0	1	1	2	0	1	4	3	5	2	2	2	0	0	1	2	2	22.5323	22.3521
Q01970	PLCB3	4	2	3	3	4	3	0	0	1	1	1	3	2	3	0	5	4	3	0	1	1	0	1	4	2	3	3	4	3	0	0	1	1	1	3	2	3	0	5	4	3	0	1	1	0	1	22.3058
Q01995	TAGL	25	25	24	21	23	19	15	17	15	20	18	17	21	23	22	18	18	18	7	7	13	10	14	25	25	24	21	23	19	15	17	15	20	18	17	21	23	22	18	18	18	7	7	13	10	14	31.7854	31.6664
Q02127	PYRD	0	0	0	0	0	0	0	0	0	0	0	2	1	1	0	0	0	0	0	0	2	1	2	0	0	0	0	0	0	0	0	0	0	0	2	1	1	0	0	0	0	0	0	2	1	2
Q02218	ODO1	22	20	24	22	25	25	11	11	12	26	12	18	24	24	23	23	22	23	13	11	21	21	24	18	17	19	19	19	20	10	9	11	20	10	15	20	20	19	17	17	19	11	10	17	18	20	26.7443	26.612
Q02241	KIF23	0	0	1	0	0	0	0	0	0	0	0	0	1	1	1	0	0	0	0	0	0	0	0	0	0	1	0	0	0	0	0	0	0	0	0	1	1	1	0	0	0	0	0	0	0	0
Q02252	MMSA	8	12	9	16	16	18	15	14	14	18	14	15	19	18	21	17	17	18	16	15	18	21	18	8	12	9	16	16	18	15	14	14	18	14	15	19	18	21	17	17	18	16	15	18	21	18	25.4197	25.4035
Q02297	NRG1	0	0	0	3	4	4	2	2	3	1	1	0	5	5	5	1	2	3	3	2	4	4	4	0	0	0	3	4	4	2	2	3	1	1	0	5	5	5	1	2	3	3	2	4	4	4
Q02318	CP27A	0	0	0	2	1	1	0	0	0	2	0	4	0	0	1	2	1	1	0	0	2	1	3	0	0	0	2	1	1	0	0	0	2	0	4	0	0	1	2	1	1	0	0	2	1	3
Q02388	CO7A1	8	6	8	9	8	8	2	3	3	7	4	6	6	7	8	5	5	5	1	1	5	6	5	8	6	8	9	8	8	2	3	3	7	4	6	6	7	8	5	5	5	1	1	5	6	5	24.9473	25.1928
[truncated: 2,591 more rows]
[truncated: 45 more columns]

## Sheet: Supplemental Table 3
Supplemental Table 3: Functional analysis of common proteins identifed in ≥3 compared to ≤2 patients in CAF and NPF cell lines
A. Functional Analysis of common proteins identified in ≥3 patient CAF cell lines
B. Functional Analysis of common proteins identified in ≤2 patients CAF cell lines
C. Functional Analysis of common proteins identified in ≥3 patient NPF cell lines
D. Functional Analysis of common proteins identified in ≤2 patient NPF cell lines
A.							B.							C.							D.
Functional Pathway	Count	PValue	Fold Enrichment	Benjamini P-value	FDR		Functional Pathway	Count	PValue	Fold Enrichment	Benjamini P-value	FDR		Functional Pathway	Count	PValue	Fold Enrichment	Benjamini	FDR		Functional Pathway	Count	PValue	Fold Enrichment	Benjamini	FDR
extracellular exosome	985	2.23573e-249	2.70932	2.21561e-246	3.52832e-246		membrane	167	5.00622e-17	1.90023	2.66831e-14	7.27393e-14		extracellular exosome	1042	2.85206e-247	2.59225	2.90055e-244	4.51586e-244		protein binding	360	1.5331e-11	1.56929	1.16823e-08	2.33828e-08
poly(A) RNA binding	590	1.03333e-228	3.80413	1.93646e-225	1.76313e-225		cytosol	202	1.0013e-10	1.52539	2.66846e-08	1.45486e-07		poly(A) RNA binding	633	5.38657e-244	3.70584	1.03853e-240	9.2216e-241		cytoplasm	201	0.000216585	1.54152	0.0133132	0.310999
cytosol	1002	1.01104e-195	2.33705	5.00969e-193	1.59557e-192		mitochondrial translational elongation	21	1.67515e-10	5.9951	4.60163e-07	2.98679e-07		cytosol	1056	2.85439e-188	2.22766	1.45146e-185	4.51954e-185
membrane	722	5.15292e-152	2.53746	1.70218e-149	8.13208e-149		poly(A) RNA binding	91	1.09536e-09	1.94656	4.83603e-07	1.70319e-06		membrane	776	1.3222e-157	2.46665	4.48227e-155	2.09353e-154
focal adhesion	233	1.07278e-106	4.60748	2.65782e-104	1.69301e-103		mitochondrial translational termination	20	1.51075e-09	5.64323	2.07501e-06	2.69367e-06		cadherin binding involved in cell-cell adhesion	209	2.93317e-106	4.76349	1.88505e-103	5.02146e-103
cadherin binding involved in cell-cell adhesion	201	4.0345e-105	5.0454	2.52022e-102	6.88388e-102		mitochondrion	99	2.04525e-09	1.86196	3.63373e-07	2.97171e-06		cell-cell adherens junction	214	3.4222e-102	4.63319	8.70095e-100	5.41859e-99
cell-cell adherens junction	205	5.01846e-101	4.90722	9.94658e-99	7.91988e-98		mitochondrial inner membrane	43	1.74495e-07	2.44086	2.32512e-05	0.000253537		focal adhesion	238	4.08959e-102	4.25667	8.31822e-100	6.47531e-99
cell-cell adhesion	186	4.68476e-96	5.00223	2.44966e-92	8.9574e-93		mitochondrial large ribosomal subunit	12	2.21212e-06	6.25824	0.000168423	0.00321412		cell-cell adhesion	194	9.54782e-98	4.73821	5.21502e-94	1.83391e-94
translational initiation	119	6.72521e-82	6.33062	1.75831e-78	1.28588e-78		endoplasmic reticulum membrane	63	5.06358e-06	1.82956	0.000337305	0.00735702		cytoplasm	1174	3.23846e-83	1.57217	5.4892e-81	5.12767e-80
cytoplasm	1080	6.37636e-81	1.59908	1.05316e-78	1.00629e-77		protein transport	36	1.75906e-05	2.21158	0.0159782	0.0313594		translational initiation	120	1.54746e-78	5.79753	4.22611e-75	2.9723e-75
nucleoplasm	673	5.55456e-71	1.86909	7.86368e-69	8.76594e-68		ER to Golgi vesicle-mediated transport	20	3.26262e-05	3.03324	0.0221573	0.0581567		mitochondrion	441	1.15932e-73	2.31702	1.68433e-71	1.83563e-70
viral transcription	98	6.4545e-68	6.37717	1.12502e-64	1.23412e-64		intracellular membrane-bounded organelle	43	6.3297e-05	1.92906	0.00374169	0.0919298		nucleoplasm	718	4.32587e-69	1.80353	5.49926e-67	6.84943e-66
SRP-dependent cotranslational protein targeting to membrane	86	3.48402e-63	6.66792	4.55449e-60	6.66155e-60		Golgi apparatus	59	7.30877e-05	1.71141	0.00388814	0.106142		viral transcription	99	1.84314e-65	5.85058	3.35574e-62	3.54023e-62
mitochondrion	391	2.35675e-61	2.27134	2.91942e-59	3.7193e-58		late endosome	16	0.000104266	3.28301	0.00503966	0.151389		SRP-dependent cotranslational protein targeting to membrane	86	1.25815e-59	6.05554	1.71801e-56	2.41662e-56
nuclear-transcribed mRNA catabolic process, nonsense-mediated decay	90	6.5138e-52	5.51208	6.81213e-49	1.24546e-48		Golgi membrane	44	0.000110718	1.86371	0.00490595	0.160751		RNA binding	230	2.01108e-53	2.77919	9.6934e-51	3.44289e-50
RNA binding	215	2.91798e-51	2.8612	1.36707e-48	4.97882e-48		mitochondrial outer membrane	17	0.000305963	2.85611	0.012468	0.443639		mRNA splicing, via spliceosome	130	6.95037e-50	3.8759	7.59258e-47	1.335e-46
mRNA splicing, via spliceosome	124	3.78472e-49	4.07088	3.29838e-46	7.2365e-46		ribosome	17	0.001008	2.56362	0.035201	1.45465		nuclear-transcribed mRNA catabolic process, nonsense-mediated decay	90	2.49503e-48	5.00585	2.27131e-45	4.79236e-45
myelin sheath	95	1.31653e-45	4.83241	1.44964e-43	2.07768e-42		focal adhesion	30	0.00105213	1.92069	0.0344597	1.51788		ribosome	104	6.43309e-46	4.38121	7.26939e-44	1.01859e-42
ribosome	95	5.33283e-41	4.42486	5.28484e-39	8.41602e-38									rRNA processing	120	2.28774e-43	3.7115	1.78509e-40	4.3942e-40
rRNA processing	111	6.77404e-40	3.78033	5.0602e-37	1.29522e-36									myelin sheath	96	7.8389e-43	4.41669	7.97216e-41	1.24118e-39
intracellular ribonucleoprotein complex	84	8.99142e-40	4.77556	8.10045e-38	1.41898e-36									translation	128	6.82181e-40	3.34866	4.65759e-37	1.31031e-36
translation	118	1.38391e-36	3.39924	9.04559e-34	2.64608e-33									mitochondrial inner membrane	173	1.43434e-38	2.74332	1.32611e-36	2.27108e-35
viral process	128	6.08257e-35	3.12003	3.53397e-32	1.16301e-31									intracellular ribonucleoprotein complex	84	1.87064e-36	4.31926	1.58537e-34	2.96191e-33
melanosome	67	1.53534e-34	5.12906	1.26794e-32	2.423e-31									viral process	136	5.56461e-36	3.01058	3.3771e-33	1.06883e-32
proteasome complex	50	1.44899e-33	6.44322	1.10457e-31	2.28672e-30									structural constituent of ribosome	112	9.73397e-35	3.33459	3.75342e-32	1.66642e-31
nucleolus	239	7.74956e-33	2.15626	5.48558e-31	1.223e-29									nucleolus	256	3.11788e-33	2.08895	2.43914e-31	4.93675e-30
protein folding	92	1.79894e-32	3.72508	9.40666e-30	3.43963e-29									protein folding	97	3.3324e-33	3.56682	1.82016e-30	6.40075e-30
extracellular matrix	119	7.92174e-32	3.10842	5.23363e-30	1.25017e-28									melanosome	68	6.21866e-33	4.70822	4.51741e-31	9.84641e-30
structural constituent of ribosome	100	1.68319e-29	3.27902	6.30859e-27	2.87195e-26									proteasome complex	51	6.32522e-33	5.94413	4.2885e-31	1.00151e-29
regulation of mRNA stability	64	4.0593e-29	4.52859	1.92964e-26	7.76149e-26									regulation of mRNA stability	65	1.08157e-27	4.17694	5.37047e-25	2.07743e-24
mitochondrial inner membrane	147	7.9787e-29	2.57729	4.94181e-27	1.25916e-25									mitochondrial matrix	126	2.40056e-27	2.69459	1.52586e-25	3.80097e-24
catalytic step 2 spliceosome	58	3.25749e-28	4.87444	1.89892e-26	5.14081e-25									extracellular matrix	117	1.4483e-26	2.76416	8.66427e-25	2.2932e-23
cytosolic large ribosomal subunit	48	1.26151e-26	5.45779	6.94534e-25	1.99086e-23									catalytic step 2 spliceosome	58	6.13501e-26	4.40869	3.46628e-24	9.71396e-23
antigen processing and presentation of exogenous peptide antigen via MHC class I, TAP-dependent	46	1.95717e-25	5.32154	8.52838e-23	3.74217e-22									cytosolic large ribosomal subunit	49	7.62689e-26	5.03914	4.0824e-24	1.20762e-22
regulation of cellular amino acid metabolic process	41	2.20913e-25	5.85914	8.8858e-23	4.22392e-22									regulation of cellular amino acid metabolic process	41	9.00788e-24	5.32103	4.10009e-21	1.7302e-20
NIK/NF-kappaB signaling	47	3.10516e-25	5.19008	1.15978e-22	5.93716e-22									antigen processing and presentation of exogenous peptide antigen via MHC class I, TAP-dependent	46	1.16326e-23	4.8328	4.88748e-21	2.23435e-20
mitochondrial matrix	114	2.62789e-24	2.69551	1.37065e-22	4.1472e-21									NIK/NF-kappaB signaling	47	1.97098e-23	4.71342	7.68963e-21	3.78578e-20
cytosolic small ribosomal subunit	37	1.10942e-22	5.95998	5.49715e-21	1.75082e-19									cytosolic small ribosomal subunit	37	3.5044e-21	5.39051	1.78199e-19	5.54874e-18
mRNA export from nucleus	55	1.42156e-21	4.00851	4.95555e-19	2.71806e-18									ER to Golgi vesicle-mediated transport	75	4.52307e-21	3.10258	1.647e-18	8.68774e-18
spliceosomal complex	51	8.14616e-21	4.19495	3.66948e-19	1.28559e-17									spliceosomal complex	53	1.24401e-20	3.94291	6.02456e-19	1.96972e-17
Wnt signaling pathway, planar cell polarity pathway	51	3.03981e-20	4.04019	9.93448e-18	5.8122e-17									mRNA export from nucleus	56	1.89805e-20	3.70655	6.47948e-18	3.64571e-17
GTPase activity	88	1.04607e-19	2.73756	3.26723e-17	1.78487e-16									nucleotide binding	121	7.49624e-20	2.29818	2.40879e-17	1.28333e-16
translation initiation factor activity	40	1.60489e-19	4.7734	4.29651e-17	2.73835e-16									intracellular protein transport	92	5.46406e-19	2.58023	1.75557e-16	1.04952e-15
positive regulation of ubiquitin-protein ligase activity involved in regulation of mitotic cell cycle transition	45	1.979e-19	4.31538	6.08718e-17	3.78391e-16									endoplasmic reticulum lumen	78	8.49231e-19	2.84094	3.75508e-17	1.34464e-15
endoplasmic reticulum	199	4.10105e-19	1.85826	1.76702e-17	6.47207e-16									Wnt signaling pathway, planar cell polarity pathway	51	1.99985e-18	3.66914	6.06844e-16	3.84124e-15
negative regulation of ubiquitin-protein ligase activity involved in mitotic cell cycle	43	4.25076e-19	4.41398	1.23485e-16	8.12758e-16									endoplasmic reticulum	211	2.96432e-18	1.78206	1.25613e-16	4.69361e-15
endoplasmic reticulum lumen	74	7.89624e-19	2.97999	3.26049e-17	1.24615e-15									identical protein binding	203	4.59492e-18	1.7914	1.26557e-15	7.86633e-15
regulation of cellular response to heat	44	8.47492e-19	4.27574	2.33239e-16	1.62043e-15									translation initiation factor activity	40	4.99309e-18	4.33418	1.20333e-15	8.54796e-15
stimulatory C-type lectin receptor signaling pathway	53	1.21113e-18	3.6788	3.16651e-16	2.31572e-15									nuclear envelope	68	7.19932e-18	2.99076	2.92868e-16	1.13992e-14
identical protein binding	190	3.51535e-18	1.84658	8.23472e-16	5.99809e-15									positive regulation of ubiquitin-protein ligase activity involved in regulation of mitotic cell cycle transition	45	8.49423e-18	3.91905	2.44187e-15	1.63154e-14
regulation of translational initiation	29	5.67051e-18	5.87105	1.41196e-15	1.08422e-14									mRNA binding	60	1.37341e-17	3.17262	2.94216e-15	2.35123e-14
anaphase-promoting complex-dependent catabolic process	44	1.20908e-17	4.05925	2.87375e-15	2.31179e-14									negative regulation of ubiquitin-protein ligase activity involved in mitotic cell cycle	43	1.57435e-17	4.00859	4.29954e-15	3.02395e-14
unfolded protein binding	53	1.65446e-17	3.50736	3.44496e-15	2.82293e-14									RNA splicing	71	2.42998e-17	2.83095	6.32026e-15	4.66741e-14
nuclear envelope	64	1.74774e-17	3.1122	6.92803e-16	2.75819e-14									regulation of cellular response to heat	44	3.29761e-17	3.88305	8.18706e-15	6.33392e-14
mRNA binding	57	2.06268e-17	3.31942	3.86546e-15	3.51946e-14									unfolded protein binding	55	3.64542e-17	3.30482	7.02838e-15	6.24082e-14
nucleotide binding	109	2.26938e-17	2.28005	3.8662e-15	3.87214e-14									endoplasmic reticulum membrane	214	3.73879e-17	1.7361	1.46244e-15	5.91988e-14
ER to Golgi vesicle-mediated transport	66	2.36776e-17	3.00638	5.38305e-15	4.52723e-14									GTPase activity	88	4.90145e-17	2.48567	8.5909e-15	8.39108e-14
GTP binding	116	4.02298e-17	2.19899	6.28255e-15	6.86423e-14									NAD binding	30	5.35693e-17	5.21813	8.60681e-15	9.17085e-14
NAD binding	29	6.83636e-17	5.55536	1.59872e-14	1.88738e-13									stimulatory C-type lectin receptor signaling pathway	53	8.11221e-17	3.34094	2.63123e-14	2.10942e-13
endoplasmic reticulum membrane	197	2.83054e-16	1.76703	1.26565e-14	5.21805e-13									anaphase-promoting complex-dependent catabolic process	44	5.51869e-16	3.68644	1.26343e-13	1.06581e-12
perinuclear region of cytoplasm	152	2.97145e-15	1.8925	1.10023e-13	4.72955e-12									endoplasmic reticulum-Golgi intermediate compartment	39	1.26788e-15	4.01074	4.59632e-14	1.93179e-12
RNA splicing	64	4.51244e-15	2.80991	9.91762e-13	8.70415e-12									perinuclear region of cytoplasm	164	1.29846e-15	1.84681	4.84057e-14	2.10942e-12
viral nucleocapsid	23	4.53622e-15	6.35117	1.61093e-13	7.18314e-12									electron carrier activity	47	1.30554e-15	3.4517	1.9762e-13	2.27596e-12
intracellular protein transport	80	5.97434e-15	2.47057	1.254e-12	1.14575e-11									regulation of translational initiation	28	1.43842e-15	5.14799	3.15303e-13	2.77556e-12
tRNA export from nucleus	25	6.11138e-15	5.6939	1.22802e-12	1.16795e-11									tRNA export from nucleus	26	3.03644e-15	5.37781	6.29718e-13	5.76206e-12
electron carrier activity	44	7.32607e-15	3.55883	9.80882e-13	1.25011e-11									protein transport	120	1.44925e-14	2.01079	2.9422e-12	2.79332e-11
tRNA aminoacylation for protein translation	28	8.66678e-15	5.10174	1.6771e-12	1.65534e-11									nuclear speck	73	1.63276e-14	2.53978	5.7232e-13	2.5846e-11
positive regulation of canonical Wnt signaling pathway	52	8.85991e-15	3.15822	1.65867e-12	1.69864e-11									tricarboxylic acid cycle	24	2.26142e-14	5.47766	4.41813e-12	4.34985e-11
small ribosomal subunit	22	2.75267e-14	6.30004	9.40914e-13	4.34541e-11									intracellular membrane-bounded organelle	148	2.57141e-14	1.8548	8.7319e-13	4.07785e-11
actin cytoskeleton	72	3.54553e-14	2.55364	1.16995e-12	5.58886e-11									viral nucleocapsid	23	3.77801e-14	5.74433	1.23834e-12	5.97633e-11
tricarboxylic acid cycle	23	5.62795e-14	5.78029	1.01493e-11	1.07625e-10									oxidation-reduction process	160	4.14909e-14	1.78888	7.82052e-12	7.97584e-11
intracellular transport of virus	31	6.63374e-14	4.43008	1.1572e-11	1.26943e-10									mitochondrial respiratory chain complex I	31	4.5098e-14	4.4242	1.43252e-12	7.13651e-11
GDP binding	32	6.65111e-14	4.31374	8.30835e-12	1.13465e-10									GTP binding	116	7.02118e-14	1.99666	9.01867e-12	1.20126e-10
proteasome accessory complex	17	8.70563e-14	7.73186	2.78255e-12	1.37368e-10									tRNA aminoacylation for protein translation	28	9.64416e-14	4.63319	1.75655e-11	1.85307e-10
enzyme binding	98	1.16763e-13	2.14229	1.36797e-11	1.99285e-10									positive regulation of canonical Wnt signaling pathway	53	9.91063e-14	2.92332	1.74684e-11	1.90425e-10
mitotic nuclear envelope disassembly	28	2.8098e-13	4.63794	4.7398e-11	5.3727e-10									intracellular transport of virus	32	1.03607e-13	4.153	1.76804e-11	1.98963e-10
mRNA 3'-end processing	30	2.88422e-13	4.37292	4.71322e-11	5.51503e-10									mRNA processing	68	1.62154e-13	2.51442	2.68472e-11	3.11551e-10
ubiquitin protein ligase binding	87	5.2548e-13	2.20666	5.47071e-11	8.96583e-10									actin cytoskeleton	75	1.71217e-13	2.40588	5.276e-12	2.71061e-10
termination of RNA polymerase II transcription	34	6.24716e-13	3.87185	9.89901e-11	1.19449e-09									small ribosomal subunit	22	2.09154e-13	5.69808	6.25655e-12	3.31191e-10
actin filament binding	52	8.46901e-13	2.86765	8.3529e-11	1.44499e-09									RNA processing	46	2.30654e-13	3.13883	3.7062e-11	4.43123e-10
RNA export from nucleus	31	1.02047e-12	4.10789	1.5695e-10	1.95126e-09									mitotic nuclear envelope disassembly	29	3.12794e-13	4.36242	4.88068e-11	6.00719e-10
nuclear pore	35	1.31254e-12	3.75854	4.06467e-11	2.07133e-09									mRNA 3'-end processing	31	4.22264e-13	4.10368	6.40599e-11	8.10985e-10
intracellular membrane-bounded organelle	133	1.45125e-12	1.8429	4.35825e-11	2.29035e-09									proteasome accessory complex	17	4.2998e-13	6.99309	1.24942e-11	6.80833e-10
nuclear speck	65	2.02048e-12	2.50035	5.88914e-11	3.18865e-09									ubiquitin protein ligase binding	92	8.42724e-13	2.11877	1.01554e-10	1.44279e-09
cell redox homeostasis	37	2.47173e-12	3.50212	3.6927e-10	4.72594e-09									GDP binding	32	9.44321e-13	3.91682	1.07101e-10	1.6167e-09
mitochondrial respiratory chain complex I	28	2.48047e-12	4.41821	7.02325e-11	3.91454e-09									termination of RNA polymerase II transcription	35	1.50192e-12	3.61968	2.21714e-10	2.88481e-09
T cell receptor signaling pathway	55	2.54942e-12	2.70845	3.70301e-10	4.87453e-09									mitochondrial electron transport, NADH to ubiquinone	30	1.69905e-12	4.05235	2.44221e-10	3.26353e-09
formation of translation preinitiation complex	19	4.69511e-12	6.02068	6.63537e-10	8.97723e-09									RNA export from nucleus	32	1.78143e-12	3.85096	2.49496e-10	3.42177e-09
eukaryotic translation initiation factor 3 complex	16	4.76535e-12	7.27705	1.31178e-10	7.52036e-09									Golgi apparatus	199	2.11584e-12	1.61254	5.97731e-11	3.35019e-09
proteolysis involved in cellular protein catabolic process	28	5.22127e-12	4.25145	7.18474e-10	9.98321e-09									protein complex binding	72	3.5034e-12	2.31016	3.75255e-10	5.99771e-09
endoplasmic reticulum-Golgi intermediate compartment	33	6.73851e-12	3.75223	1.80483e-10	1.06344e-08									enzyme binding	100	6.30625e-12	1.98487	6.39922e-10	1.07961e-08
tumor necrosis factor-mediated signaling pathway	47	7.32255e-12	2.90292	9.8179e-10	1.4001e-08									NADH dehydrogenase (ubiquinone) activity	29	6.98406e-12	3.99332	6.73265e-10	1.19565e-08
mRNA processing	61	1.02487e-11	2.48369	1.33976e-09	1.95958e-08									protein complex	112	8.90892e-12	1.90103	2.44874e-10	1.4106e-08
IRE1-mediated unfolded protein response	31	1.11613e-11	3.82939	1.42347e-09	2.13407e-08									actin filament binding	53	9.20516e-12	2.65387	8.45124e-10	1.57589e-08
oxidation-reduction process	142	1.17079e-11	1.74818	1.45764e-09	2.2386e-08									COPII vesicle coating	33	1.06672e-11	3.58068	1.45661e-09	2.04892e-08
retrograde vesicle-mediated transport, Golgi to ER	37	2.43514e-11	3.28858	2.96124e-09	4.65606e-08									retrograde vesicle-mediated transport, Golgi to ER	39	1.73796e-11	3.14799	2.31531e-09	3.33822e-08
protein complex binding	66	3.09768e-11	2.33224	2.90252e-09	5.28543e-08									protein transporter activity	36	2.07316e-11	3.30482	1.81685e-09	3.54917e-08
proteasome-mediated ubiquitin-dependent protein catabolic process	65	4.32636e-11	2.33366	5.14149e-09	8.27213e-08									eukaryotic translation initiation factor 3 complex	16	2.09744e-11	6.58173	5.61342e-10	3.32102e-08
nuclear membrane	68	4.43748e-11	2.29592	1.15725e-09	7.003e-08									IRE1-mediated unfolded protein response	32	2.12302e-11	3.58988	2.76093e-09	4.0778e-08
regulation of glucose transport	22	4.70766e-11	4.8588	5.47031e-09	9.0012e-08									nuclear pore	35	2.29302e-11	3.39942	5.97949e-10	3.63069e-08
cytoplasmic translation	19	5.09084e-11	5.53903	5.78696e-09	9.73383e-08									formation of translation preinitiation complex	19	2.48145e-11	5.46774	3.15202e-09	4.76627e-08
proteasome core complex	17	6.22377e-11	6.25913	1.58147e-09	9.82204e-08									regulation of glucose transport	23	2.84309e-11	4.61313	3.52931e-09	5.46091e-08
Golgi apparatus	179	6.45169e-11	1.60371	1.5984e-09	1.01817e-07									cell redox homeostasis	37	4.29177e-11	3.18048	5.20925e-09	8.24346e-08
mitochondrial electron transport, NADH to ubiquinone	27	7.63091e-11	4.01594	8.48979e-09	1.45905e-07									proteolysis involved in cellular protein catabolic process	28	5.16313e-11	3.86099	6.13066e-09	9.91716e-08
protein complex	102	7.70081e-11	1.9142	1.86134e-09	1.2153e-07									tumor necrosis factor-mediated signaling pathway	48	5.50404e-11	2.69241	6.3964e-09	1.0572e-07
Fc-epsilon receptor signaling pathway	59	8.15462e-11	2.41575	8.88344e-09	1.55919e-07									vesicle	49	5.98585e-11	2.67704	1.5219e-09	9.4778e-08
protein sumoylation	45	8.44802e-11	2.80315	9.01524e-09	1.61529e-07									ATPase activity	64	6.04998e-11	2.31157	5.07146e-09	1.03573e-07
RNA processing	40	9.51128e-11	3.00544	9.9469e-09	1.81858e-07									nuclear membrane	72	6.51857e-11	2.1987	1.61692e-09	1.03213e-07
ATPase activity	60	9.55211e-11	2.3867	8.52412e-09	1.62983e-07									protein stabilization	52	1.1596e-10	2.53073	1.31953e-08	2.22731e-07
vesicle	46	9.76554e-11	2.77864	2.3042e-09	1.54115e-07									cytoplasmic stress granule	23	1.18717e-10	4.46781	2.87465e-09	1.87972e-07
protein transport	102	1.68277e-10	1.88201	1.72533e-08	3.21751e-07									protein homodimerization activity	175	1.75793e-10	1.5845	1.4122e-08	3.0095e-07
COPII vesicle coating	30	2.00271e-10	3.58436	2.01388e-08	3.82924e-07									mitochondrial respiratory chain complex I assembly	32	1.88628e-10	3.36195	2.10263e-08	3.6231e-07
eukaryotic 48S preinitiation complex	14	2.22886e-10	7.21641	5.13675e-09	3.51748e-07									cytoplasmic translation	19	2.61036e-10	5.03032	2.85156e-08	5.01388e-07
eukaryotic 43S preinitiation complex	14	2.22886e-10	7.21641	5.13675e-09	3.51748e-07									proteasome core complex	17	2.8996e-10	5.66108	6.8579e-09	4.59113e-07
antigen processing and presentation of exogenous peptide antigen via MHC class II	38	2.83733e-10	3.01034	2.79932e-08	5.42506e-07									gene expression	27	3.64061e-10	3.7231	3.89902e-08	6.99275e-07
precatalytic spliceosome	18	2.88047e-10	5.56694	6.48761e-09	4.54582e-07									T cell receptor signaling pathway	54	3.65709e-10	2.41498	3.84136e-08	7.02441e-07
NADH dehydrogenase (ubiquinone) activity	26	3.07419e-10	3.94303	2.61865e-08	5.24535e-07									stress fiber	28	5.12929e-10	3.62605	1.18557e-08	8.12155e-07
stress fiber	27	3.34625e-10	3.86593	7.36919e-09	5.28089e-07									protein sumoylation	46	5.45014e-10	2.60228	5.61673e-08	1.04684e-06
antigen processing and presentation of peptide antigen via MHC class I	20	4.52402e-10	4.8588	4.38076e-08	8.65006e-07									negative regulation of mRNA splicing, via spliceosome	17	6.68635e-10	5.35811	6.76312e-08	1.28429e-06
protein homodimerization activity	161	4.75888e-10	1.60546	3.87746e-08	8.11987e-07									lysosomal membrane	79	7.202e-10	2.01626	1.62765e-08	1.14034e-06
protein stabilization	48	5.5124e-10	2.5723	5.24079e-08	1.05399e-06									eukaryotic 48S preinitiation complex	14	8.01823e-10	6.52689	1.77273e-08	1.26958e-06
chaperone-mediated protein folding	22	9.81422e-10	4.33352	9.16402e-08	1.87651e-06									eukaryotic 43S preinitiation complex	14	8.01823e-10	6.52689	1.77273e-08	1.26958e-06
protein polyubiquitination	58	1.04079e-09	2.29737	9.54786e-08	1.99002e-06									proteasome-mediated ubiquitin-dependent protein catabolic process	66	9.14663e-10	2.15194	9.08343e-08	1.75685e-06
cytoplasmic stress granule	21	1.4458e-09	4.51025	3.11476e-08	2.28169e-06									Fc-epsilon receptor signaling pathway	60	1.23165e-09	2.23107	1.2013e-07	2.3657e-06
proteasome regulatory particle, base subcomplex	12	1.74841e-09	7.73186	3.68653e-08	2.75925e-06									regulation of macroautophagy	25	1.43612e-09	3.76071	1.37615e-07	2.75844e-06
gene expression	25	2.00645e-09	3.79593	1.80892e-07	3.8364e-06									Golgi membrane	139	1.5783e-09	1.64474	3.41517e-08	2.49903e-06
threonine-type endopeptidase activity	16	2.67177e-09	5.54623	2.08621e-07	4.55872e-06									protein polyubiquitination	61	1.82987e-09	2.19429	1.72323e-07	3.51475e-06
mitochondrial respiratory chain complex I assembly	29	2.8134e-09	3.35488	2.49344e-07	5.37931e-06									double-stranded RNA binding	30	2.09842e-09	3.25064	1.6183e-07	3.59242e-06
polysome	21	5.12555e-09	4.27287	1.05821e-07	8.08889e-06									vesicle-mediated transport	53	3.39366e-09	2.30789	3.14172e-07	6.51842e-06
nuclear chromosome, telomeric region	43	7.52313e-09	2.55746	1.52151e-07	1.18726e-05									antigen processing and presentation of exogenous peptide antigen via MHC class II	38	4.36952e-09	2.73387	3.97772e-07	8.3928e-06
protein import into nucleus	27	8.26043e-09	3.39278	7.19896e-07	1.57942e-05									proteasome regulatory particle, base subcomplex	12	5.21622e-09	6.99309	1.10519e-07	8.25918e-06
regulation of macroautophagy	23	9.4538e-09	3.80974	8.10392e-07	1.80759e-05									chaperone-mediated protein folding	22	5.86635e-09	3.93553	5.25278e-07	1.12679e-05
lysosomal membrane	71	1.03639e-08	2.00351	2.05413e-07	1.63558e-05									mitochondrial outer membrane	50	6.75342e-09	2.34668	1.40168e-07	1.06931e-05
proteasome regulatory particle	11	1.24563e-08	7.73186	2.42043e-07	1.9658e-05									threonine-type endopeptidase activity	16	1.04348e-08	5.03591	7.73781e-07	1.7864e-05
protein transporter activity	30	2.32557e-08	3.0331	1.74324e-06	3.96801e-05									lamellipodium	52	1.09992e-08	2.27276	2.23725e-07	1.74158e-05
double-stranded RNA binding	27	3.06891e-08	3.22204	2.21197e-06	5.23634e-05									endoplasmic reticulum-Golgi intermediate compartment membrane	29	1.11461e-08	3.16875	2.22266e-07	1.76483e-05
cytoplasmic ribonucleoprotein granule	16	4.11193e-08	4.94839	7.83638e-07	6.48924e-05									protein import into nucleus	28	1.28894e-08	3.1953	1.13552e-06	2.47576e-05
movement of cell or subcellular component	33	4.13213e-08	2.79663	3.48498e-06	7.90076e-05									nuclear chromosome, telomeric region	45	1.47629e-08	2.42069	2.88728e-07	2.3375e-05
negative regulation of canonical Wnt signaling pathway	50	4.42286e-08	2.23564	3.67097e-06	8.45663e-05									cytoplasmic ribonucleoprotein granule	17	1.64198e-08	4.7553	3.15074e-07	2.59985e-05
COP9 signalosome	19	4.84131e-08	4.1973	9.05233e-07	7.64031e-05									precatalytic spliceosome	17	1.64198e-08	4.7553	3.15074e-07	2.59985e-05
methylosome	11	6.59959e-08	7.08754	1.21115e-06	0.000104151									antigen processing and presentation of peptide antigen via MHC class I	19	2.18834e-08	4.19193	1.89725e-06	4.20327e-05
MAPK cascade	69	8.68336e-08	1.91941	7.09455e-06	0.000166028									negative regulation of epidermal growth factor receptor signaling pathway	21	2.23259e-08	3.86099	1.90537e-06	4.28827e-05
U2 snRNP	14	8.72599e-08	5.4123	1.57226e-06	0.000137709									ADP binding	20	2.33223e-08	4.00584	1.66538e-06	3.99268e-05
vesicle-mediated transport	47	9.07554e-08	2.25359	7.3009e-06	0.000173527									movement of cell or subcellular component	35	3.05305e-08	2.69371	2.5655e-06	5.86419e-05
substantia nigra development	23	1.11772e-07	3.42099	8.85539e-06	0.000213712									proteasome regulatory particle	11	3.3601e-08	6.99309	6.32819e-07	5.32027e-05
positive regulation of translation	24	1.24901e-07	3.30031	9.74782e-06	0.000238814									COP9 signalosome	20	3.37127e-08	3.99605	6.23378e-07	5.33795e-05
chaperone binding	31	1.25976e-07	2.78595	8.74365e-06	0.000214948									mitochondrial nucleoid	23	3.48823e-08	3.57425	6.33487e-07	5.52314e-05
protein domain specific binding	58	1.38439e-07	2.02984	9.26549e-06	0.000236212									negative regulation of canonical Wnt signaling pathway	53	4.89431e-08	2.15214	4.05041e-06	9.40081e-05
osteoblast differentiation	36	1.79808e-07	2.52284	1.38266e-05	0.000343798									ATP-dependent RNA helicase activity	29	5.84193e-08	2.94891	4.02258e-06	0.000100011
midbody	40	1.88253e-07	2.39748	3.3314e-06	0.000297091									chaperone binding	33	8.14616e-08	2.69281	5.41578e-06	0.000139459
nucleotide-excision repair, DNA damage recognition	15	1.93739e-07	4.75317	1.46819e-05	0.000370433									midbody	43	1.08539e-07	2.33103	1.93656e-06	0.000171857
microtubule	74	2.09052e-07	1.83974	3.63456e-06	0.000329915									lipid particle	28	1.12081e-07	2.96677	1.96529e-06	0.000177465
protein kinase binding	89	2.19004e-07	1.72306	1.41521e-05	0.000373675									protein domain specific binding	62	1.18904e-07	1.97018	7.64151e-06	0.000203558
lamellipodium	46	2.34048e-07	2.22291	3.99899e-06	0.000369363									COPI vesicle coat	12	1.19662e-07	5.99408	2.06264e-06	0.000189468
positive regulation of telomerase RNA localization to Cajal body	12	2.53084e-07	5.83056	1.89052e-05	0.000483903									early endosome	64	1.20894e-07	1.9544	2.04914e-06	0.000191419
response to endoplasmic reticulum stress	29	2.63904e-07	2.8181	1.94358e-05	0.000504591									response to reactive oxygen species	21	1.33011e-07	3.56399	1.08433e-05	0.000255483
lipid particle	26	2.6905e-07	3.04589	4.51911e-06	0.0004246									transport vesicle	35	1.36108e-07	2.5764	2.2692e-06	0.000215508
ribosome binding	23	2.72064e-07	3.28288	1.69948e-05	0.00046421									methylosome	11	1.75525e-07	6.41034	2.87917e-06	0.00027792
ubiquitin-dependent protein catabolic process	52	2.81538e-07	2.08234	2.04465e-05	0.000538308									polysome	20	1.90576e-07	3.68058	3.07644e-06	0.000301751
cytoskeleton	84	2.85243e-07	1.75061	4.71125e-06	0.000450155									osteoblast differentiation	38	1.93959e-07	2.41842	1.55793e-05	0.000372548
fatty acid beta-oxidation	21	3.28871e-07	3.47846	2.35568e-05	0.000628809									U2 snRNP	14	2.9207e-07	4.89517	4.64117e-06	0.000462453
gluconeogenesis	21	3.28871e-07	3.47846	2.35568e-05	0.000628809									mitochondrial translational elongation	33	2.92642e-07	2.56967	2.31651e-05	0.000562094
cell body	25	4.10507e-07	3.0682	6.66903e-06	0.00064784									protein kinase binding	95	3.05859e-07	1.66999	1.90223e-05	0.000523616
ER-associated ubiquitin-dependent protein catabolic process	25	4.24113e-07	3.03675	2.99683e-05	0.000810912									RNA splicing, via transesterification reactions	16	3.36772e-07	4.23606	2.62775e-05	0.000646858
U1 snRNP	13	4.43146e-07	5.29022	7.08317e-06	0.000699349									substantia nigra development	23	6.22898e-07	3.1068	4.79181e-05	0.00119643
ruffle	31	4.74047e-07	2.6632	7.4568e-06	0.000748114									nucleotide-excision repair, DNA damage recognition	15	6.55639e-07	4.31664	4.97363e-05	0.00125932
pentose-phosphate shunt	10	7.16614e-07	6.62563	4.99611e-05	0.00137018									mitochondrial proton-transporting ATP synthase complex	14	6.65904e-07	4.66206	1.04188e-05	0.00105436
protein disulfide isomerase activity	14	8.82374e-07	4.63237	5.33396e-05	0.00150555									nuclear periphery	14	6.65904e-07	4.66206	1.04188e-05	0.00105436
mitochondrial nucleoid	20	1.03913e-06	3.43638	1.60902e-05	0.00163989									positive regulation of telomerase RNA localization to Cajal body	12	6.90655e-07	5.29507	5.16748e-05	0.00132658
protein peptidyl-prolyl isomerization	20	1.10788e-06	3.38986	7.62221e-05	0.00211827									MAPK cascade	71	7.14378e-07	1.79366	5.27274e-05	0.00137214
Golgi membrane	118	1.20132e-06	1.54376	1.83154e-05	0.00189585									positive regulation of translation	24	7.32246e-07	2.99721	5.33256e-05	0.00140646
negative regulation of epidermal growth factor receptor signaling pathway	18	1.29546e-06	3.6441	8.79699e-05	0.00247694									oxidoreductase activity	58	8.57135e-07	1.91679	5.16411e-05	0.00146737
early endosome	57	1.3585e-06	1.92452	2.03979e-05	0.0021439									ubiquitin-dependent protein catabolic process	54	9.52005e-07	1.96383	6.84168e-05	0.00182856
barbed-end actin filament capping	11	1.36468e-06	5.72644	9.14821e-05	0.00260928									protein peptidyl-prolyl isomerization	21	1.00577e-06	3.23246	7.13418e-05	0.00193183
extracellular vesicle	21	1.52396e-06	3.24738	2.25407e-05	0.00240501									early endosome membrane	38	1.07039e-06	2.29084	1.64936e-05	0.0016948
canonical glycolysis	15	1.52595e-06	4.20473	0.000100997	0.00291762									ruffle	32	1.25037e-06	2.48643	1.89793e-05	0.00197977
ADP binding	17	1.73839e-06	3.75001	0.0001018	0.0029661									mitochondrial ATP synthesis coupled proton transport	14	1.27024e-06	4.41256	8.89453e-05	0.0024398
kinetochore	28	1.74837e-06	2.67274	2.54796e-05	0.00275915									U1 snRNP	13	1.34186e-06	4.78475	2.00685e-05	0.00212464
mitochondrial proton-transporting ATP synthase complex	13	2.01051e-06	4.78639	2.88752e-05	0.00317284									cytoskeleton	88	1.36263e-06	1.65874	2.00838e-05	0.00215752
nuclear periphery	13	2.01051e-06	4.78639	2.88752e-05	0.00317284									cellular oxidant detoxification	28	1.39913e-06	2.64754	9.67299e-05	0.00268735
actin binding	68	2.03851e-06	1.78058	0.000115756	0.00347817									ribosome binding	23	1.47507e-06	2.98081	8.61764e-05	0.00252524
ATP-dependent RNA helicase activity	25	2.3916e-06	2.79978	0.000131811	0.0040806									fatty acid beta-oxidation	21	1.58283e-06	3.15899	0.000108062	0.0030402
Golgi organization	27	2.66657e-06	2.65921	0.000174279	0.00509844									gluconeogenesis	21	1.58283e-06	3.15899	0.000108062	0.0030402
oxidoreductase activity	53	2.71017e-06	1.92905	0.0001451	0.00462414									RNA secondary structure unwinding	21	1.58283e-06	3.15899	0.000108062	0.0030402
nuclear pore outer ring	9	2.72494e-06	6.95868	3.85766e-05	0.00430028									pentose-phosphate shunt	10	1.66022e-06	6.01713	0.000111946	0.00318884
cytosolic proteasome complex	9	2.72494e-06	6.95868	3.85766e-05	0.00430028									response to endoplasmic reticulum stress	29	1.93183e-06	2.55929	0.00012867	0.00371051
aminopeptidase activity	15	2.81014e-06	4.04413	0.000146273	0.00479471									microtubule	76	2.38849e-06	1.70892	3.47007e-05	0.00378178
glycolytic process	17	2.81912e-06	3.6441	0.000181973	0.0053901									ER-associated ubiquitin-dependent protein catabolic process	25	2.49981e-06	2.75785	0.000164492	0.00480144
ER to Golgi transport vesicle membrane	21	3.14792e-06	3.12248	4.3937e-05	0.00496777									U12-type spliceosomal complex	15	2.53824e-06	4.03448	3.6357e-05	0.00401889
protein N-terminus binding	32	3.18311e-06	2.40146	0.000161208	0.00543107									cell body	25	2.58714e-06	2.77504	3.65427e-05	0.00409631
negative regulation of translation	23	3.64943e-06	2.89015	0.000232691	0.00697759									response to cadmium ion	15	2.64916e-06	3.9713	0.000172244	0.00508828
single-stranded DNA binding	31	3.68425e-06	2.42648	0.000181675	0.00628608									pyruvate metabolic process	14	2.67438e-06	4.21199	0.000171838	0.00513672
mitochondrial ATP synthesis coupled proton transport	13	3.79445e-06	4.51174	0.000239022	0.00725485									U5 snRNP	12	2.67896e-06	4.9363	3.73213e-05	0.00424169
negative regulation of mRNA splicing, via spliceosome	13	3.79445e-06	4.51174	0.000239022	0.00725485									protein disulfide isomerase activity	14	2.71819e-06	4.20613	0.000154126	0.00465333
structural constituent of nuclear pore	13	3.84428e-06	4.50631	0.000184706	0.00655912									U4/U6 x U5 tri-snRNP complex	14	2.82537e-06	4.25667	3.88291e-05	0.00447351
mitochondrial outer membrane	41	3.84436e-06	2.12756	5.2912e-05	0.0060668									protein N-terminus binding	34	2.83001e-06	2.31678	0.000155881	0.00484475
peptidyl-prolyl cis-trans isomerase activity	20	3.88139e-06	3.16497	0.000181827	0.00662243									barbed-end actin filament capping	11	3.38265e-06	5.20052	0.000214815	0.00649707
retromer complex	13	3.90145e-06	4.56883	5.29623e-05	0.0061569									lysosomal lumen	30	3.39313e-06	2.46815	4.60098e-05	0.00537242
translational elongation	12	3.9585e-06	4.8588	0.000246387	0.0075685									gene silencing by RNA	37	3.5174e-06	2.20628	0.000220804	0.00675588
regulation of defense response to virus by virus	15	4.83876e-06	3.90439	0.000297625	0.00925144									ER to Golgi transport vesicle membrane	22	3.64208e-06	2.95862	4.87357e-05	0.0057666
lysosomal lumen	28	4.95514e-06	2.54697	6.63567e-05	0.00781968									peptidyl-prolyl cis-trans isomerase activity	21	3.79855e-06	3.01744	0.000203413	0.00650276
response to reactive oxygen species	18	5.10634e-06	3.36378	0.00031043	0.00976301									mitochondrial translational termination	31	4.30221e-06	2.38586	0.000266995	0.00826319
transport vesicle	30	5.4506e-06	2.44164	7.20182e-05	0.00860152									negative regulation of translation	24	4.79959e-06	2.73883	0.000294512	0.00921847
U12-type spliceosomal complex	14	5.48612e-06	4.16331	7.15337e-05	0.00865757									canonical glycolysis	15	4.94115e-06	3.81856	0.000299829	0.00949036
nucleobase-containing small molecule interconversion	14	6.07605e-06	4.08139	0.000365126	0.011617									GTPase binding	15	5.02574e-06	3.81325	0.000261848	0.00860351
RNA splicing, via transesterification reactions	14	6.07605e-06	4.08139	0.000365126	0.011617									mitochondrial intermembrane space	27	5.82115e-06	2.55153	7.68818e-05	0.00921661
response to cadmium ion	14	6.07605e-06	4.08139	0.000365126	0.011617									nuclear pore outer ring	9	5.92832e-06	6.29378	7.72934e-05	0.00938628
positive regulation of protein localization to Cajal body	8	6.37743e-06	7.28819	0.000378879	0.0121931									cytosolic proteasome complex	9	5.92832e-06	6.29378	7.72934e-05	0.00938628
NADH dehydrogenase activity	8	6.43076e-06	7.27943	0.00029389	0.010972									cell proliferation	88	7.02421e-06	1.59142	0.00042152	0.013491
microtubule-based process	17	7.12323e-06	3.44165	0.000418424	0.0136189									actin binding	71	7.35136e-06	1.68807	0.000372917	0.0125845
protein folding in endoplasmic reticulum	10	7.17188e-06	5.6063	0.000416601	0.013712									extracellular vesicle	21	7.35577e-06	2.9371	9.46898e-05	0.0116462
U4/U6 x U5 tri-snRNP complex	13	7.19632e-06	4.37018	9.26136e-05	0.0113563									Ran GTPase binding	16	7.66259e-06	3.52514	0.000378737	0.0131172
poly(A) binding	10	7.24583e-06	5.59956	0.000323251	0.0123625									fatty-acyl-CoA binding	16	7.66259e-06	3.52514	0.000378737	0.0131172
pyruvate metabolic process	13	7.30394e-06	4.30666	0.000419609	0.0139644									response to oxidative stress	36	7.72136e-06	2.16617	0.00045831	0.0148298
ribosomal small subunit assembly	12	8.23265e-06	4.60307	0.000467811	0.0157399									maturation of LSU-rRNA	11	8.76664e-06	4.85382	0.000514745	0.0168373
gene silencing by RNA	34	8.73767e-06	2.23242	0.000491164	0.0167054									regulation of translation	22	8.79546e-06	2.80028	0.000510944	0.0168926
endoplasmic reticulum chaperone complex	9	8.85029e-06	6.32607	0.000112438	0.0139662									single-stranded DNA binding	32	9.01489e-06	2.27428	0.000434425	0.015432
U4 snRNP	9	8.85029e-06	6.32607	0.000112438	0.0139662									U6 snRNA binding	9	9.15114e-06	5.94867	0.000430236	0.0156652
protein C-terminus binding	48	9.74296e-06	1.91985	0.000424524	0.0166227									glycolytic process	17	1.01189e-05	3.30942	0.000581617	0.0194342
Hsp70 protein binding	16	9.98426e-06	3.52942	0.000425151	0.0170343									mitochondrial respiratory chain complex III	10	1.01794e-05	5.3793	0.000129398	0.0161165
brush border	22	1.02566e-05	2.83502	0.000128654	0.0161852									translational elongation	12	1.03436e-05	4.41256	0.00058834	0.0198658
epithelial cell differentiation	25	1.03517e-05	2.60293	0.00057568	0.019791									structural constituent of nuclear pore	13	1.07588e-05	4.09168	0.000493759	0.018417
cellular oxidant detoxification	25	1.03517e-05	2.60293	0.00057568	0.019791									retromer complex	13	1.13215e-05	4.13228	0.000142139	0.0179246
U2-type prespliceosome	11	1.04636e-05	5.00297	0.00012961	0.0165118									kinetochore	28	1.19166e-05	2.41737	0.000147785	0.0188667
small nuclear ribonucleoprotein complex	11	1.04636e-05	5.00297	0.00012961	0.0165118									positive regulation of protein localization to Cajal body	8	1.23584e-05	6.61884	0.000695656	0.0237349
U5 snRNP	11	1.04636e-05	5.00297	0.00012961	0.0165118									NADH dehydrogenase activity	8	1.24776e-05	6.60963	0.000559309	0.021359
positive regulation of viral genome replication	14	1.06262e-05	3.92441	0.000584718	0.0203156									preribosome, large subunit precursor	15	1.33501e-05	3.61712	0.000163566	0.021136
spliceosomal complex assembly	14	1.06262e-05	3.92441	0.000584718	0.0203156									regulation of defense response to virus by virus	15	1.52165e-05	3.54581	0.000847733	0.0292232
GTPase binding	14	1.07713e-05	3.91969	0.000448465	0.0183769									spliceosomal snRNP assembly	15	1.52165e-05	3.54581	0.000847733	0.0292232
COPI vesicle coat	10	1.07783e-05	5.52276	0.00013186	0.0170085									Golgi organization	27	1.5885e-05	2.41498	0.000876023	0.0305068
mitochondrial intermembrane space	25	1.10149e-05	2.61212	0.000133111	0.0173817									protein folding in endoplasmic reticulum	10	1.61494e-05	5.09142	0.0008817	0.0310147
ATP-dependent chromatin remodeling	13	1.3364e-05	4.11941	0.000727662	0.0255493									poly(A) binding	10	1.63404e-05	5.08433	0.000715755	0.0279704
Ran GTPase binding	15	1.35883e-05	3.63972	0.000553425	0.0231825									endosomal transport	25	1.72474e-05	2.50714	0.0009323	0.033123
glutamine metabolic process	12	1.60228e-05	4.37292	0.000863381	0.0306317									actin filament	24	1.735e-05	2.58207	0.000210039	0.0274679
chaperonin-containing T-complex	8	1.69736e-05	6.87277	0.000202642	0.0267836									nucleobase-containing small molecule interconversion	14	1.7881e-05	3.70655	0.00095706	0.0343395
eukaryotic translation initiation factor 4F complex	8	1.69736e-05	6.87277	0.000202642	0.0267836									nucleocytoplasmic transport	14	1.7881e-05	3.70655	0.00095706	0.0343395
aminoacyl-tRNA ligase activity	11	1.80516e-05	4.71022	0.000719506	0.0307961									U4 snRNP	9	1.89923e-05	5.72162	0.000227214	0.0300676
oxidoreductase activity, acting on the CH-OH group of donors, NAD or NADP as acceptor	11	1.80516e-05	4.71022	0.000719506	0.0307961									endoplasmic reticulum chaperone complex	9	1.89923e-05	5.72162	0.000227214	0.0300676
early endosome membrane	33	1.90042e-05	2.19958	0.000224182	0.0299873									ATP synthesis coupled proton transport	13	2.01112e-05	3.91113	0.00106592	0.0386217
positive regulation of ATPase activity	15	2.13515e-05	3.52655	0.00113862	0.0408167									nucleocytoplasmic transporter activity	13	2.04074e-05	3.90569	0.000873972	0.034931
negative regulation of apoptotic process	95	2.34757e-05	1.52171	0.00123919	0.0448766									ribosomal small subunit assembly	12	2.12047e-05	4.18032	0.00111305	0.0407214
Arp2/3 protein complex	9	2.35234e-05	5.7989	0.000274221	0.037117									apoptotic mitochondrial changes	12	2.12047e-05	4.18032	0.00111305	0.0407214
cytoplasmic dynein complex	10	2.38418e-05	5.15458	0.000274701	0.0376193									membrane raft	53	2.15214e-05	1.79919	0.000254473	0.0340707
response to drug	69	2.38524e-05	1.65423	0.00124648	0.0455967									glucose metabolic process	25	2.30573e-05	2.46972	0.00119871	0.0442782
cullin deneddylation	8	2.52707e-05	6.4784	0.00130748	0.0483073									microtubule-based process	17	2.48275e-05	3.12556	0.00127851	0.0476769
positive regulation of establishment of protein localization to telomere	8	2.52707e-05	6.4784	0.00130748	0.0483073									ATP biosynthetic process	15	2.53355e-05	3.42354	0.00129248	0.0486523
protein targeting to ER	8	2.52707e-05	6.4784	0.00130748	0.0483073									small nuclear ribonucleoprotein complex	11	2.59453e-05	4.52494	0.00030325	0.041073
retrograde transport, endosome to Golgi	24	2.64538e-05	2.53502	0.00135525	0.0505684									U2-type prespliceosome	11	2.59453e-05	4.52494	0.00030325	0.041073
eukaryotic translation initiation factor 3 complex, eIF3m	7	2.89062e-05	7.73186	0.000329216	0.0456087									protein C-terminus binding	50	2.6288e-05	1.81583	0.00110122	0.0449945
spliceosomal snRNP assembly	14	2.92611e-05	3.6441	0.00148442	0.0559333									rRNA binding	18	2.89636e-05	2.97433	0.00118744	0.049573
ribosomal large subunit assembly	12	2.94741e-05	4.16468	0.00148085	0.0563402									positive regulation of viral genome replication	14	3.08208e-05	3.56399	0.00155754	0.0591829
regulation of translation	20	3.08278e-05	2.80315	0.00153407	0.0589272									spliceosomal complex assembly	14	3.08208e-05	3.56399	0.00155754	0.0591829
carbohydrate metabolic process	45	3.12541e-05	1.88488	0.00154061	0.0597418									Hsp70 protein binding	16	3.26404e-05	3.20467	0.00131022	0.0558644
endoplasmic reticulum-Golgi intermediate compartment membrane	22	3.15413e-05	2.65783	0.000355141	0.0497654									eukaryotic translation initiation factor 4F complex	8	3.3405e-05	6.21608	0.000385988	0.0528792
positive regulation of telomere maintenance via telomerase	15	3.31814e-05	3.41634	0.00162026	0.0634248									chaperonin-containing T-complex	8	3.3405e-05	6.21608	0.000385988	0.0528792
RNA secondary structure unwinding	18	3.47923e-05	2.98153	0.00168314	0.066503									endosome	56	3.36407e-05	1.7405	0.000384343	0.0532522
rRNA binding	17	3.6164e-05	3.09376	0.00141093	0.061687									ATP-dependent chromatin remodeling	13	3.62702e-05	3.74108	0.00181589	0.0696435
maturation of LSU-rRNA	10	3.86803e-05	4.8588	0.0018539	0.0739319									ephrin receptor signaling pathway	29	3.81013e-05	2.23193	0.00189015	0.0731582
mitochondrial electron transport, ubiquinol to cytochrome c	10	3.86803e-05	4.8588	0.0018539	0.0739319									lysosome	56	3.8374e-05	1.7328	0.000433541	0.0607428
IRES-dependent viral translational initiation	7	4.08904e-05	7.28819	0.00194193	0.0781547									platelet aggregation	18	4.17655e-05	2.90583	0.00205309	0.080191
U1 snRNP binding	7	4.11822e-05	7.27943	0.0015738	0.0702442									aminoacyl-tRNA ligase activity	11	4.29316e-05	4.27682	0.00168784	0.0734718
small protein activating enzyme activity	7	4.11822e-05	7.27943	0.0015738	0.0702442									oxidoreductase activity, acting on the CH-OH group of donors, NAD or NADP as acceptor	11	4.29316e-05	4.27682	0.00168784	0.0734718
ATP biosynthetic process	14	4.63937e-05	3.51844	0.00218318	0.0886688									endosome membrane	48	4.4022e-05	1.81442	0.000491872	0.0696802
translation factor activity, RNA binding	14	4.70026e-05	3.51421	0.00176015	0.0801682									ruffle membrane	27	4.58732e-05	2.3026	0.000506981	0.0726094
platelet aggregation	17	5.10156e-05	3.02193	0.00237902	0.0974982									brush border	22	4.7986e-05	2.56413	0.000524626	0.0759524
glucose metabolic process	23	5.10626e-05	2.50192	0.00236016	0.0975881									maturation of LSU-rRNA from tricistronic rRNA transcript (SSU-rRNA, 5.8S rRNA, LSU-rRNA)	8	4.82984e-05	5.88341	0.00235269	0.092729
mitochondrial respiratory chain complex III	9	5.41987e-05	5.35283	0.000603328	0.0854995									protein targeting to ER	8	4.82984e-05	5.88341	0.00235269	0.092729
ephrin receptor signaling pathway	27	5.53742e-05	2.28815	0.00253678	0.105824									cullin deneddylation	8	4.82984e-05	5.88341	0.00235269	0.092729
membrane raft	48	6.14976e-05	1.8016	0.000676948	0.0970084									positive regulation of establishment of protein localization to telomere	8	4.82984e-05	5.88341	0.00235269	0.092729
cell cortex	33	6.68898e-05	2.0744	0.000728196	0.10551									transcription-coupled nucleotide-excision repair	26	4.89515e-05	2.32554	0.00236339	0.0939823
protein kinase C binding	18	6.8671e-05	2.84847	0.00252023	0.117106									Arp2/3 protein complex	9	4.97957e-05	5.24482	0.000538615	0.0788157
nuclear matrix	28	6.97994e-05	2.23188	0.000751605	0.110097									aminopeptidase activity	14	5.20164e-05	3.42722	0.00200379	0.0890127
protein export from nucleus	14	7.16272e-05	3.40116	0.00325168	0.136865									eukaryotic translation initiation factor 3 complex, eIF3m	7	5.21546e-05	6.99309	0.000558188	0.0825479
fatty-acyl-CoA binding	14	7.25548e-05	3.39707	0.00261144	0.123725									epithelial cell differentiation	25	5.25356e-05	2.36387	0.002514	0.10086
ruffle membrane	25	7.27534e-05	2.35728	0.000774981	0.114754									cytoplasmic dynein complex	10	5.42559e-05	4.66206	0.000574624	0.0858724
heat shock protein binding	17	7.30661e-05	2.94644	0.00258027	0.124596									response to unfolded protein	18	6.03496e-05	2.83665	0.00286233	0.115854
DNA unwinding involved in DNA replication	8	7.41966e-05	5.83056	0.00333914	0.141771									metabolic process	46	6.07284e-05	1.8123	0.00285547	0.11658
chaperone mediated protein folding requiring cofactor	8	7.41966e-05	5.83056	0.00333914	0.141771									multivesicular body assembly	15	6.42765e-05	3.20267	0.00299627	0.123388
clathrin adaptor activity	8	7.47923e-05	5.82354	0.0025923	0.127538									late endosome	35	6.89072e-05	2.00622	0.000722223	0.109049
U6 snRNA binding	8	7.47923e-05	5.82354	0.0025923	0.127538									IRES-dependent viral translational initiation	7	7.19648e-05	6.61884	0.00332569	0.138137
translation elongation factor activity	15	7.59144e-05	3.21151	0.00258337	0.12945									small protein activating enzyme activity	7	7.2557e-05	6.60963	0.00273928	0.124142
endosome membrane	44	7.88911e-05	1.83893	0.0008314	0.124429									U1 snRNP binding	7	7.2557e-05	6.60963	0.00273928	0.124142
ubiquitin binding	25	7.89758e-05	2.33315	0.00263948	0.134667									magnesium ion binding	53	7.4226e-05	1.71721	0.00274839	0.126996
podosome	12	8.13779e-05	3.86593	0.000848574	0.128349									translation initiation factor binding	12	7.47543e-05	3.77693	0.00271577	0.127899
lysosome	51	8.41286e-05	1.7448	0.000868112	0.132685									macroautophagy	26	8.05598e-05	2.26434	0.00369095	0.154623
RNA helicase activity	9	8.434e-05	5.03961	0.00276914	0.143808									nuclear localization sequence binding	14	8.369e-05	3.30482	0.00298371	0.143177
tRNA binding	19	8.5336e-05	2.71194	0.00275356	0.145505									mitochondrial electron transport, ubiquinol to cytochrome c	10	8.46741e-05	4.41256	0.0038151	0.162514
sister chromatid cohesion	30	8.96466e-05	2.12278	0.00399868	0.171268									positive regulation of mRNA splicing, via spliceosome	10	8.46741e-05	4.41256	0.0038151	0.162514
transcription-coupled nucleotide-excision repair	24	9.12161e-05	2.36374	0.00403414	0.174264									membrane coat	13	9.68712e-05	3.49655	0.00100483	0.153272
ATPase binding	24	9.29606e-05	2.3609	0.00294846	0.158496									COPII vesicle coat	8	9.75173e-05	5.59447	0.00100132	0.154294
glutathione metabolic process	20	9.93468e-05	2.60293	0.00435612	0.189783									positive regulation of telomere maintenance via telomerase	15	9.84533e-05	3.10258	0.00439832	0.188936
proteasome regulatory particle, lid subcomplex	7	0.000102873	6.76538	0.00105051	0.162226									ribosomal large subunit biogenesis	13	0.000103841	3.4418	0.00460082	0.199265
proteasome core complex, alpha-subunit complex	7	0.000102873	6.76538	0.00105051	0.162226									AP-2 adaptor complex	9	0.000113182	4.84137	0.00115046	0.179058
nuclear proteasome complex	7	0.000102873	6.76538	0.00105051	0.162226									microtubule associated complex	15	0.000118643	3.08519	0.00119401	0.18769
cell proliferation	77	0.000115628	1.53331	0.00502609	0.220852									retrograde transport, endosome to Golgi	24	0.000122121	2.30221	0.00536513	0.234305
response to oxidative stress	31	0.000128935	2.05395	0.00555677	0.24624									translation factor activity, RNA binding	14	0.000130765	3.19086	0.00457371	0.223628
preribosome, large subunit precursor	13	0.000130518	3.46601	0.00131905	0.205778									catalytic activity	49	0.000131913	1.72272	0.00453158	0.22559
cell-cell junction	41	0.000135878	1.84306	0.00135932	0.214221									cell-cell junction	44	0.000134785	1.78893	0.00134307	0.2132
L-methionine biosynthetic process from methylthioadenosine	7	0.000144429	6.37717	0.00617166	0.275792									DNA unwinding involved in DNA replication	8	0.000139871	5.29507	0.00609359	0.268317
endosome	50	0.00014801	1.71819	0.00146581	0.233327									chaperone mediated protein folding requiring cofactor	8	0.000139871	5.29507	0.00609359	0.268317
toxin transport	15	0.000156211	3.03675	0.0066194	0.298258									vinculin binding	8	0.00014116	5.28771	0.00476363	0.241386
membrane organization	14	0.000159086	3.18859	0.00668665	0.30374									clathrin adaptor activity	8	0.00014116	5.28771	0.00476363	0.241386
positive regulation of substrate adhesion-dependent cell spreading	14	0.000159086	3.18859	0.00668665	0.30374									ATPase binding	25	0.000145659	2.23298	0.00483057	0.24907
microtubule associated complex	14	0.000179252	3.18371	0.00175742	0.282513									carbohydrate metabolic process	46	0.000148385	1.74981	0.00641219	0.284627
UDP-N-acetylglucosamine biosynthetic process	8	0.000179777	5.30051	0.00749289	0.343179									response to drug	71	0.000150875	1.54585	0.00646831	0.289398
nuclear pore complex assembly	8	0.000179777	5.30051	0.00749289	0.343179									nuclear matrix	29	0.000151544	2.09072	0.0014953	0.239679
platelet-derived growth factor binding	8	0.000181191	5.29413	0.00564372	0.308708									positive regulation of lamellipodium assembly	10	0.000167569	4.13678	0.00712559	0.32137
glutathione binding	8	0.000181191	5.29413	0.00564372	0.308708									purine ribonucleoside monophosphate biosynthetic process	9	0.000168675	4.58227	0.00711704	0.323488
signal recognition particle, endoplasmic reticulum targeting	6	0.000192661	7.73186	0.00187027	0.303616									proton-transporting ATPase activity, rotational mechanism	13	0.000168731	3.30482	0.00549906	0.288467
pICln-Sm protein complex	6	0.000192661	7.73186	0.00187027	0.303616									RNA helicase activity	9	0.000170394	4.5759	0.00546084	0.291308
paraspeckles	6	0.000192661	7.73186	0.00187027	0.303616									nuclear proteasome complex	7	0.000183181	6.11896	0.00178986	0.289649
eukaryotic translation initiation factor 2B complex	6	0.000192661	7.73186	0.00187027	0.303616									proteasome core complex, alpha-subunit complex	7	0.000183181	6.11896	0.00178986	0.289649
translation initiation factor binding	11	0.000193606	3.81304	0.00593076	0.329829									dynactin complex	7	0.000183181	6.11896	0.00178986	0.289649
membrane coat	12	0.000196642	3.56855	0.00189036	0.30988									proteasome regulatory particle, lid subcomplex	7	0.000183181	6.11896	0.00178986	0.289649
magnesium ion binding	48	0.000204074	1.71281	0.00614995	0.347633									cell cortex	34	0.000193074	1.93305	0.00186849	0.305269
DNA replication factor A complex	9	0.000212951	4.63912	0.00200804	0.33554									protein export from nucleus	14	0.00019611	3.08879	0.00820658	0.376009
nucleocytoplasmic transport	12	0.000219653	3.49833	0.00907517	0.419148									mitochondrial large ribosomal subunit	18	0.00020952	2.62241	0.0020084	0.331232
cell leading edge	15	0.000222971	2.97379	0.00208263	0.351303									NLS-bearing protein import into nucleus	12	0.000210999	3.45331	0.00875985	0.4045
collagen catabolic process	21	0.000236545	2.39144	0.00969317	0.451312									translation elongation factor activity	15	0.000219196	2.91601	0.00690483	0.374592
ATPase activator activity	10	0.000256936	4.04413	0.00761466	0.437494									regulation of alternative mRNA splicing, via spliceosome	16	0.000226658	2.78688	0.00933605	0.434459
viral release from host cell	6	0.000256967	7.28819	0.0104439	0.490186									protein kinase C binding	18	0.000231149	2.58638	0.00716305	0.394982
nuclear pore organization	6	0.000256967	7.28819	0.0104439	0.490186									heat shock protein binding	17	0.000233729	2.67533	0.00712817	0.399383
proteasome-activating ATPase activity	6	0.000258487	7.27943	0.00754121	0.44013									L-methionine biosynthetic process from methylthioadenosine	7	0.000250784	5.79149	0.0102475	0.480598
cullin-RING ubiquitin ligase complex	7	0.000274673	6.01367	0.00254105	0.432596									protein import into nucleus, docking	7	0.000250784	5.79149	0.0102475	0.480598
VCP-NPL4-UFD1 AAA ATPase complex	7	0.000274673	6.01367	0.00254105	0.432596									autophagy	37	0.000253486	1.84133	0.0102805	0.485764
zona pellucida receptor complex	7	0.000274673	6.01367	0.00254105	0.432596									glutamine metabolic process	11	0.000260391	3.64036	0.0104813	0.498966
response to unfolded protein	16	0.000278169	2.77646	0.0112138	0.530529									positive regulation of ATPase activity	14	0.000291323	2.98915	0.0116336	0.558081
response to hydrogen peroxide	18	0.000290019	2.5723	0.0115993	0.55307									tRNA binding	19	0.000297826	2.46241	0.00893322	0.508645
ATP synthesis coupled proton transport	11	0.000308278	3.6441	0.0122317	0.587793									mRNA transport	18	0.000306311	2.53488	0.0121398	0.586712
nucleocytoplasmic transporter activity	11	0.000311411	3.63972	0.00893943	0.53002									signal recognition particle, endoplasmic reticulum targeting	6	0.000314453	6.99309	0.00298478	0.496734
structural constituent of cytoskeleton	30	0.000318194	1.9853	0.00899551	0.541535									pICln-Sm protein complex	6	0.000314453	6.99309	0.00298478	0.496734
positive regulation of mRNA splicing, via spliceosome	9	0.00032341	4.37292	0.0127318	0.616562									eukaryotic translation initiation factor 2B complex	6	0.000314453	6.99309	0.00298478	0.496734
mRNA transport	17	0.000330974	2.63616	0.0129303	0.630938									paraspeckles	6	0.000314453	6.99309	0.00298478	0.496734
mitotic spindle organization	13	0.00033729	3.15822	0.0130778	0.642941									structural constituent of cytoskeleton	32	0.000315497	1.9228	0.00931595	0.538748
proteasome assembly	8	0.000380273	4.8588	0.0146241	0.724594									nuclear pore complex assembly	8	0.000334304	4.8137	0.0131467	0.640167
cell junction assembly	8	0.000380273	4.8588	0.0146241	0.724594									UDP-N-acetylglucosamine biosynthetic process	8	0.000334304	4.8137	0.0131467	0.640167
positive regulation of RNA polymerase II transcriptional preinitiation complex assembly	7	0.000382747	5.6686	0.0146111	0.72929									glutathione binding	8	0.000337313	4.80701	0.0098069	0.5759
dolichyl-diphosphooligosaccharide-protein glycotransferase activity	7	0.000385354	5.66178	0.0107226	0.655482									platelet-derived growth factor binding	8	0.000337313	4.80701	0.0098069	0.5759
macroautophagy	23	0.00039879	2.20564	0.0151087	0.75975									protein disulfide oxidoreductase activity	12	0.000340841	3.30482	0.00976178	0.581905
actin filament	20	0.000404761	2.37903	0.00370791	0.636866									glutathione metabolic process	20	0.000358832	2.36387	0.0140038	0.686984
nucleoside metabolic process	10	0.000424908	3.83589	0.0159748	0.809317									viral release from host cell	6	0.00041079	6.61884	0.0159022	0.786085
condensed nuclear chromosome	12	0.000426943	3.31366	0.00387496	0.671658									nuclear pore organization	6	0.00041079	6.61884	0.0159022	0.786085
response to heat	17	0.000433931	2.58124	0.0161949	0.826434									proteasome-activating ATPase activity	6	0.000413591	6.60963	0.0116604	0.705695
catalytic activity	44	0.000437999	1.7037	0.0120008	0.744715									positive regulation of substrate adhesion-dependent cell spreading	14	0.000423287	2.89574	0.0162668	0.809907
small GTPase mediated signal transduction	54	0.000474729	1.59985	0.017579	0.903802									ribosomal large subunit assembly	11	0.000430045	3.46701	0.016409	0.822788
NLS-bearing protein import into nucleus	11	0.000478696	3.48566	0.0176	0.911323									exon-exon junction complex	11	0.000434934	3.49655	0.00408814	0.686443
regulation of endocytosis	13	0.000482144	3.05634	0.017602	0.917857									glutathione peroxidase activity	11	0.000435072	3.46219	0.0120858	0.74222
metalloaminopeptidase activity	11	0.00048348	3.48147	0.0130483	0.821746									isomerase activity	11	0.000435072	3.46219	0.0120858	0.74222
endoplasmic reticulum organization	12	0.000493893	3.2392	0.0179022	0.940124									DNA damage response, detection of DNA damage	15	0.000437573	2.75785	0.0165782	0.837134
DNA duplex unwinding	16	0.000495628	2.65025	0.0178409	0.943413									sister chromatid cohesion	30	0.000481653	1.92782	0.0181078	0.921095
AP-2 adaptor complex	8	0.00050303	4.75807	0.00452273	0.790913									zona pellucida receptor complex	7	0.000482734	5.43907	0.00449499	0.761613
platelet degranulation	28	0.000544303	1.98126	0.0194426	1.03561									cullin-RING ubiquitin ligase complex	7	0.000482734	5.43907	0.00449499	0.761613
metabolic process	40	0.000566544	1.73528	0.020092	1.07771									VCP-NPL4-UFD1 AAA ATPase complex	7	0.000482734	5.43907	0.00449499	0.761613
positive regulation of lamellipodium assembly	9	0.000569191	4.09961	0.020049	1.08272									helicase activity	26	0.000579931	2.02177	0.0158506	0.988191
ribosomal small subunit biogenesis	9	0.000569191	4.09961	0.020049	1.08272									response to calcium ion	20	0.000592195	2.28236	0.0220669	1.13135
cytoplasmic vesicle membrane	31	0.000583323	1.90228	0.00519584	0.916613									calcium-dependent protein binding	20	0.00060284	2.27918	0.0162417	1.02704
oligosaccharyltransferase complex	7	0.000611351	5.4123	0.00539641	0.960457									cell leading edge	15	0.000638837	2.68965	0.00589081	1.00673
COPII vesicle coat	7	0.000611351	5.4123	0.00539641	0.960457									mitochondrial fragmentation involved in apoptotic process	7	0.000655755	5.14799	0.0242418	1.25206
DNA damage response, detection of DNA damage	14	0.00062154	2.8343	0.021727	1.18173									positive regulation of RNA polymerase II transcriptional preinitiation complex assembly	7	0.000655755	5.14799	0.0242418	1.25206
ATP metabolic process	13	0.000675978	2.96083	0.0234514	1.2846									pre-mRNA binding	7	0.000660878	5.14082	0.0175469	1.12539
clathrin-mediated endocytosis	10	0.000678951	3.6441	0.0233982	1.29022									dolichyl-diphosphooligosaccharide-protein glycotransferase activity	7	0.000660878	5.14082	0.0175469	1.12539
ATP-dependent DNA helicase activity	13	0.00068356	2.95727	0.0181396	1.15995									cellular protein modification process	30	0.000679291	1.8911	0.0249325	1.29672
FK506 binding	10	0.000685146	3.63972	0.0179275	1.16262									glutathione derivative biosynthetic process	11	0.000682222	3.30942	0.0248717	1.30228
cytoplasmic mRNA processing body	22	0.000696625	2.18078	0.00609283	1.09374									peroxidase activity	11	0.000690048	3.30482	0.0180659	1.17479
response to nutrient	22	0.000714844	2.16676	0.0244592	1.35799									protein phosphatase binding	21	0.000690245	2.20321	0.017829	1.17512
liver development	22	0.000714844	2.16676	0.0244592	1.35799									oxaloacetate metabolic process	8	0.00069759	4.41256	0.0252566	1.33143
nuclear localization sequence binding	12	0.000720926	3.11976	0.0185958	1.22299									proteasome assembly	8	0.00069759	4.41256	0.0252566	1.33143
purine ribonucleoside monophosphate biosynthetic process	8	0.000726398	4.48504	0.0246883	1.37979									cell junction assembly	8	0.00069759	4.41256	0.0252566	1.33143
protein disulfide oxidoreductase activity	11	0.000727464	3.33641	0.0185083	1.23401									hydrolase activity	47	0.000725014	1.62645	0.0184717	1.23397
ribosomal small subunit binding	8	0.000731873	4.47965	0.0183701	1.24145									nucleus organization	12	0.000778337	3.05485	0.0279547	1.48445
S100 protein binding	8	0.000731873	4.47965	0.0183701	1.24145									vesicle docking involved in exocytosis	12	0.000778337	3.05485	0.0279547	1.48445
G2/M transition of mitotic cell cycle	34	0.000737622	1.80875	0.0249033	1.40097									regulation of nitric-oxide synthase activity	12	0.000778337	3.05485	0.0279547	1.48445
response to ethanol	28	0.000751657	1.94352	0.0252086	1.42744									positive regulation of protein insertion into mitochondrial membrane involved in apoptotic signaling pathway	13	0.000828424	2.86816	0.0295334	1.57926
cellular protein modification process	28	0.000751657	1.94352	0.0252086	1.42744									mitotic spindle organization	13	0.000828424	2.86816	0.0295334	1.57926
cell	26	0.000760637	2.01028	0.00659289	1.19367									actin filament bundle assembly	13	0.000828424	2.86816	0.0295334	1.57926
antigen processing and presentation of endogenous peptide antigen via MHC class I	6	0.000797157	6.24702	0.0265445	1.51323									ribonucleoprotein complex binding	13	0.000839144	2.86417	0.0210715	1.42691
protein localization to cytoplasmic stress granule	6	0.000797157	6.24702	0.0265445	1.51323									protein targeting to mitochondrion	14	0.000842059	2.72541	0.0298179	1.60506
large ribosomal subunit rRNA binding	6	0.000801748	6.23951	0.0198416	1.35921									collagen catabolic process	21	0.000847797	2.17181	0.0298248	1.61591
7S RNA binding	6	0.000801748	6.23951	0.0198416	1.35921									phosphoprotein binding	14	0.000853567	2.72161	0.0211546	1.45126
protein homotetramerization	19	0.000822065	2.30793	0.0271898	1.56016									nucleoside metabolic process	10	0.000879698	3.4836	0.0307323	1.67623
negative regulation of microtubule polymerization	7	0.000845572	5.10174	0.0277811	1.60443									branched-chain amino acid catabolic process	10	0.000879698	3.4836	0.0307323	1.67623
vinculin binding	7	0.000851197	5.0956	0.0207787	1.44247									ubiquitin binding	24	0.000909141	2.03373	0.0222315	1.54506
Z disc	29	0.000924394	1.9002	0.00793788	1.44891									exocyst	10	0.000925014	3.49655	0.0084432	1.45463
mRNA splice site selection	9	0.00094636	3.85846	0.0308487	1.79404									protein phosphatase type 2A complex	10	0.000925014	3.49655	0.0084432	1.45463
exon-exon junction complex	10	0.00101142	3.51448	0.00860778	1.5843									endoplasmic reticulum exit site	8	0.000938575	4.30344	0.00849035	1.47581
muscle contraction	28	0.0010248	1.90719	0.0331575	1.94136									protein homotetramerization	20	0.000946114	2.20628	0.0328054	1.80169
endosomal transport	20	0.00104095	2.20854	0.0334645	1.97166									signal transducer activity	49	0.000969607	1.58761	0.0233968	1.64702
microtubule binding	46	0.00114166	1.60987	0.0274183	1.93021									prefoldin complex	6	0.000970198	5.99408	0.00869797	1.52517
clathrin-coated vesicle membrane	7	0.00119783	4.92028	0.0101004	1.87371									podosome	11	0.00100458	3.20517	0.00892637	1.57883
actin cytoskeleton organization	32	0.00125181	1.79402	0.0398657	2.36655									response to nutrient	23	0.00101288	2.05721	0.0348597	1.92767
phosphoprotein binding	13	0.00127489	2.78331	0.0301846	2.15315									cytoplasmic mRNA processing body	23	0.00104342	2.06207	0.00918979	1.63939
purine-containing compound salvage	8	0.00128124	4.16468	0.0405376	2.42154									oligosaccharyltransferase complex	7	0.00106056	4.89517	0.00925996	1.66611
retrograde protein transport, ER to cytosol	8	0.00128124	4.16468	0.0405376	2.42154									ribosomal small subunit biogenesis	9	0.00110204	3.7231	0.0376345	2.09566
positive regulation of protein insertion into mitochondrial membrane involved in apoptotic signaling pathway	12	0.00139665	2.91528	0.0438451	2.6369									endoplasmic reticulum organization	12	0.00113567	2.94171	0.0385203	2.15894
actin filament bundle assembly	12	0.00139665	2.91528	0.0438451	2.6369									regulation of endocytosis	13	0.00116765	2.77564	0.0393399	2.21909
mitotic spindle	14	0.00142228	2.64015	0.0118821	2.22113									viral life cycle	13	0.00116765	2.77564	0.0393399	2.21909
Flemming body	6	0.00143401	5.7989	0.0118795	2.23925									peroxisome	28	0.00121633	1.88276	0.0105234	1.90862
dynactin complex	6	0.00143401	5.7989	0.0118795	2.23925									microtubule plus-end	9	0.00125221	3.70223	0.010741	1.96439
activation of cysteine-type endopeptidase activity involved in apoptotic process	23	0.00146108	2.01962	0.0455493	2.75695									xenobiotic catabolic process	6	0.00125785	5.67329	0.0420569	2.38857
WASH complex	8	0.00148986	4.12366	0.0122374	2.32551									protein localization to cytoplasmic stress granule	6	0.00125785	5.67329	0.0420569	2.38857
regulation of nitric-oxide synthase activity	11	0.00150447	3.08347	0.0465936	2.83772									7S RNA binding	6	0.00126617	5.6654	0.0300727	2.14566
response to calcium ion	18	0.00150987	2.26185	0.0464817	2.84775									large ribosomal subunit rRNA binding	6	0.00126617	5.6654	0.0300727	2.14566
proton-transporting ATPase activity, rotational mechanism	11	0.00151875	3.07976	0.0354122	2.56001									response to heat	17	0.00127121	2.34417	0.0422361	2.41365
glutathione derivative biosynthetic process	10	0.0015541	3.31282	0.0475321	2.93001									endocytosis	36	0.00127724	1.71423	0.0421759	2.42496
Arp2/3 complex-mediated actin nucleation	10	0.0015541	3.31282	0.0475321	2.93001									viral entry into host cell	24	0.00130344	1.98565	0.0427643	2.47411
response to L-ascorbic acid	5	0.00157169	7.28819	0.0477782	2.9627									oxidative phosphorylation	8	0.00131466	4.07313	0.0428674	2.49515
viral translational termination-reinitiation	5	0.00157169	7.28819	0.0477782	2.9627									nuclear-transcribed mRNA catabolic process	8	0.00131466	4.07313	0.0428674	2.49515
isocitrate metabolic process	5	0.00157169	7.28819	0.0477782	2.9627									S100 protein binding	8	0.00132594	4.06747	0.0310881	2.24586
AMP metabolic process	5	0.00157169	7.28819	0.0477782	2.9627									ribosomal small subunit binding	8	0.00132594	4.06747	0.0310881	2.24586
ubiquitin activating enzyme activity	5	0.00157908	7.27943	0.0363423	2.66041									DNA duplex unwinding	16	0.00138008	2.40685	0.0446873	2.61777
U4 snRNA binding	5	0.00157908	7.27943	0.0363423	2.66041									clathrin-mediated endocytosis	10	0.0013864	3.30942	0.0446231	2.62961
thioredoxin peroxidase activity	5	0.00157908	7.27943	0.0363423	2.66041									FK506 binding	10	0.00140068	3.30482	0.032419	2.37103
signal recognition particle binding	5	0.00157908	7.27943	0.0363423	2.66041									negative regulation of microtubule polymerization	7	0.00142958	4.63319	0.0457124	2.71044
late endosome	29	0.00158916	1.8379	0.0129413	2.4787									cytoplasmic vesicle membrane	32	0.00143976	1.77602	0.0122379	2.25549
glucose binding	7	0.0016552	4.63237	0.037601	2.78697									cell	27	0.00144984	1.88814	0.012221	2.27111
integrin binding	27	0.00171508	1.87185	0.0384699	2.8864									microtubule cytoskeleton	34	0.0015118	1.73551	0.0126357	2.36707
mRNA 3'-UTR binding	16	0.00176221	2.37696	0.0390403	2.9646									growth cone	30	0.00154935	1.80856	0.0128423	2.42519
cis-Golgi network	14	0.00181943	2.57729	0.0146837	2.83304									cortical actin cytoskeleton organization	11	0.0015505	3.03364	0.0491974	2.93647
cleavage furrow	15	0.00185599	2.46762	0.014856	2.8892									toxin transport	14	0.00156263	2.57399	0.0492869	2.95912
peptide binding	18	0.00187928	2.22084	0.041097	3.1586									protein heterooligomerization	21	0.00159428	2.07456	0.0499722	3.01818
helicase activity	23	0.00206681	1.96973	0.0445896	3.46857									ATP-dependent DNA helicase activity	13	0.00163444	2.68516	0.0372845	2.76154
Hsp90 protein binding	11	0.0021185	2.96569	0.045161	3.55385									large ribosomal subunit	8	0.00164622	3.99605	0.0135302	2.57498
mitochondrial proton-transporting ATP synthase complex, coupling factor F(o)	7	0.00213431	4.51025	0.0169305	3.31565									protein serine/threonine phosphatase activity	19	0.00167746	2.16522	0.0378009	2.83324
endolysosome membrane	7	0.00213431	4.51025	0.0169305	3.31565									proton-transporting ATP synthase activity, rotational mechanism	9	0.00182439	3.49922	0.0405733	3.07778
NADPH binding	8	0.00213463	3.88236	0.0449863	3.58045									NuRD complex	9	0.00197332	3.49655	0.0160699	3.07917
trans-Golgi network	31	0.00213545	1.76241	0.0168051	3.31739									Z disc	30	0.00204837	1.7779	0.0165443	3.19451
glycoprotein binding	19	0.0022867	2.12783	0.0475827	3.83085									clathrin-coated vesicle membrane	7	0.0020513	4.45015	0.0164374	3.19901
protein phosphatase type 2A complex	9	0.0022913	3.47934	0.0178801	3.55541									cortical cytoskeleton	10	0.00209319	3.17868	0.0166396	3.26333
clathrin adaptor complex	8	0.00235489	3.86593	0.018229	3.65238									snoRNA binding	10	0.00212489	3.14744	0.0465685	3.57609
microtubule cytoskeleton	31	0.00240311	1.74955	0.0184553	3.72585									cytoplasmic vesicle	51	0.00223465	1.51765	0.0176178	3.48023
phagocytic vesicle membrane	17	0.00267148	2.22782	0.0203405	4.13377									2 iron, 2 sulfur cluster binding	11	0.00226209	2.90824	0.0489481	3.80279
immunological synapse	12	0.00272202	2.72889	0.0205641	4.21041									MLL5-L complex	6	0.00228189	5.24482	0.0178491	3.55256
endocytic vesicle	16	0.00278224	2.29092	0.0208561	4.30164									Flemming body	6	0.00228189	5.24482	0.0178491	3.55256
F-actin capping protein complex	6	0.00288318	5.15458	0.0214437	4.4544									thioredoxin peroxidase activity	5	0.00229503	6.60963	0.0490937	3.85715
MCM complex	6	0.00288318	5.15458	0.0214437	4.4544									signal recognition particle binding	5	0.00229503	6.60963	0.0490937	3.85715
pore complex	6	0.00288318	5.15458	0.0214437	4.4544									ubiquitin activating enzyme activity	5	0.00229503	6.60963	0.0490937	3.85715
recycling endosome membrane	14	0.00288905	2.46014	0.0213271	4.46328									U4 snRNA binding	5	0.00229503	6.60963	0.0490937	3.85715
peroxisome	25	0.00306157	1.85862	0.0224214	4.72381									nucleosomal DNA binding	16	0.00231695	2.299	0.0490084	3.89331
growth cone	27	0.00323598	1.79966	0.0235122	4.98653									trans-Golgi network	33	0.00263131	1.69685	0.0204011	4.08599
														WASH complex	8	0.00270791	3.72965	0.020831	4.20257
														DNA replication factor A complex	8	0.00270791	3.72965	0.020831	4.20257
														peroxisomal membrane	17	0.00279946	2.20153	0.0213673	4.34172

## Sheet: Supplemental Table 4
Supplemental Table 4: Proteins Identified in non-enriched Samples
A. 4075 proteins identified.
B. Top 3 proteotypic peptides requiring at least 3 transitions used in protein quantification.
A.				B.
Protein Accessions	Gene Name	Protein names		Protein Accessions	Gene Name	Fragment ion peptide sequence	FG.FragmentCount	Charge	F.FrgMz	EG.Qvalue
A0AVT1	UBA6	Ubiquitin-like modifier-activating enzyme 6		A0AVT1	UBA6	TVFFESLER	4	2	564.29	8.05116e-08
A0FGR8	ESYT2	Extended synaptotagmin-2		A0AVT1	UBA6	NFALLGVGTSK	6	2	553.814	3.43395e-07
A1A4S6	ARHGAP10	Rho GTPase-activating protein 10		A0AVT1	UBA6	YGIEPTMVVQGVK	6	2	710.879	6.23653e-06
A1L0T0	ILVBL	Acetolactate synthase-like protein		A0FGR8	ESYT2	SDPYGIIR	3	2	460.745	6.29475e-08
A1X283	SH3PXD2B	SH3 and PX domain-containing protein 2B		A0FGR8	ESYT2	LEWLTLMPNASNLDK	6	2	872.951	1.14118e-06
A2RRP1	NBAS	Neuroblastoma-amplified sequence		A0FGR8	ESYT2	NLIAFSEDGSDPYVR	6	2	841.905	3.47842e-07
A5PLL7	TMEM189	Transmembrane protein 189		A1A4S6	ARHGAP10	LGDGEVFFLK	6	2	562.803	4.3041e-05
A5YKK6	CNOT1	CCR4-NOT transcription complex subunit 1		A1A4S6	ARHGAP10	EIMALSVTETLIKPLEK	6	3	639.032	1.70213e-05
A6NCN2	KRT87P	Putative keratin-87 protein		A1A4S6	ARHGAP10	EFSNFLK	4	2	442.729	0.000171174
A6ND36	FAM83G	Protein FAM83G		A1L0T0	ILVBL	AAVETLGVPC[Carbamidomethyl (C)]FLGGMAR	6	2	874.945	0.000110348
A6NDG6	PGP	Glycerol-3-phosphate phosphatase		A1L0T0	ILVBL	DGHPVVVNILIGR	6	3	463.605	6.81575e-07
A6NDU8	C5orf51	UPF0600 protein C5orf51		A1L0T0	ILVBL	GALQAVDQLSLFRPLC[Carbamidomethyl (C)]K	6	3	639.352	2.13256e-07
A6NFQ2	TCAF2	TRPM8 channel-associated factor 2		A1X283	SH3PXD2B	LGEAAALENNTGSEATGPSRPLPDAPHGVMDSGLPWSK	6	4	958.217	0.00307031
A6NHQ2	FBLL1	rRNA/tRNA 2'-O-methyltransferase fibrillarin-like protein 1		A2RRP1	NBAS	SEYVITNNPWVR	6	2	739.375	0.000660877
A6NHR9	SMCHD1	Structural maintenance of chromosomes flexible hinge domain-containing protein 1		A2RRP1	NBAS	LHPGDLITVVDAVTFSPK	6	3	637.019	0.000260598
A6NHX0	GATSL2	GATS-like protein 2		A2RRP1	NBAS	LLGLAELLR	6	2	499.324	3.25798e-07
A6NIH7	UNC119B	Protein unc-119 homolog B		A5PLL7	TMEM189	RLEDLIQGLTGEKPR	6	3	575.66	0.00308141
A6ZKI3	FAM127A	Protein FAM127A		A5PLL7	TMEM189	WVTLLQDWHVILPR	6	3	592.67	0.00909079
A8K8P3	SFI1	Protein SFI1 homolog		A5PLL7	TMEM189	WSHTYFGLPR	4	3	421.88	0.000379925
A8MXV4	NUDT19	Nucleoside diphosphate-linked moiety X motif 19		A5YKK6	CNOT1	SLDLIESLLR	6	2	579.84	4.98803e-07
C9JLW8	MCRIP1	Mapk-regulated corepressor-interacting protein 1		A5YKK6	CNOT1	DAIAALGLLQK	6	2	556.837	1.37832e-07
O00115	DNASE2	Deoxyribonuclease-2-alpha		A5YKK6	CNOT1	SPVTFLSDLR	5	2	567.811	4.44141e-07
O00116	AGPS	Alkyldihydroxyacetonephosphate synthase, peroxisomal		A6NCN2	KRT87P	KSDLEANVEALTQEIDFLRR	6	3	783.08	2.07026e-05
O00139	KIF2A	Kinesin-like protein KIF2A		A6NCN2	KRT87P	KSDLEANVEALTQEIDFLRR	6	4	587.562	8.51104e-08
O00142	TK2	Thymidine kinase 2, mitochondrial		A6ND36	FAM83G	LALEALVAR	6	2	478.3	5.26167e-06
O00148	DDX39A	ATP-dependent RNA helicase DDX39A		A6ND36	FAM83G	ENIRDFLSELELKR	6	3	587.988	0.0050397
O00151	PDLIM1	PDZ and LIM domain protein 1		A6NDG6	PGP	GETAVPGAPEALR	5	2	634.336	0.000792522
O00154	ACOT7	Cytosolic acyl coenzyme A thioester hydrolase		A6NDG6	PGP	LGFITNNSSK	6	2	540.788	7.19254e-06
O00159	MYO1C	Unconventional myosin-Ic		A6NDG6	PGP	FIFDC[Carbamidomethyl (C)]VSQEYGINPER	6	2	987.457	0.000130275
O00161	SNAP23	Synaptosomal-associated protein 23		A6NDU8	C5orf51	[Acetyl (Protein N-term)]AAAVSSVVR	5	2	451.259	3.00067e-07
O00170	AIP	AH receptor-interacting protein		A6NDU8	C5orf51	HC[Carbamidomethyl (C)]NLLGDELLEC[Carbamidomethyl (C)]LSWR	6	3	672.321	9.14419e-05
O00178	GTPBP1	GTP-binding protein 1		A6NDU8	C5orf51	RVEELGDLAQAHIQQLSEAAGEDDHFLIR	6	4	815.913	0.00248453
O00186	STXBP3	Syntaxin-binding protein 3		A6NFQ2	TCAF2	MGPFLLNAVR	6	2	559.313	0.00119014
O00193	SMAP	Small acidic protein		A6NFQ2	TCAF2	QDQQQLLEGISELDIR	6	2	942.987	0.00148004
O00203	AP3B1	AP-3 complex subunit beta-1		A6NFQ2	TCAF2	YGEDVRQDQQQLLEGISELDIR	6	3	868.768	0.000393089
O00214	LGALS8	Galectin-8		A6NHQ2	FBLL1	TNIIPVLEDAR	4	2	620.848	2.4489e-06
O00217	NDUFS8	NADH dehydrogenase [ubiquinone] iron-sulfur protein 8, mitochondrial		A6NHR9	SMCHD1	ISGALFTNDKFQVSTNK	3	3	623.995	0.000167744
O00231	PSMD11	26S proteasome non-ATPase regulatory subunit 11		A6NHR9	SMCHD1	LLLIDWPELK	6	2	620.371	1.39706e-07
O00232	PSMD12	26S proteasome non-ATPase regulatory subunit 12		A6NHR9	SMCHD1	SLFEASQQLLNEMK	6	2	819.414	3.57948e-06
O00233	PSMD9	26S proteasome non-ATPase regulatory subunit 9		A6NHX0	GATSL2	ESIPLFTYGLIK	6	2	690.892	9.21031e-05
O00244	ATOX1	Copper transport protein ATOX1		A6NIH7	UNC119B	IRDLETGTVLFEIAK	6	3	568.989	6.701e-05
O00264	PGRMC1	Membrane-associated progesterone receptor component 1		A6NIH7	UNC119B	VTENYLC[Carbamidomethyl (C)]KPEDNIYSIDFTR	6	3	826.393	0.000529716
O00267	SUPT5H	Transcription elongation factor SPT5		A6NIH7	UNC119B	NTC[Carbamidomethyl (C)]EHIYEFPQLSEDVIR	6	3	750.688	4.13114e-05
O00273	DFFA	DNA fragmentation factor subunit alpha		A6ZKI3	FAM127A	ALLALPIRPATR	3	3	431.278	0.00437061
O00291	HIP1	Huntingtin-interacting protein 1		A8K8P3	SFI1	ALHASALK	6	2	405.745	0.00010231
O00299	CLIC1	Chloride intracellular channel protein 1		A8K8P3	SFI1	PQASRPLGALGR	6	3	408.239	5.42313e-05
O00300	TNFRSF11B	Tumor necrosis factor receptor superfamily member 11B		A8MXV4	NUDT19	FGLGPAPFSR	6	2	524.782	0.000625558
O00303	EIF3F	Eukaryotic translation initiation factor 3 subunit F		A8MXV4	NUDT19	SPHQGFMPGAHVFSGGVLDAADR	5	4	589.034	0.00284028
O00330	PDHX	Pyruvate dehydrogenase protein X component, mitochondrial		A8MXV4	NUDT19	SADWLGLFAPHHGPPR	6	3	586.634	0.00143289
O00391	QSOX1	Sulfhydryl oxidase 1		C9JLW8	MCRIP1	FIYEAWQGVER	6	2	699.346	2.11579e-06
O00399	DCTN6	Dynactin subunit 6		C9JLW8	MCRIP1	GLVEEYVEKVPNPSLK	6	3	600.996	0.0042332
O00401	WASL	Neural Wiskott-Aldrich syndrome protein		C9JLW8	MCRIP1	TFKPIDLSDLK	6	3	426.243	0.00697832
O00410	IPO5	Importin-5		O00115	DNASE2	GGGTLC[Carbamidomethyl (C)]AQLPALWK	6	2	736.39	7.0408e-06
O00418	EEF2K	Eukaryotic elongation factor 2 kinase		O00115	DNASE2	AFQPLVK	4	2	401.745	1.6815e-06
O00422	SAP18	Histone deacetylase complex subunit SAP18		O00115	DNASE2	YLDESSGGWR	6	2	585.265	1.43918e-06
O00423	EML1	Echinoderm microtubule-associated protein-like 1		O00116	AGPS	EYVDPNNIFGNR	6	2	719.341	0.000147197
O00425	IGF2BP3	Insulin-like growth factor 2 mRNA-binding protein 3		O00116	AGPS	ESISDVGFGMLK	6	2	641.821	6.25531e-06
O00429	DNM1L	Dynamin-1-like protein		O00116	AGPS	IPDIVLWPTC[Carbamidomethyl (C)]HDDVVK	6	3	636.329	0.000103824
O00442	RTCA	RNA 3'-terminal phosphate cyclase		O00139	KIF2A	FSLIDLAGNER	6	2	617.825	3.47308e-07
O00461	GOLIM4	Golgi integral membrane protein 4		O00139	KIF2A	IDILTELR	5	2	486.79	5.42197e-07
O00462	MANBA	Beta-mannosidase		O00139	KIF2A	DLDVITIPSKDVVMVHEPK	6	3	712.385	0.00267054
O00469	PLOD2	Procollagen-lysine,2-oxoglutarate 5-dioxygenase 2		O00142	TK2	GSLFPMAAPVLVIEADHHMER	6	4	580.795	0.00336294
O00470	MEIS1	Homeobox protein Meis1		O00142	TK2	YIFVENLYR	4	2	608.822	0.0033234
O00471	EXOC5	Exocyst complex component 5		O00148	DDX39A	VNIVFNYDMPEDSDTYLHR	6	3	776.692	2.49612e-05
O00478	BTN3A3	Butyrophilin subfamily 3 member A3		O00148	DDX39A	C[Carbamidomethyl (C)]MALAQLLVEQNFPAIAIHR	6	3	765.742	0.00328661
O00483	NDUFA4	Cytochrome c oxidase subunit NDUFA4		O00148	DDX39A	VSVFFGGLSIK	6	2	577.334	9.03796e-08
O00487	PSMD14	26S proteasome non-ATPase regulatory subunit 14		O00151	PDLIM1	[Acetyl (Protein N-term)]TTQQIDLQGPGPWGFR	6	2	921.96	5.25604e-08
O00499	BIN1	Myc box-dependent-interacting protein 1		O00151	PDLIM1	SAMPFTASPASSTTAR	6	2	791.88	4.42022e-08
O00505	KPNA3	Importin subunit alpha-4		O00151	PDLIM1	DFEQPLAISR	6	2	588.306	5.46567e-08
O00534	VWA5A	von Willebrand factor A domain-containing protein 5A		O00154	ACOT7	VLEVPPVVYSR	6	2	629.364	1.52217e-06
O00541	PES1	Pescadillo homolog		O00154	ACOT7	LMDEVAGIVAAR	6	2	622.837	2.02856e-07
O00560	SDCBP	Syntenin-1		O00154	ACOT7	TNIVTASVDAINFHDK	6	2	872.947	7.83727e-07
O00566	MPHOSPH10	U3 small nucleolar ribonucleoprotein protein MPP10		O00159	MYO1C	VLQALGSEPIQYAVPVVK	6	2	956.051	1.35196e-07
O00567	NOP56	Nucleolar protein 56		O00159	MYO1C	GEELLSPLNLEQAAYAR	6	2	937.486	1.02781e-07
O00571	DDX3X	ATP-dependent RNA helicase DDX3X		O00159	MYO1C	TSFLLNLR	6	2	482.285	9.74914e-08
O00584	RNASET2	Ribonuclease T2		O00161	SNAP23	ILGLAIESQDAGIK	6	2	714.409	1.81224e-05
O00622	CYR61	Protein CYR61		O00161	SNAP23	[Acetyl (Protein N-term)]MDNLSSEEIQQR	6	2	746.341	0.0014939
O00625	PIR	Pirin		O00161	SNAP23	ITNDAREDEMEENLTQVGSILGNLK	6	3	930.459	1.857e-05
O00629	KPNA4	Importin subunit alpha-3		O00170	AIP	VLELDPALAPVVSR	6	2	739.932	1.41416e-07
O00743	PPP6C	Serine/threonine-protein phosphatase 6 catalytic subunit		O00170	AIP	EGEIAQFLC[Carbamidomethyl (C)]DIK	6	2	711.85	1.70154e-05
O00754	MAN2B1	Lysosomal alpha-mannosidase		O00170	AIP	TLHSDDEGTVLDDSR	6	3	553.92	0.00655383
O00762	UBE2C	Ubiquitin-conjugating enzyme E2 C		O00178	GTPBP1	VGDNDFLEVR	6	2	582.288	0.00194269
O00764	PDXK	Pyridoxal kinase		O00178	GTPBP1	LVLVSPTSEQYDSLLR	6	2	910.494	3.85738e-05
O00767	SCD	Acyl-CoA desaturase		O00178	GTPBP1	STLLGVLTHGELDNGR	6	3	561.3	0.000318938
O14494	PLPP1	Phospholipid phosphatase 1		O00186	STXBP3	VLLPVLLNK	6	2	504.844	1.13965e-06
O14495	PLPP3	Phospholipid phosphatase 3		O00186	STXBP3	SAEETFQLSR	6	2	584.286	0.000732281
O14497	ARID1A	AT-rich interactive domain-containing protein 1A		O00186	STXBP3	TSLSALTQLMK	6	2	596.834	6.81329e-06
O14521	SDHD	Succinate dehydrogenase [ubiquinone] cytochrome b small subunit, mitochondrial		O00193	SMAP	INEELESQYQQSMDSK	6	2	964.931	1.99814e-06
O14530	TXNDC9	Thioredoxin domain-containing protein 9		O00193	SMAP	TGEEDKKINEELESQYQQSMDSK	6	3	906.08	1.19144e-07
O14545	TRAFD1	TRAF-type zinc finger domain-containing protein 1		O00193	SMAP	SASPDDDLGSSNWEAADLGNEER	6	2	1218.02	0.00105974
O14548	COX7A2L	Cytochrome c oxidase subunit 7A-related protein, mitochondrial		O00203	AP3B1	LLDSITVPVAR	6	2	592.356	5.39834e-07
O14558	HSPB6	Heat shock protein beta-6		O00203	AP3B1	EASADLSPYVR	6	2	604.301	5.60678e-08
O14561	NDUFAB1	Acyl carrier protein, mitochondrial		O00214	LGALS8	SFNVDLLAGK	6	2	532.293	1.56948e-06
O14562	UBFD1	Ubiquitin domain-containing protein UBFD1		O00214	LGALS8	IDTLGIYGK	6	2	490.277	3.30613e-05
O14579	COPE	Coatomer subunit epsilon		O00214	LGALS8	NSFLQESWGEEER	6	2	805.858	0.00361128
O14602	EIF1AY	Eukaryotic translation initiation factor 1A, Y-chromosomal		O00217	NDUFS8	TLLWTELFR	6	2	589.832	7.61188e-08
O14613	CDC42EP2	Cdc42 effector protein 2		O00217	NDUFS8	LC[Carbamidomethyl (C)]EAIC[Carbamidomethyl (C)]PAQAITIEAEPR	6	2	1021.51	3.12157e-07
O14617	AP3D1	AP-3 complex subunit delta-1		O00217	NDUFS8	EPATINYPFEK	6	2	654.827	8.44841e-08
O14618	CCS	Copper chaperone for superoxide dismutase		O00231	PSMD11	[Acetyl (Protein N-term)]AAAAVVEFQR	6	2	552.296	5.16655e-08
O14647	CHD2	Chromodomain-helicase-DNA-binding protein 2		O00231	PSMD11	EQSILELGSLLAK	6	2	700.903	4.42022e-08
O14653	GOSR2	Golgi SNAP receptor complex member 2		O00231	PSMD11	AELRDDPIISTHLAK	6	3	560.309	4.42022e-08
O14656	TOR1A	Torsin-1A		O00232	PSMD12	LNSLMSLVNK	6	2	559.816	5.26005e-08
O14657	TOR1B	Torsin-1B		O00232	PSMD12	DPNNLLNDWSQK	6	2	722.347	7.11627e-07
O14662	STX16	Syntaxin-16		O00232	PSMD12	MVQQC[Carbamidomethyl (C)]C[Carbamidomethyl (C)]TYVEEITDLPIK	6	2	1114.03	6.67127e-06
O14672	ADAM10	Disintegrin and metalloproteinase domain-containing protein 10		O00233	PSMD9	GLLGC[Carbamidomethyl (C)]NIIPLQR	6	2	677.387	1.20424e-07
O14727	APAF1	Apoptotic protease-activating factor 1		O00233	PSMD9	GIGMNEPLVDC[Carbamidomethyl (C)]EGYPR	6	2	903.911	4.60169e-07
O14734	ACOT8	Acyl-coenzyme A thioesterase 8		O00233	PSMD9	SDVDLYQVR	6	2	547.777	1.59054e-07
O14735	CDIPT	CDP-diacylglycerol--inositol 3-phosphatidyltransferase		O00244	ATOX1	TVSYLGLE	6	1	881.461	5.14377e-08
O14737	PDCD5	Programmed cell death protein 5		O00244	ATOX1	YDIDLPNKK	6	2	553.298	1.06545e-07
O14744	PRMT5	Protein arginine N-methyltransferase 5		O00244	ATOX1	VC[Carbamidomethyl (C)]IESEHSMDTLLATLKK	6	3	692.355	1.58388e-06
O14763	TNFRSF10B	Tumor necrosis factor receptor superfamily member 10B		O00264	PGRMC1	DFTPAELR	6	2	474.743	8.02025e-08
O14773	TPP1	Tripeptidyl-peptidase 1		O00264	PGRMC1	FYGPEGPYGVFAGR	6	2	758.865	1.78309e-07
O14776	TCERG1	Transcription elongation regulator 1		O00264	PGRMC1	KFYGPEGPYGVFAGR	6	3	548.944	9.58172e-08
O14786	NRP1	Neuropilin-1		O00267	SUPT5H	GIYKDDIAQVDYVEPSQNTISLK	6	3	866.11	7.08665e-05
O14787	TNPO2	Transportin-2		O00267	SUPT5H	LGYWNQQMVPIK	6	2	738.887	9.33676e-07
O14795	UNC13B	Protein unc-13 homolog B		O00267	SUPT5H	SVTGGMC[Carbamidomethyl (C)]SVYLK	6	2	651.315	2.15291e-05
O14817	TSPAN4	Tetraspanin-4		O00273	DFFA	ETSSDVALASHILTALR	6	3	595.323	1.33634e-07
O14818	PSMA7	Proteasome subunit alpha type-7		O00273	DFFA	AC[Carbamidomethyl (C)]DILAIDK	6	2	509.766	7.11287e-07
O14828	SCAMP3	Secretory carrier-associated membrane protein 3		O00273	DFFA	FVALASNEK	5	2	489.766	0.00022457
O14874	BCKDK	[3-methyl-2-oxobutanoate dehydrogenase [lipoamide]] kinase, mitochondrial		O00291	HIP1	GVNQATAGVVASTISGK	6	2	780.423	5.67685e-08
O14879	IFIT3	Interferon-induced protein with tetratricopeptide repeats 3		O00291	HIP1	LASTEESMC[Carbamidomethyl (C)]QLAK	6	2	734.345	5.22008e-07
O14880	MGST3	Microsomal glutathione S-transferase 3		O00291	HIP1	LIQIPQLPENPPNFLR	6	2	945.036	1.5877e-05
O14907	TAX1BP3	Tax1-binding protein 3		O00299	CLIC1	GFTIPEAFR	5	2	519.274	4.49754e-08
O14908	GIPC1	PDZ domain-containing protein GIPC1		O00299	CLIC1	LAALNPESNTAGLDIFAK	6	2	922.991	6.37203e-08
O14920	IKBKB	Inhibitor of nuclear factor kappa-B kinase subunit beta		O00299	CLIC1	[Acetyl (Protein N-term)]AEEQPQVELFVK	6	2	729.877	5.90015e-08
O14929	HAT1	Histone acetyltransferase type B catalytic subunit		O00300	TNFRSF11B	YLHYDEETSHQLLC[Carbamidomethyl (C)]DK	6	3	684.311	0.00923499
O14933	UBE2L6	Ubiquitin/ISG15-conjugating enzyme E2 L6		O00300	TNFRSF11B	IIQDIDLC[Carbamidomethyl (C)]ENSVQR	6	2	851.925	0.00503795
O14936	CASK	Peripheral plasma membrane protein CASK		O00300	TNFRSF11B	QHSSQEQTFQLLK	6	3	525.271	0.00810044
O14949	UQCRQ	Cytochrome b-c1 complex subunit 8		O00303	EIF3F	VIGLSSDLQQVGGASAR	6	2	829.447	1.32597e-07
O14964	HGS	Hepatocyte growth factor-regulated tyrosine kinase substrate		O00303	EIF3F	AYVSTLMGVPGR	6	2	625.832	3.0361e-07
O14965	AURKA	Aurora kinase A		O00303	EIF3F	LHPVILASIVDSYER	6	3	571.317	5.13097e-08
O14967	CLGN	Calmegin		O00330	PDHX	GLLTPIIK	4	2	427.789	4.7632e-08
O14972	DSCR3	Down syndrome critical region protein 3		O00330	PDHX	STVPHAYATADC[Carbamidomethyl (C)]DLGAVLK	6	3	663.663	1.65147e-06
O14974	PPP1R12A	Protein phosphatase 1 regulatory subunit 12A		O00330	PDHX	GIQEIADSVK	6	2	530.288	8.60991e-07
O14976	GAK	Cyclin-G-associated kinase		O00391	QSOX1	VGSPNAAVLWLWSSHNR	6	3	631.995	1.25941e-06
O14979	HNRNPDL	Heterogeneous nuclear ribonucleoprotein D-like		O00391	QSOX1	LWGPLEVR	3	2	485.279	1.77777e-06
O14980	XPO1	Exportin-1		O00391	QSOX1	LAGAPSEDPQFPK	6	2	678.843	0.000457613
O14981	BTAF1	TATA-binding protein-associated factor 172		O00399	DCTN6	VQTERPQPQTLQLDFLMK	6	3	724.721	0.000106007
O15013	ARHGEF10	Rho guanine nucleotide exchange factor 10		O00399	DCTN6	IAPGAVVC[Carbamidomethyl (C)]VESEIR	6	2	750.398	3.2348e-06
O15027	SEC16A	Protein transport protein Sec16A		O00399	DCTN6	MGDNNVIESK	6	2	553.761	2.90481e-06
O15031	PLXNB2	Plexin-B2		O00401	WASL	DALLDQIR	5	2	472.264	1.37613e-05
O15042	U2SURP	U2 snRNP-associated SURP motif-containing protein		O00401	WASL	ADIGTPSNFQHIGHVGWDPNTGFDLNNLDPELK	6	4	905.437	0.00185018
O15050	TRANK1	TPR and ankyrin repeat-containing protein 1		O00401	WASL	AALLDQIR	6	2	450.269	0.00403078
O15056	SYNJ2	Synaptojanin-2		O00410	IPO5	VAAAESMPLLLEC[Carbamidomethyl (C)]AR	6	2	815.918	0.0036738
O15061	SYNM	Synemin		O00410	IPO5	NLIDEDGNNQWPEGLK	6	2	921.437	0.000122535
O15067	PFAS	Phosphoribosylformylglycinamidine synthase		O00410	IPO5	ITFLLQAIR	6	2	537.837	4.42022e-08
O15075	DCLK1	Serine/threonine-protein kinase DCLK1		O00418	EEF2K	AFDSGQNLSPDR	6	2	653.805	0.000227719
O15116	LSM1	U6 snRNA-associated Sm-like protein LSm1		O00418	EEF2K	SGDLYTQAAEAAMEAMK	6	2	893.903	0.00786802
O15118	NPC1	Niemann-Pick C1 protein		O00418	EEF2K	ASAVALEVQR	6	2	522.296	0.00987291
O15121	DEGS1	Sphingolipid delta		O00422	SAP18	TC[Carbamidomethyl (C)]PLLLR	4	2	436.755	2.67636e-07
O15126	SCAMP1	Secretory carrier-associated membrane protein 1		O00422	SAP18	GTHFNFAIVFTDVK	6	3	532.612	9.79756e-08
O15127	SCAMP2	Secretory carrier-associated membrane protein 2		O00422	SAP18	FQIGDYLDIAITPPNR	6	2	916.981	0.000525306
O15143	ARPC1B	Actin-related protein 2/3 complex subunit 1B		O00423	EML1	VQMQEDDIQLLK	6	2	730.377	6.21177e-05
O15144	ARPC2	Actin-related protein 2/3 complex subunit 2		O00423	EML1	RLNITEEQQAVLNR	6	3	561.976	1.7508e-06
O15145	ARPC3	Actin-related protein 2/3 complex subunit 3		O00423	EML1	SHLYFWTLEGSSLNKK	6	3	637.332	0.000140856
O15155	BET1	BET1 homolog		O00425	IGF2BP3	LLVPTQFVGAIIGK	6	2	728.45	4.42022e-08
O15160	POLR1C	DNA-directed RNA polymerases I and III subunit RPAC1		O00425	IGF2BP3	SITILSTPEGTSAAC[Carbamidomethyl (C)]K	6	2	818.417	1.23851e-05
O15173	PGRMC2	Membrane-associated progesterone receptor component 2		O00425	IGF2BP3	TGYAFVDC[Carbamidomethyl (C)]PDESWALK	6	2	929.919	0.00486976
O15212	PFDN6	Prefoldin subunit 6		O00429	DNM1L	LGIIGVVNR	5	2	470.801	4.42039e-08
O15228	GNPAT	Dihydroxyacetone phosphate acyltransferase		O00429	DNM1L	[Acetyl (Protein N-term)]MEALIPVINK	6	2	585.334	3.8534e-07
O15235	MRPS12	28S ribosomal protein S12, mitochondrial		O00429	DNM1L	SSVLESLVGR	6	2	523.796	4.66985e-08
O15239	NDUFA1	NADH dehydrogenase [ubiquinone] 1 alpha subcomplex subunit 1		O00442	RTCA	QLNPINLTER	6	2	599.333	0.000276392
O15254	ACOX3	Peroxisomal acyl-coenzyme A oxidase 3		O00442	RTCA	VSTALSC[Carbamidomethyl (C)]LLGLPLR	6	2	750.434	2.03208e-07
O15258	RER1	Protein RER1		O00442	RTCA	DLYVNIQPVQEPK	6	2	771.912	6.99897e-06
O15260	SURF4	Surfeit locus protein 4		O00461	GOLIM4	LAVQQVEEAQQLR	6	2	756.412	1.04378e-07
O15269	SPTLC1	Serine palmitoyltransferase 1		O00461	GOLIM4	SALAAAQTQVAEYK	6	2	725.88	8.63243e-06
O15270	SPTLC2	Serine palmitoyltransferase 2		O00461	GOLIM4	FQSPYEEQLEQQR	6	2	841.394	5.8949e-05
O15294	OGT	UDP-N-acetylglucosamine--peptide N-acetylglucosaminyltransferase 110 kDa subunit		O00462	MANBA	INGFPIFLK	4	2	524.813	8.3095e-06
O15305	PMM2	Phosphomannomutase 2		O00462	MANBA	LLLQSVVDANMNTLR	6	2	843.964	4.8723e-05
O15320	CTAGE5	cTAGE family member 5		O00469	PLOD2	EFIAPVTLK	6	2	509.303	4.78353e-08
O15321	TM9SF1	Transmembrane 9 superfamily member 1		O00469	PLOD2	SEDYVDIVQGNR	6	2	697.831	6.12599e-07
O15347	HMGB3	High mobility group protein B3		O00469	PLOD2	QVDLENVWLHFIR	6	3	556.967	4.93364e-08
O15355	PPM1G	Protein phosphatase 1G		O00470	MEIS1	YDDLPHYGGMDGVGIPSTMYGDPHAAR	6	4	723.823	7.01761e-07
O15357	INPPL1	Phosphatidylinositol 3,4,5-trisphosphate 5-phosphatase 2		O00471	EXOC5	LHLIAQELPFDR	6	3	484.605	9.90593e-08
O15371	EIF3D	Eukaryotic translation initiation factor 3 subunit D		O00471	EXOC5	YHDLEC[Carbamidomethyl (C)]QLIQEFTSAQR	6	3	713.337	5.42124e-05
O15372	EIF3H	Eukaryotic translation initiation factor 3 subunit H		O00471	EXOC5	VC[Carbamidomethyl (C)]HLGDQLEGVNTPR	6	3	565.614	0.00109777
O15382	BCAT2	Branched-chain-amino-acid aminotransferase, mitochondrial		O00478	BTN3A3	ILTLEPTALTIC[Carbamidomethyl (C)]PIPK	6	2	890.518	1.79115e-05
O15397	IPO8	Importin-8		O00483	NDUFA4	LALFNPDVC[Carbamidomethyl (C)]WDR	6	2	753.364	4.78749e-08
O15400	STX7	Syntaxin-7		O00483	NDUFA4	FYSVNVDYSK	6	2	611.293	6.02198e-08
O15427	SLC16A3	Monocarboxylate transporter 4		O00483	NDUFA4	NNPEPWNK	6	2	499.738	2.21623e-05
O15431	SLC31A1	High affinity copper uptake protein 1		O00487	PSMD14	AVAVVVDPIQSVK	6	2	662.895	4.07758e-07
O15439	ABCC4	Multidrug resistance-associated protein 4		O00487	PSMD14	QTTSNLGHLNKPSIQALIHGLNR	6	4	628.849	6.83755e-07
O15460	P4HA2	Prolyl 4-hydroxylase subunit alpha-2		O00487	PSMD14	VVIDAFR	4	2	410.24	1.49579e-07
O15484	CAPN5	Calpain-5		O00499	BIN1	ADETKDEQFEQC[Carbamidomethyl (C)]VQNFNK	6	3	743.995	1.17755e-05
O15498	YKT6	Synaptobrevin homolog YKT6		O00499	BIN1	LDLPPGFMFK	4	2	582.81	8.07006e-05
O15511	ARPC5	Actin-related protein 2/3 complex subunit 5		O00499	BIN1	VQAQHDYTATDTDELQLK	6	3	692.668	2.8076e-06
O15523	DDX3Y	ATP-dependent RNA helicase DDX3Y		O00505	KPNA3	SGILPILVK	5	2	470.315	7.50784e-08
O15530	PDPK1	3-phosphoinositide-dependent protein kinase 1		O00505	KPNA3	DSQVVQVVLDGLK	6	2	700.393	1.66207e-07
O15533	TAPBP	Tapasin		O00505	KPNA3	[Acetyl (Protein N-term)]AENPSLENHR	6	2	604.786	5.09986e-07
O43143	DHX15	Pre-mRNA-splicing factor ATP-dependent RNA helicase DHX15		O00534	VWA5A	YVQELPLEADGALR	6	2	787.415	4.42022e-08
O43148	RNMT	mRNA cap guanine-N7 methyltransferase		O00534	VWA5A	DVFSC[Carbamidomethyl (C)]NVGNLQPGSK	6	2	811.386	4.42022e-08
O43159	RRP8	Ribosomal RNA-processing protein 8		O00534	VWA5A	FVLPAVLNPR	6	2	563.343	4.42022e-08
O43166	SIPA1L1	Signal-induced proliferation-associated 1-like protein 1		O00541	PES1	EALAFIIR	4	2	466.782	2.03118e-07
O43169	CYB5B	Cytochrome b5 type B		O00541	PES1	AGEGTYALDSESC[Carbamidomethyl (C)]MEK	6	2	874.361	1.85123e-06
O43172	PRPF4	U4/U6 small nuclear ribonucleoprotein Prp4		O00541	PES1	YPTFIDALR	6	2	548.295	0.00248001
O43175	PHGDH	D-3-phosphoglycerate dehydrogenase		O00560	SDCBP	ANVAVVSGAPLQGQLVAR	6	2	875.502	7.43758e-07
O43181	NDUFS4	NADH dehydrogenase [ubiquinone] iron-sulfur protein 4, mitochondrial		O00560	SDCBP	SLMDHTIPEV	6	2	571.282	2.75784e-06
O43182	ARHGAP6	Rho GTPase-activating protein 6		O00560	SDCBP	PSSINYMVAPVTGNDVGIR	6	2	995.507	1.04139e-05
O43237	DYNC1LI2	Cytoplasmic dynein 1 light intermediate chain 2		O00566	MPHOSPH10	RPENSLLEETLHFDHAVR	6	4	541.529	1.66374e-05
O43242	PSMD3	26S proteasome non-ATPase regulatory subunit 3		O00566	MPHOSPH10	LDALSNFHFIPKPPVPEIK	6	4	541.306	0.00227012
O43251	RBFOX2	RNA binding protein fox-1 homolog 2		O00566	MPHOSPH10	LSLAEIYEQEYIK	6	2	799.919	0.000642798
O43252	PAPSS1	Bifunctional 3'-phosphoadenosine 5'-phosphosulfate synthase 1		O00567	NOP56	IDC[Carbamidomethyl (C)]FSEVPTSVFGEK	6	2	857.903	1.90173e-07
O43264	ZW10	Centromere/kinetochore protein zw10 homolog		O00567	NOP56	EAMVQAEEAAAEITR	6	2	809.891	1.27655e-07
O43290	SART1	U4/U6.U5 tri-snRNP-associated protein 1		O00567	NOP56	MSQVAPSLSALIGEAVGAR	6	2	928.999	0.000205819
O43292	GPAA1	Glycosylphosphatidylinositol anchor attachment 1 protein		O00571	DDX3X	VGNLGLATSFFNER	6	2	762.894	4.72224e-08
O43293	DAPK3	Death-associated protein kinase 3		O00584	RNASET2	ELDLNSVLLK	6	2	572.335	9.20306e-08
O43294	TGFB1I1	Transforming growth factor beta-1-induced transcript 1 protein		O00584	RNASET2	LIMVQHWPETVC[Carbamidomethyl (C)]EK	4	3	590.629	3.19909e-05
O43301	HSPA12A	Heat shock 70 kDa protein 12A		O00584	RNASET2	LGIKPSINYYQVADFKDALAR	6	4	596.326	0.00278737
O43310	CTIF	CBP80/20-dependent translation initiation factor		O00622	CYR61	GLEC[Carbamidomethyl (C)]NFGASSTALK	6	2	727.851	0.00888079
O43314	PPIP5K2	Inositol hexakisphosphate and diphosphoinositol-pentakisphosphate kinase 2		O00622	CYR61	HQC[Carbamidomethyl (C)]TC[Carbamidomethyl (C)]IDGAVGC[Carbamidomethyl (C)]IPLC[Carbamidomethyl (C)]PQELSLPNLGC[Carbamidomethyl (C)]PNPR	6	3	1178.55	0.000588991
O43324	EEF1E1	Eukaryotic translation elongation factor 1 epsilon-1		O00622	CYR61	FTYAGC[Carbamidomethyl (C)]LSVK	6	2	573.287	2.14057e-06
O43353	RIPK2	Receptor-interacting serine/threonine-protein kinase 2		O00625	PIR	TPTLYLDFK	6	2	549.297	6.15083e-05
O43390	HNRNPR	Heterogeneous nuclear ribonucleoprotein R		O00625	PIR	SHFVLIAGEPLREPVIQHGPFVMNTNEEISQAILDFR	6	5	841.639	0.000496929
O43395	PRPF3	U4/U6 small nuclear ribonucleoprotein Prp3		O00625	PIR	MVEPQYQELK	6	2	632.816	0.00252576
O43396	TXNL1	Thioredoxin-like protein 1		O00629	KPNA4	AVGNIVTGTDEQTQVVLNC[Carbamidomethyl (C)]DALSHFPALLTHPK	6	4	887.207	7.7071e-06
O43399	TPD52L2	Tumor protein D54		O00629	KPNA4	SGILPILVHC[Carbamidomethyl (C)]LER	6	3	502.954	8.78419e-07
O43402	EMC8	ER membrane protein complex subunit 8		O00629	KPNA4	MAEDEAETIGNLIEEC[Carbamidomethyl (C)]GGLEK	6	2	1154.52	0.00373173
O43414	ERI3	ERI1 exoribonuclease 3		O00743	PPP6C	GAGWLFGAK	4	2	453.745	7.0738e-08
O43427	FIBP	Acidic fibroblast growth factor intracellular-binding protein		O00743	PPP6C	APLDLDKYVEIAR	6	3	501.612	1.59242e-07
O43432	EIF4G3	Eukaryotic translation initiation factor 4 gamma 3		O00743	PPP6C	C[Carbamidomethyl (C)]GNIASIMVFK	6	2	620.315	0.00025418
O43447	PPIH	Peptidyl-prolyl cis-trans isomerase H		O00754	MAN2B1	HLVLLDTAQAAAAGHR	6	3	548.637	9.27917e-08
O43464	HTRA2	Serine protease HTRA2, mitochondrial		O00754	MAN2B1	LQETTLVANQLR	6	2	693.391	1.8791e-06
O43488	AKR7A2	Aflatoxin B1 aldehyde reductase member 2		O00754	MAN2B1	TVDQYFYGIK	6	2	617.311	3.92705e-07
O43491	EPB41L2	Band 4.1-like protein 2		O00762	UBE2C	GISAFPESDNLFK	6	2	712.856	0.00712798
O43493	TGOLN2	Trans-Golgi network integral membrane protein 2		O00762	UBE2C	LSLEFPSGYPYNAPTVK	6	2	941.983	0.0051723
O43504	LAMTOR5	Ragulator complex protein LAMTOR5		O00764	PDXK	VLSIQSHVIR	6	2	576.348	7.06511e-07
O43505	B4GAT1	Beta-1,4-glucuronyltransferase 1		O00764	PDXK	TVSTLHHVLQR	6	2	645.867	9.95451e-07
O43583	DENR	Density-regulated protein		O00764	PDXK	GQVLNSDELQELYEGLR	6	2	981.992	9.53436e-06
O43592	XPOT	Exportin-T		O00767	SCD	GFFFSHVGWLLVR	6	3	522.286	0.000372623
O43598	DNPH1	2'-deoxynucleoside 5'-phosphate N-hydrolase 1		O00767	SCD	GSTLDLSDLEAEKLVMFQR	6	3	718.037	3.21823e-05
O43615	TIMM44	Mitochondrial import inner membrane translocase subunit TIM44		O14494	PLPP1	AIGTFLFGAAASQSLTDIAK	6	2	991.533	0.00106386
O43617	TRAPPC3	Trafficking protein particle complex subunit 3		O14494	PLPP1	NNYIATIYK	6	2	550.293	4.00075e-05
O43633	CHMP2A	Charged multivesicular body protein 2a		O14494	PLPP1	KEEDSHTTLHETPTTGNHYPSNHQP	6	4	715.075	1.36102e-05
O43660	PLRG1	Pleiotropic regulator 1		O14495	PLPP3	TTLSLPAPAIR	5	2	570.343	1.61203e-07
O43663	PRC1	Protein regulator of cytokinesis 1		O14495	PLPP3	STIQNPYVAALYK	6	2	734.396	3.99141e-06
O43665	RGS10	Regulator of G-protein signaling 10		O14495	PLPP3	EILSPVDIIDR	6	2	635.356	2.36824e-05
O43670	ZNF207	BUB3-interacting and GLEBS motif-containing protein ZNF207		O14497	ARID1A	VQEFDSGLLHWR	5	3	496.253	0.000215107
O43674	NDUFB5	NADH dehydrogenase [ubiquinone] 1 beta subcomplex subunit 5, mitochondrial		O14497	ARID1A	RPAGGPQNQFPFQFGR	6	3	601.973	0.00502459
O43676	NDUFB3	NADH dehydrogenase [ubiquinone] 1 beta subcomplex subunit 3		O14497	ARID1A	SNSVGIQDAFNDGSDSTFQKR	6	3	758.352	0.000902734
O43678	NDUFA2	NADH dehydrogenase [ubiquinone] 1 alpha subcomplex subunit 2		O14521	SDHD	AVAMLWK	3	2	409.733	5.09986e-07
O43681	ASNA1	ATPase ASNA1		O14521	SDHD	AASLHWTSER	6	2	579.289	0.000167685
O43684	BUB3	Mitotic checkpoint protein BUB3		O14530	TXNDC9	VIPTLALLK	5	2	484.331	1.92516e-06
O43707	ACTN4	Alpha-actinin-4		O14530	TXNDC9	ESENVVC[Carbamidomethyl (C)]HFYR	4	3	480.551	0.000908322
O43708	GSTZ1	Maleylacetoacetate isomerase		O14530	TXNDC9	ESENVVC[Carbamidomethyl (C)]HFYR	6	2	720.322	0.00262942
O43719	HTATSF1	HIV Tat-specific factor 1		O14545	TRAFD1	[Acetyl (Protein N-term)]AEFLDDQETR	6	2	633.286	8.25418e-07
O43747	AP1G1	AP-1 complex subunit gamma-1		O14545	TRAFD1	SDMETHMAAEHC[Carbamidomethyl (C)]QVTC[Carbamidomethyl (C)]K	6	3	678.943	0.000120987
O43759	SYNGR1	Synaptogyrin-1		O14545	TRAFD1	EIPVFNFTIHEIHC[Carbamidomethyl (C)]QR	6	4	510.758	0.000147597
O43765	SGTA	Small glutamine-rich tetratricopeptide repeat-containing protein alpha		O14548	COX7A2L	LTSDSTVYDYAGK	6	2	710.336	7.05143e-05
O43768	ENSA	Alpha-endosulfine		O14548	COX7A2L	FSGFTQK	3	2	407.708	3.0906e-05
O43772	SLC25A20	Mitochondrial carnitine/acylcarnitine carrier protein		O14548	COX7A2L	LAGAWASEAYSPQGLKPVVSTEAPPIIFATPTK	6	3	1133.27	0.000600751
O43776	NARS	Asparagine--tRNA ligase, cytoplasmic		O14558	HSPB6	HFSPEEIAVK	6	2	578.803	2.75914e-07
O43795	MYO1B	Unconventional myosin-Ib		O14558	HSPB6	APSVALPVAQVPTDPGHFSVLLDVK	6	3	853.139	2.36536e-07
O43809	NUDT21	Cleavage and polyadenylation specificity factor subunit 5		O14558	HSPB6	ASAPLPGLSAPGR	6	2	597.336	0.00224849
O43813	LANCL1	LanC-like protein 1		O14561	NDUFAB1	LMC[Carbamidomethyl (C)]PQEIVDYIADKK	6	3	608.307	9.29132e-08
O43815	STRN	Striatin		O14561	NDUFAB1	LYDKIDPEKLSVNSHFMK	6	3	722.042	6.71531e-06
O43818	RRP9	U3 small nucleolar RNA-interacting protein 2		O14561	NDUFAB1	LYDKIDPEKLSVNSHFMK	6	4	541.783	6.28985e-05
O43819	SCO2	Protein SCO2 homolog, mitochondrial		O14562	UBFD1	LEQDQLWIGTK	6	2	665.854	1.09333e-05
O43823	AKAP8	A-kinase anchor protein 8		O14562	UBFD1	LPTVPLSGMYNK	6	2	660.355	6.79757e-07
O43837	IDH3B	Isocitrate dehydrogenase [NAD] subunit beta, mitochondrial		O14562	UBFD1	IMVVGSTINDVLAVNTPK	6	2	936.019	0.00192289
O43847	NRDC	Nardilysin		O14579	COPE	NAFYIGSYQQC[Carbamidomethyl (C)]INEAQR	6	2	1031.48	8.37184e-07
O43852	CALU	Calumenin		O14579	COPE	LQDAYYIFQEMADK	6	2	867.906	4.98379e-08
O43865	AHCYL1	Adenosylhomocysteinase 2		O14579	COPE	KFGVVLDEIKPSSAPELQAVR	6	4	571.573	4.42039e-08
O43896	KIF1C	Kinesin-like protein KIF1C		O14613	CDC42EP2	LRDLLSSDMISPPLGDFR	6	3	678.023	0.0062112
O43920	NDUFS5	NADH dehydrogenase [ubiquinone] iron-sulfur protein 5		O14613	CDC42EP2	ELPDGPSPLLK	6	2	583.327	0.00274239
O60216	RAD21	Double-strand-break repair protein rad21 homolog		O14617	AP3D1	ALDLLYGMVSK	6	2	605.331	9.83435e-08
O60220	TIMM8A	Mitochondrial import inner membrane translocase subunit Tim8 A		O14617	AP3D1	NYLSLAPLFFK	6	2	656.869	9.66858e-07
O60231	DHX16	Putative pre-mRNA-splicing factor ATP-dependent RNA helicase DHX16		O14617	AP3D1	ALDIDLDKPLADSEKLPIQK	6	3	741.414	0.0057232
O60232	SSSCA1	Sjoegren syndrome/scleroderma autoantigen 1		O14618	CCS	SLIIDEGEDDLGR	6	2	716.352	0.000285994
O60256	PRPSAP2	Phosphoribosyl pyrophosphate synthase-associated protein 2		O14618	CCS	VWDVIGR	5	2	422.737	9.61112e-05
O60264	SMARCA5	SWI/SNF-related matrix-associated actin-dependent regulator of chromatin subfamily A member 5		O14618	CCS	GMGSGQLQNLGAAVAILGGPGTVQGVVR	6	3	869.806	0.00164355
O60271	SPAG9	C-Jun-amino-terminal kinase-interacting protein 4		O14647	CHD2	SNSNPFNKEELTAILK	6	3	602.32	0.000107501
O60306	AQR	Intron-binding protein aquarius		O14653	GOSR2	YDVQHLQTALR	6	2	672.357	3.82729e-05
O60313	OPA1	Dynamin-like 120 kDa protein, mitochondrial		O14653	GOSR2	QSVHIVENEIQASIDQIFSR	6	3	771.733	0.000394042
O60341	KDM1A	Lysine-specific histone demethylase 1A		O14653	GOSR2	VHNGMDDLILDGHNILDGLR	6	4	555.032	0.00044436
O60343	TBC1D4	TBC1 domain family member 4		O14656	TOR1A	ITDVALDFWR	6	2	618.325	1.07685e-07
O60346	PHLPP1	PH domain leucine-rich repeat-containing protein phosphatase 1		O14656	TOR1A	LYC[Carbamidomethyl (C)]LFAEC[Carbamidomethyl (C)]C[Carbamidomethyl (C)]GQK	6	2	774.836	0.000257196
O60427	FADS1	Fatty acid desaturase 1		O14656	TOR1A	AMFIFLSNAGAER	6	2	713.861	8.37846e-07
O60443	DFNA5	Non-syndromic hearing impairment protein 5		O14657	TOR1B	NFVSQIVAENLHPK	6	3	532.623	1.14138e-07
O60476	MAN1A2	Mannosyl-oligosaccharide 1,2-alpha-mannosidase IB		O14657	TOR1B	GSAIDEDIVTR	6	2	588.299	3.0095e-06
O60488	ACSL4	Long-chain-fatty-acid--CoA ligase 4		O14657	TOR1B	LFGQHLATEVIFK	6	3	501.617	4.34177e-05
O60493	SNX3	Sorting nexin-3		O14662	STX16	LTDAFLLLR	6	2	531.321	1.58264e-06
O60499	STX10	Syntaxin-10		O14662	STX16	WVDGVDEIQYDVGR	6	2	825.892	0.00146208
O60502	MGEA5	Protein O-GlcNAcase		O14662	STX16	HLNRPTLDDSSEEEHAIEITTQEITQLFHR	6	5	712.754	0.00951433
O60504	SORBS3	Vinexin		O14672	ADAM10	TITLQPGSPC[Carbamidomethyl (C)]NDFR	6	2	803.388	0.000153895
O60506	SYNCRIP	Heterogeneous nuclear ribonucleoprotein Q		O14672	ADAM10	EAVIAQISSHVK	6	2	641.362	0.000113686
O60507	TPST1	Protein-tyrosine sulfotransferase 1		O14672	ADAM10	VSHITFAHEVGHNFGSPHDSGTEC[Carbamidomethyl (C)]TPGESK	6	4	806.114	0.00377396
O60524	NEMF	Nuclear export mediator factor NEMF		O14727	APAF1	EDIKDYYTDLSILQK	5	3	615.316	0.0031078
O60547	GMDS	GDP-mannose 4,6 dehydratase		O14727	APAF1	GLEILSLFVNMK	6	2	682.386	0.000509332
O60551	NMT2	Glycylpeptide N-tetradecanoyltransferase 2		O14734	ACOT8	LFGGQIVGQALVAAAK	6	2	771.954	3.56336e-05
O60565	GREM1	Gremlin-1		O14734	ACOT8	ADHWMLYEC[Carbamidomethyl (C)]ESPWAGGSR	6	3	717.972	0.000878943
O60568	PLOD3	Procollagen-lysine,2-oxoglutarate 5-dioxygenase 3		O14734	ACOT8	LPVLYQVER	6	2	558.824	1.42718e-05
O60573	EIF4E2	Eukaryotic translation initiation factor 4E type 2		O14735	CDIPT	MIDLSGNPVLR	6	2	607.832	8.81127e-07
O60610	DIAPH1	Protein diaphanous homolog 1		O14735	CDIPT	SLISVIHLITAAR	6	2	697.43	4.77053e-06
O60613	SEP15	15 kDa selenoprotein		O14735	CDIPT	NMAALDAADR	6	2	524.248	0.00336512
O60645	EXOC3	Exocyst complex component 3		O14737	PDCD5	AVENYLIQMAR	6	2	654.342	9.5399e-07
O60664	PLIN3	Perilipin-3		O14737	PDCD5	NSILAQVLDQSAR	6	2	707.886	5.26778e-08
O60701	UGDH	UDP-glucose 6-dehydrogenase		O14737	PDCD5	VSEQGLIEILK	6	2	614.861	4.84062e-06
O60716	CTNND1	Catenin delta-1		O14744	PRMT5	[Acetyl (Protein N-term)]AAMAVGGAGGSR	6	2	523.756	6.56355e-08
O60725	ICMT	Protein-S-isoprenylcysteine O-methyltransferase		O14744	PRMT5	SDLLLSGR	4	2	430.745	5.87969e-05
O60749	SNX2	Sorting nexin-2		O14744	PRMT5	DLNC[Carbamidomethyl (C)]VPEIADTLGAVAK	6	2	893.456	0.00404343
O60762	DPM1	Dolichol-phosphate mannosyltransferase subunit 1		O14763	TNFRSF10B	LLVPANEGDPTETLR	6	2	812.931	0.000339352
O60763	USO1	General vesicular transport factor p115		O14763	TNFRSF10B	DASVHTLLDALETLGER	#N/A	2	#N/A	#N/A
O60784	TOM1	Target of Myb protein 1		O14773	TPP1	AYPDVAALSDGYWVVSNR	6	3	661.658	1.05275e-07
O60826	CCDC22	Coiled-coil domain-containing protein 22		O14773	TPP1	VPIPWVSGTSASTPVFGGILSLINEHR	6	3	945.511	5.06761e-06
O60828	PQBP1	Polyglutamine-binding protein 1		O14773	TPP1	LYQQHGAGLFDVTR	6	3	535.611	5.31067e-08
O60831	PRAF2	PRA1 family protein 2		O14776	TCERG1	EALFNEFVAAAR	6	2	669.346	1.04721e-06
O60832	DKC1	H/ACA ribonucleoprotein complex subunit 4		O14776	TCERG1	YLVLDC[Carbamidomethyl (C)]VPEER	6	2	696.845	4.51787e-07
O60841	EIF5B	Eukaryotic translation initiation factor 5B		O14776	TCERG1	LSMWDRPDDLIGR	6	3	525.265	4.05964e-07
O60869	EDF1	Endothelial differentiation-related factor 1		O14786	NRP1	NLSALENYNFELVDGVK	6	2	962.986	0.00586699
O60879	DIAPH2	Protein diaphanous homolog 2		O14786	NRP1	GNLGGIAVDDISINNHISQEDC[Carbamidomethyl (C)]AKPADLDKK	6	4	827.661	0.000390388
O60884	DNAJA2	DnaJ homolog subfamily A member 2		O14786	NRP1	FVSDYETHGAGFSIR	6	3	562.602	0.00538311
O60885	BRD4	Bromodomain-containing protein 4		O14787	TNPO2	QEC[Carbamidomethyl (C)]LNNIGDASSLIR	6	2	845.415	0.0041546
O60888	CUTA	Protein CutA		O14787	TNPO2	LMPPLIQK	3	2	470.288	8.79949e-06
O60925	PFDN1	Prefoldin subunit 1		O14795	UNC13B	FELPFDIPEEEAR	6	2	796.386	0.000173099
O60936	NOL3	Nucleolar protein 3		O14795	UNC13B	VLGLAVMPLR	6	2	534.834	0.00851714
O75083	WDR1	WD repeat-containing protein 1		O14795	UNC13B	VYFDETAQEIVDEFAMR	6	2	1031.97	0.00898718
O75116	ROCK2	Rho-associated protein kinase 2		O14817	TSPAN4	GLHLYGTQGNVGLTNAWSIIQTDFR	6	3	921.14	0.00620191
O75122	CLASP2	CLIP-associating protein 2		O14817	TSPAN4	KGLHLYGTQGNVGLTNAWSIIQTDFR	6	4	723.131	0.00867107
O75131	CPNE3	Copine-3		O14817	TSPAN4	VPDSC[Carbamidomethyl (C)]C[Carbamidomethyl (C)]LEFSESC[Carbamidomethyl (C)]GLHAPGTWWK	#N/A	3	#N/A	#N/A
O75153	CLUH	Clustered mitochondria protein homolog		O14818	PSMA7	RPFGISALIVGFDFDGTPR	6	3	689.034	6.27225e-08
O75165	DNAJC13	DnaJ homolog subfamily C member 13		O14828	SCAMP3	TAAANAAAGAAENAFR	6	2	738.863	1.16207e-07
O75175	CNOT3	CCR4-NOT transcription complex subunit 3		O14828	SCAMP3	AQQEFAAGVFSNPAVR	6	2	846.429	3.51798e-07
O75179	ANKRD17	Ankyrin repeat domain-containing protein 17		O14828	SCAMP3	DGGNPFAEPSELDNPFQDPAVIQHRPSR	5	4	773.372	0.00196287
O75190	DNAJB6	DnaJ homolog subfamily B member 6		O14874	BCKDK	VMDYHFTTAEASTQDPR	6	3	656.963	0.00124058
O75223	GGCT	Gamma-glutamylcyclotransferase		O14874	BCKDK	TVTSFYNQSAIDAAAEKPSVR	6	3	752.382	0.00673579
O75251	NDUFS7	NADH dehydrogenase [ubiquinone] iron-sulfur protein 7, mitochondrial		O14879	IFIT3	ATMYNLLAYIK	6	2	650.852	9.52843e-05
O75306	NDUFS2	NADH dehydrogenase [ubiquinone] iron-sulfur protein 2, mitochondrial		O14879	IFIT3	VC[Carbamidomethyl (C)]NQIEFLNTEFK	6	2	821.401	0.0008709
O75312	ZPR1	Zinc finger protein ZPR1		O14879	IFIT3	QAEELIQQEHADQAEIR	6	3	669.996	0.000178077
O75323	GBAS	Protein NipSnap homolog 2		O14880	MGST3	IASGLGLAWIVGR	6	2	656.89	5.35104e-08
O75340	PDCD6	Programmed cell death protein 6		O14880	MGST3	YKVEYPIMYSTDPENGHIFNC[Carbamidomethyl (C)]IQR	6	4	744.352	5.85187e-07
O75347	TBCA	Tubulin-specific chaperone A		O14880	MGST3	VLYAYGYYTGEPSKR	6	3	589.63	6.83608e-06
O75351	VPS4B	Vacuolar protein sorting-associated protein 4B		O14907	TAX1BP3	[Acetyl (Protein N-term)]SYIPGQPVTAVVQR	5	2	778.925	2.1098e-07
O75352	MPDU1	Mannose-P-dolichol utilization defect 1 protein		O14907	TAX1BP3	VSEGGPAEIAGLQIGDK	6	2	820.928	7.99832e-08
O75367	H2AFY	Core histone macro-H2A.1		O14907	TAX1BP3	IMQVNGWDMTMVTHDQAR	6	3	711.661	7.8492e-06
O75368	SH3BGRL	SH3 domain-binding glutamic acid-rich-like protein		O14908	GIPC1	NPDELAEALDER	6	2	686.323	0.000190286
O75369	FLNB	Filamin-B		O14908	GIPC1	AIEKVDDLLESYMGIR	6	3	617.989	6.10164e-06
O75380	NDUFS6	NADH dehydrogenase [ubiquinone] iron-sulfur protein 6, mitochondrial		O14908	GIPC1	DTELAATMVELGK	6	2	689.35	0.00228312
O75381	PEX14	Peroxisomal membrane protein PEX14		O14920	IKBKB	ALDDILNLK	5	2	507.795	1.03366e-05
O75390	CS	Citrate synthase, mitochondrial		O14920	IKBKB	DLKPENIVLQQGEQR	6	3	589.651	0.000140628
O75396	SEC22B	Vesicle-trafficking protein SEC22b		O14920	IKBKB	LGTGGFGNVIR	6	2	545.804	0.000138926
O75400	PRPF40A	Pre-mRNA-processing factor 40 homolog A		O14929	HAT1	VDENFDC[Carbamidomethyl (C)]VEADDVEGK	6	2	920.881	0.000846734
O75427	LRCH4	Leucine-rich repeat and calponin homology domain-containing protein 4		O14929	HAT1	LLVTDMSDAEQYR	6	2	770.869	2.92325e-06
O75431	MTX2	Metaxin-2		O14929	HAT1	VSQMLILTPFQGQGHGAQLLETVHR	6	4	690.871	1.49398e-05
O75436	VPS26A	Vacuolar protein sorting-associated protein 26A		O14933	UBE2L6	MDLADLLTQNPELFRK	6	3	635.336	2.04592e-06
O75438	NDUFB1	NADH dehydrogenase [ubiquinone] 1 beta subcomplex subunit 1		O14933	UBE2L6	NLSSDDANVLVWHALLLPDQPPYHLK	6	4	739.64	1.19895e-06
O75439	PMPCB	Mitochondrial-processing peptidase subunit beta		O14933	UBE2L6	TC[Carbamidomethyl (C)]QVLEALNVLVNRPNIR	5	3	703.725	3.20739e-05
O75475	PSIP1	PC4 and SFRS1-interacting protein		O14936	CASK	LFEGIIK	5	2	410.252	0.000356522
O75477	ERLIN1	Erlin-1		O14936	CASK	VGDIIQIISK	6	2	543.332	5.20617e-06
O75489	NDUFS3	NADH dehydrogenase [ubiquinone] iron-sulfur protein 3, mitochondrial		O14936	CASK	AKEVLEEISC[Carbamidomethyl (C)]YPENNDAK	6	3	703.665	0.00446904
O75494	SRSF10	Serine/arginine-rich splicing factor 10		O14949	UQCRQ	HVISYSLSPFEQR	6	2	781.902	3.50704e-07
O75506	HSBP1	Heat shock factor-binding protein 1		O14949	UQCRQ	HVISYSLSPFEQR	6	3	521.604	4.42022e-08
O75508	CLDN11	Claudin-11		O14949	UQCRQ	EFGNLTR	6	2	418.717	0.00180748
O75521	ECI2	Enoyl-CoA delta isomerase 2, mitochondrial		O14964	HGS	VVQDTYQIMK	6	2	612.818	2.60154e-06
O75531	BANF1	Barrier-to-autointegration factor		O14964	HGS	ESDAMFAAER	6	2	563.745	2.05637e-05
O75533	SF3B1	Splicing factor 3B subunit 1		O14964	HGS	VQFGVMTR	4	2	469.25	2.21847e-05
O75534	CSDE1	Cold shock domain-containing protein E1		O14965	AURKA	DIKPENLLLGSAGELK	3	3	566.321	0.00945733
O75569	PRKRA	Interferon-inducible double-stranded RNA-dependent protein kinase activator A		O14965	AURKA	IADFGWSVHAPSSR	6	3	510.588	1.85054e-07
O75607	NPM3	Nucleoplasmin-3		O14967	CLGN	IPDPSAVKPEDWDESEPAQIEDSSVVKPAGWLDDEPK	6	4	1019.74	0.00129964
O75608	LYPLA1	Acyl-protein thioesterase 1		O14967	CLGN	GVWRPPLVDNPNYQGIWSPR	6	3	784.406	0.00349992
O75635	SERPINB7	Serpin B7		O14967	CLGN	LAGWVLSK	5	2	437.263	0.00183274
O75643	SNRNP200	U5 small nuclear ribonucleoprotein 200 kDa helicase		O14972	DSCR3	GLSVPIYMVFPR	3	2	689.881	0.00868091
O75663	TIPRL	TIP41-like protein		O14972	DSCR3	TEIPFEFPLHLK	6	3	490.938	1.10119e-06
O75688	PPM1B	Protein phosphatase 1B		O14972	DSCR3	DATEIQNIQIADGDVC[Carbamidomethyl (C)]R	6	2	959.452	0.000364037
O75691	UTP20	Small subunit processome component 20 homolog		O14974	PPP1R12A	ILVDNLC[Carbamidomethyl (C)]DMEMVNK	6	2	847.402	6.25578e-08
O75694	NUP155	Nuclear pore complex protein Nup155		O14974	PPP1R12A	QGVDIEAAR	4	2	479.751	0.00218093
O75695	RP2	Protein XRP2		O14974	PPP1R12A	STQGVTLTDLQEAEK	6	2	810.41	1.05298e-06
O75718	CRTAP	Cartilage-associated protein		O14976	GAK	ALVEEEITR	6	2	530.288	0.0016237
O75746	SLC25A12	Calcium-binding mitochondrial carrier protein Aralar1		O14976	GAK	LLDWIEGK	6	2	487.271	0.000977689
O75762	TRPA1	Transient receptor potential cation channel subfamily A member 1		O14976	GAK	AVVMTPVPLFSK	6	2	644.87	5.76608e-05
O75787	ATP6AP2	Renin receptor		O14979	HNRNPDL	DLTEYLSR	5	2	498.753	4.42022e-08
O75821	EIF3G	Eukaryotic translation initiation factor 3 subunit G		O14979	HNRNPDL	MFIGGLSWDTSKK	6	2	735.376	4.42022e-08
O75822	EIF3J	Eukaryotic translation initiation factor 3 subunit J		O14980	XPO1	YYGLQILENVIK	6	2	726.909	6.2707e-08
O75828	CBR3	Carbonyl reductase [NADPH] 3		O14980	XPO1	FLNVPMFR	6	2	512.276	6.56128e-08
O75832	PSMD10	26S proteasome non-ATPase regulatory subunit 10		O14980	XPO1	MAKPEEVLVVENDQGEVVR	6	3	714.368	4.72379e-08
O75844	ZMPSTE24	CAAX prenyl protease 1 homolog		O14981	BTAF1	LPHLWDAMVGPLR	6	3	502.275	0.000129168
O75874	IDH1	Isocitrate dehydrogenase [NADP] cytoplasmic		O14981	BTAF1	ATGHVFQALQYLR	6	3	501.94	2.11871e-06
O75880	SCO1	Protein SCO1 homolog, mitochondrial		O14981	BTAF1	EQEAGVLAMDALHR	6	3	513.924	5.23545e-05
O75884	RBBP9	Putative hydrolase RBBP9		O15013	ARHGEF10	SEDSTIYDLLKDPVSLR	6	3	651.005	0.00504343
O75886	STAM2	Signal transducing adapter molecule 2		O15013	ARHGEF10	DLMASTVGVVEIQQLRQK	6	3	672.37	0.00453526
O75891	ALDH1L1	Cytosolic 10-formyltetrahydrofolate dehydrogenase		O15013	ARHGEF10	SGRPTFFTAVFNTFTPAIK	6	3	701.374	5.58922e-06
O75909	CCNK	Cyclin-K		O15027	SEC16A	ADSGPTQPPLSLSPAPETK	6	2	946.984	1.35518e-05
O75911	DHRS3	Short-chain dehydrogenase/reductase 3		O15027	SEC16A	YGPLPGPAVPR	4	2	562.317	1.22237e-05
O75915	ARL6IP5	PRA1 family protein 3		O15027	SEC16A	LFDPQLK	4	2	430.747	8.30286e-06
O75934	BCAS2	Pre-mRNA-splicing factor SPF27		O15031	PLXNB2	FGAQLQC[Carbamidomethyl (C)]VTGPQATR	6	2	817.409	1.06992e-06
O75935	DCTN3	Dynactin subunit 3		O15031	PLXNB2	VGVSQQPEDSQQDLPGER	6	2	984.966	7.03833e-06
O75937	DNAJC8	DnaJ homolog subfamily C member 8		O15031	PLXNB2	DSQDPYC[Carbamidomethyl (C)]GWC[Carbamidomethyl (C)]VVEGR	6	2	914.375	0.00282341
O75940	SMNDC1	Survival of motor neuron-related-splicing factor 30		O15042	U2SURP	FGPLASVK	6	2	409.742	1.8516e-07
O75947	ATP5H	ATP synthase subunit d, mitochondrial		O15042	U2SURP	NLLALIHR	6	2	475.301	6.01463e-06
O75954	TSPAN9	Tetraspanin-9		O15042	U2SURP	LYSILQGDSPTK	6	2	661.354	9.74348e-07
O75955	FLOT1	Flotillin-1		O15050	TRANK1	VGELEYAVIDLNPR	4	2	794.422	0.00208848
O75962	TRIO	Triple functional domain protein		O15050	TRANK1	IYTEIIR	5	2	454.266	0.000918799
O75964	ATP5L	ATP synthase subunit g, mitochondrial		O15056	SYNJ2	ELEAVGEFR	6	2	525.267	0.00655034
O75976	CPD	Carboxypeptidase D		O15056	SYNJ2	GSVPLFWEQPGLQVGSHHLR	6	4	561.797	0.00973566
O76003	GLRX3	Glutaredoxin-3		O15056	SYNJ2	LTDAYGC[Carbamidomethyl (C)]LGELR	6	2	684.335	0.00416582
O76021	RSL1D1	Ribosomal L1 domain-containing protein 1		O15061	SYNM	EVPVYIGEDSTIAR	6	2	774.899	1.46258e-06
O76024	WFS1	Wolframin		O15061	SYNM	DYQDLLQVK	6	2	561.295	0.000353212
O76031	CLPX	ATP-dependent Clp protease ATP-binding subunit clpX-like, mitochondrial		O15061	SYNM	VVKPLDVPAPSLEGDLGSTHWK	6	4	587.068	5.76058e-06
O76054	SEC14L2	SEC14-like protein 2		O15067	PFAS	LNFSTPTSTNIVSVC[Carbamidomethyl (C)]R	6	2	898.454	5.84222e-08
O76071	CIAO1	Probable cytosolic iron-sulfur protein assembly protein CIAO1		O15067	PFAS	LSFAHPPSAEVEAIALATLHDR	6	4	587.062	6.79492e-07
O76074	PDE5A	cGMP-specific 3',5'-cyclic phosphodiesterase		O15067	PFAS	FGEPVLAGFAR	6	2	582.314	9.89863e-06
O76094	SRP72	Signal recognition particle subunit SRP72		O15075	DCLK1	SFEALLADLTR	6	2	618.335	4.29421e-07
O94760	DDAH1	N		O15075	DCLK1	TLSDNVNLPQGVR	6	2	706.878	6.46505e-05
O94766	B3GAT3	Galactosylgalactosylxylosylprotein 3-beta-glucuronosyltransferase 3		O15075	DCLK1	TAHSFEQVLTDITDAIK	6	3	630.327	1.77131e-07
O94776	MTA2	Metastasis-associated protein MTA2		O15116	LSM1	SIDQFANLVLHQTVER	6	3	623.999	1.21761e-07
O94804	STK10	Serine/threonine-protein kinase 10		O15116	LSM1	[Acetyl (Protein N-term)]MNYMPGTASLIEDIDKK	6	2	984.476	0.00154371
O94808	GFPT2	Glutamine--fructose-6-phosphate aminotransferase [isomerizing] 2		O15118	NPC1	DNLQLPLQFLSR	6	2	722.401	1.08738e-07
O94822	LTN1	E3 ubiquitin-protein ligase listerin		O15118	NPC1	VTTNPVDLWSAPSSQAR	6	2	914.963	3.62262e-05
O94826	TOMM70	Mitochondrial import receptor subunit TOM70		O15118	NPC1	LQGETLDQQLGR	6	2	679.357	1.51964e-05
O94832	MYO1D	Unconventional myosin-Id		O15121	DEGS1	VLYDFVMDDTISPYSR	6	2	960.956	3.49958e-05
O94851	MICAL2	Protein-methionine sulfoxide oxidase MICAL2		O15121	DEGS1	EDFEWVYTDQPHADR	6	3	636.611	0.000290559
O94855	SEC24D	Protein transport protein Sec24D		O15121	DEGS1	KIAAEYYDNLPHYNSWIK	6	4	557.031	0.000115293
O94874	UFL1	E3 UFM1-protein ligase 1		O15126	SCAMP1	TVQTAAANAASTAASSAAQNAFK	6	3	718.026	2.05708e-07
O94888	UBXN7	UBX domain-containing protein 7		O15126	SCAMP1	MPNVPNTQPAIMKPTEEHPAYTQIAK	6	4	727.369	1.77608e-05
O94901	SUN1	SUN domain-containing protein 1		O15126	SCAMP1	AQQEFATGVMSNK	6	2	705.838	3.88161e-07
O94903	PROSC	Proline synthase co-transcribed bacterial homolog protein		O15127	SCAMP2	ELQNTVANLHVR	6	3	465.256	1.55245e-06
O94905	ERLIN2	Erlin-2		O15127	SCAMP2	ELQNTVANLHVR	6	2	697.381	6.5609e-07
O94906	PRPF6	Pre-mRNA-processing factor 6		O15127	SCAMP2	TGASFQQAQEEFSQGIFSSR	6	2	1103.01	0.00124086
O94911	ABCA8	ATP-binding cassette sub-family A member 8		O15143	ARPC1B	NSVSQISVLSGGK	6	2	638.349	4.70569e-08
O94919	ENDOD1	Endonuclease domain-containing 1 protein		O15143	ARPC1B	TWKPTLVILR	6	3	409.592	9.9326e-08
O94923	GLCE	D-glucuronyl C5-epimerase		O15143	ARPC1B	[Acetyl (Protein N-term)]AYHSFLVEPISC[Carbamidomethyl (C)]HAWNKDR	6	4	593.786	5.20284e-08
O94925	GLS	Glutaminase kidney isoform, mitochondrial		O15144	ARPC2	DNTINLIHTFR	6	2	672.357	8.44077e-08
O94929	ABLIM3	Actin-binding LIM protein 3		O15144	ARPC2	NC[Carbamidomethyl (C)]FASVFEK	6	2	551.255	4.84461e-08
O94966	USP19	Ubiquitin carboxyl-terminal hydrolase 19		O15144	ARPC2	MILLEVNNR	6	2	551.308	5.22592e-08
O94967	WDR47	WD repeat-containing protein 47		O15145	ARPC3	LIGNMALLPIR	6	2	605.871	4.42022e-08
O94973	AP2A2	AP-2 complex subunit alpha-2		O15145	ARPC3	WWTC[Carbamidomethyl (C)]FVK	5	2	513.747	4.72224e-08
O94979	SEC31A	Protein transport protein Sec31A		O15145	ARPC3	PAYHSSLMDPDTK	6	3	487.894	1.49744e-05
O94992	HEXIM1	Protein HEXIM1		O15155	BET1	SLSIEIGHEVK	6	2	606.335	9.50989e-08
O95050	INMT	Indolethylamine N-methyltransferase		O15155	BET1	LLAEMDSQFDSTTGFLGK	6	2	980.472	0.00381261
O95070	YIF1A	Protein YIF1A		O15155	BET1	SLSIEIGHEVK	3	3	404.559	0.00247657
O95071	UBR5	E3 ubiquitin-protein ligase UBR5		O15160	POLR1C	ILLAEVPTMAVEK	6	2	707.405	6.55864e-07
O95104	SCAF4	Splicing factor, arginine/serine-rich 15		O15160	POLR1C	NQGDEEGTEIDTLQFR	6	2	926.421	0.00185039
O95139	NDUFB6	NADH dehydrogenase [ubiquinone] 1 beta subcomplex subunit 6		O15160	POLR1C	VLVYNNTSIVQDEILAHR	6	3	695.376	3.8294e-07
O95140	MFN2	Mitofusin-2		O15173	PGRMC2	FYGPAGPYGIFAGR	6	2	736.87	4.70569e-08
O95155	UBE4B	Ubiquitin conjugation factor E4 B		O15173	PGRMC2	DFSLEQLR	6	2	504.261	8.80716e-08
O95159	ZFPL1	Zinc finger protein-like 1		O15173	PGRMC2	EWEMQFK	5	2	499.226	4.42039e-08
O95163	IKBKAP	Elongator complex protein 1		O15212	PFDN6	ETLAQLQQEFQR	6	2	745.884	2.25982e-07
O95166	GABARAP	Gamma-aminobutyric acid receptor-associated protein		O15212	PFDN6	LLGPVLVK	4	2	419.792	5.27555e-08
O95167	NDUFA3	NADH dehydrogenase [ubiquinone] 1 alpha subcomplex subunit 3		O15212	PFDN6	RLDYITAEIKR	6	3	459.933	7.93724e-07
O95168	NDUFB4	NADH dehydrogenase [ubiquinone] 1 beta subcomplex subunit 4		O15228	GNPAT	LYWAVFSEYVK	5	2	702.864	0.000875472
O95169	NDUFB8	NADH dehydrogenase [ubiquinone] 1 beta subcomplex subunit 8, mitochondrial		O15228	GNPAT	KFTSQLLDQGTSQC[Carbamidomethyl (C)]YDVLSSDVQK	6	3	916.445	7.78702e-06
O95182	NDUFA7	NADH dehydrogenase [ubiquinone] 1 alpha subcomplex subunit 7		O15228	GNPAT	DVFADEFIFLPGNTLK	6	2	913.472	0.00833234
O95183	VAMP5	Vesicle-associated membrane protein 5		O15235	MRPS12	EAVC[Carbamidomethyl (C)]FIPGEGHTLQEHQIVLVEGGR	6	4	694.603	0.00123652
O95197	RTN3	Reticulon-3		O15235	MRPS12	GVVLC[Carbamidomethyl (C)]TFTR	4	2	526.781	2.32313e-06
O95202	LETM1	LETM1 and EF-hand domain-containing protein 1, mitochondrial		O15239	NDUFA1	VAHFGYHWSLMER	6	4	408.949	0.000520128
O95208	EPN2	Epsin-2		O15239	NDUFA1	VAHFGYHWSLMER	6	3	544.93	0.000567518
O95210	STBD1	Starch-binding domain-containing protein 1		O15254	ACOX3	MGDVTPEGTYVSPFK	6	2	814.387	0.00013386
O95218	ZRANB2	Zinc finger Ran-binding domain-containing protein 2		O15254	ACOX3	ELALFTEGEGMLR	6	2	733.371	6.3145e-05
O95219	SNX4	Sorting nexin-4		O15254	ACOX3	TIFSALENDPLFAR	6	2	797.417	0.00207324
O95232	LUC7L3	Luc7-like protein 3		O15258	RER1	VDPSLMEDSDDGPSLPTK	6	2	951.935	1.28365e-06
O95248	SBF1	Myotubularin-related protein 5		O15258	RER1	LGQIYQSWLDK	6	2	675.856	9.43759e-08
O95249	GOSR1	Golgi SNAP receptor complex member 1		O15258	RER1	[Acetyl (Protein N-term)]SEGDSVGESVHGKPSVVYR	6	3	677.664	6.64245e-08
O95260	ATE1	Arginyl-tRNA--protein transferase 1		O15260	SURF4	SMFAGVPTMR	6	2	548.768	5.25604e-08
O95292	VAPB	Vesicle-associated membrane protein-associated protein B/C		O15260	SURF4	LC[Carbamidomethyl (C)]LISTFLEDGIR	6	2	768.908	4.70569e-08
O95295	SNAPIN	SNARE-associated protein Snapin		O15260	SURF4	MWFQWSEQR	6	2	649.293	5.28236e-08
O95297	MPZL1	Myelin protein zero-like protein 1		O15269	SPTLC1	SIALTQAR	3	2	430.253	0.000201567
O95298	NDUFC2	NADH dehydrogenase [ubiquinone] 1 subunit C2		O15269	SPTLC1	VVVTVEQTEEELER	6	2	830.425	8.48876e-08
O95299	NDUFA10	NADH dehydrogenase [ubiquinone] 1 alpha subcomplex subunit 10, mitochondrial		O15269	SPTLC1	EVAQAVLL	6	1	842.498	1.0808e-06
O95302	FKBP9	Peptidyl-prolyl cis-trans isomerase FKBP9		O15270	SPTLC2	VLEEYGAGVC[Carbamidomethyl (C)]STR	6	2	720.843	0.000301426
O95336	PGLS	6-phosphogluconolactonase		O15270	SPTLC2	QEIGNLDKHEELEELVAR	3	4	531.275	0.00202971
O95340	PAPSS2	Bifunctional 3'-phosphoadenosine 5'-phosphosulfate synthase 2		O15270	SPTLC2	C[Carbamidomethyl (C)]IMGQDGTSLGK	4	2	633.794	0.00169684
O95347	SMC2	Structural maintenance of chromosomes protein 2		O15294	OGT	GSVAEAEDC[Carbamidomethyl (C)]YNTALR	6	2	828.37	0.00777014
O95352	ATG7	Ubiquitin-like modifier-activating enzyme ATG7		O15294	OGT	[Acetyl (Protein N-term)]ASSVGNVADSTEPTKR	6	2	830.91	0.000496987
O95372	LYPLA2	Acyl-protein thioesterase 2		O15294	OGT	EYQAGDFEAAER	6	2	693.302	0.00891258
O95373	IPO7	Importin-7		O15305	PMM2	NGMLNVSPIGR	6	2	579.308	1.93277e-07
O95379	TNFAIP8	Tumor necrosis factor alpha-induced protein 8		O15305	PMM2	IGVVGGSDFEK	6	2	554.288	1.49625e-06
O95394	PGM3	Phosphoacetylglucosamine mutase		O15320	CTAGE5	FELLEKDPYALDVPNTAFGR	6	3	765.727	0.000718533
O95396	MOCS3	Adenylyltransferase and sulfurtransferase MOCS3		O15321	TM9SF1	VGPYHNPQETYHYYQLPVC[Carbamidomethyl (C)]C[Carbamidomethyl (C)]PEK	6	4	720.578	0.00156781
O95400	CD2BP2	CD2 antigen cytoplasmic tail-binding protein 2		O15321	TM9SF1	SLSLGEVLDGDR	6	2	630.825	2.1315e-06
O95425	SVIL	Supervillin		O15321	TM9SF1	AGDPVILYVNK	6	2	594.835	2.24638e-06
O95433	AHSA1	Activator of 90 kDa heat shock protein ATPase homolog 1		O15347	HMGB3	STNPGISIGDVAK	6	2	629.836	1.31392e-07
O95453	PARN	Poly		O15347	HMGB3	KNPEVPVNFAEFSK	6	3	535.947	6.23391e-07
O95456	PSMG1	Proteasome assembly chaperone 1		O15347	HMGB3	NPEVPVNFAEFSK	6	2	739.37	0.00226788
O95470	SGPL1	Sphingosine-1-phosphate lyase 1		O15355	PPM1G	ALEDAFLAIDAK	6	2	638.843	1.55811e-07
O95479	H6PD	GDH/6PGL endoplasmic bifunctional protein [Includes: Glucose 1-dehydrogenase		O15355	PPM1G	NLPPEEQMISALPDIK	6	2	897.969	8.28457e-05
O95486	SEC24A	Protein transport protein Sec24A		O15355	PPM1G	ALDMSYDHKPEDEVELAR	6	3	706.665	0.000100038
O95487	SEC24B	Protein transport protein Sec24B		O15357	INPPL1	QLNAFDISLR	6	2	588.822	0.00453423
O95528	SLC2A10	Solute carrier family 2, facilitated glucose transporter member 10		O15357	INPPL1	SMIGSTAQQFLTFLSHR	6	3	641.996	4.18656e-06
O95563	MPC2	Mitochondrial pyruvate carrier 2		O15357	INPPL1	EAFC[Carbamidomethyl (C)]QLLQLMK	6	2	690.854	7.40318e-05
O95571	ETHE1	Persulfide dioxygenase ETHE1, mitochondrial		O15371	EIF3D	FMTPVIQDNPSGWGPC[Carbamidomethyl (C)]AVPEQFR	6	3	878.414	1.55046e-05
O95573	ACSL3	Long-chain-fatty-acid--CoA ligase 3		O15371	EIF3D	IFHTVTTTDDPVIR	6	3	538.954	1.93044e-07
O95630	STAMBP	STAM-binding protein		O15371	EIF3D	SDWEVKEEMDFPQLMK	6	3	671.31	0.000633356
O95639	CPSF4	Cleavage and polyadenylation specificity factor subunit 4		O15372	EIF3H	SAVADKHELLSLASSNHLGK	6	3	693.039	1.11674e-07
O95671	ASMTL	N-acetylserotonin O-methyltransferase-like protein		O15372	EIF3H	EFTAQNLGK	6	2	504.261	3.7504e-06
O95674	CDS2	Phosphatidate cytidylyltransferase 2		O15372	EIF3H	DFSPEALKK	6	2	517.779	9.68256e-05
O95677	EYA4	Eyes absent homolog 4		O15382	BCAT2	AHEWMFPV	4	2	508.737	5.25484e-08
O95721	SNAP29	Synaptosomal-associated protein 29		O15382	BCAT2	LC[Carbamidomethyl (C)]LPSFDKLELLEC[Carbamidomethyl (C)]IR	6	3	669.353	0.00100857
O95747	OXSR1	Serine/threonine-protein kinase OSR1		O15382	BCAT2	NLHIPTMENGPELILR	6	3	616.333	1.04591e-05
O95758	PTBP3	Polypyrimidine tract-binding protein 3		O15397	IPO8	IINFAPSLLR	5	2	572.348	0.00452473
O95760	IL33	Interleukin-33		O15397	IPO8	IIVSDHVEFPVR	6	3	470.93	0.00966213
O95772	STARD3NL	MLN64 N-terminal domain homolog		O15397	IPO8	TALQEVYTLAEHR	6	3	510.935	0.000526418
O95777	LSM8	U6 snRNA-associated Sm-like protein LSm8		O15400	STX7	TLNQLGTPQDSPELR	6	2	834.931	2.53537e-06
O95782	AP2A1	AP-2 complex subunit alpha-1		O15400	STX7	[Acetyl (Protein N-term)]SYTPGVGGDPAQLAQR	6	2	829.91	9.04421e-07
O95786	DDX58	Probable ATP-dependent RNA helicase DDX58		O15400	STX7	LVAEFTTSLTNFQK	6	2	799.925	7.66492e-06
O95793	STAU1	Double-stranded RNA-binding protein Staufen homolog 1		O15427	SLC16A3	LLDLSVFR	5	2	481.787	6.71266e-08
O95801	TTC4	Tetratricopeptide repeat protein 4		O15427	SLC16A3	GGAVVDEGPTGVK	6	2	593.309	5.83843e-07
O95810	SDPR	Serum deprivation-response protein		O15427	SLC16A3	EPQPEVAAAEEEK	6	2	713.838	1.28917e-06
O95816	BAG2	BAG family molecular chaperone regulator 2		O15431	SLC31A1	YNSMPVPGPNGTILMETHK	6	3	696.008	2.64068e-06
O95817	BAG3	BAG family molecular chaperone regulator 3		O15431	SLC31A1	AVVVDITEHC[Carbamidomethyl (C)]H	6	2	640.309	0.00849771
O95819	MAP4K4	Mitogen-activated protein kinase kinase kinase kinase 4		O15439	ABCC4	SFSNLITNLR	6	2	582.822	3.22287e-05
O95822	MLYCD	Malonyl-CoA decarboxylase, mitochondrial		O15439	ABCC4	MVHVQDFTAFWDK	6	3	541.926	6.42096e-07
O95825	CRYZL1	Quinone oxidoreductase-like protein 1		O15439	ABCC4	TMNEVITGIR	6	2	567.303	9.23626e-05
O95831	AIFM1	Apoptosis-inducing factor 1, mitochondrial		O15460	P4HA2	SSWLEEDDDPVVAR	6	2	809.373	1.02379e-07
O95834	EML2	Echinoderm microtubule-associated protein-like 2		O15460	P4HA2	YYDVMSDEEIER	6	2	774.83	5.19249e-08
O95861	BPNT1	3'		O15460	P4HA2	TGVLTVASYR	6	2	533.798	6.78646e-08
O95864	FADS2	Fatty acid desaturase 2		O15484	CAPN5	YVIIPTTFEPGHTGEFLLR	6	3	730.725	1.45505e-05
O95865	DDAH2	N		O15484	CAPN5	LSQPITVQVWNHR	6	3	526.623	0.000666187
O95870	ABHD16A	Protein ABHD16A		O15484	CAPN5	ADPDNLQALHTLHLR	6	3	571.973	0.00932515
O95881	TXNDC12	Thioredoxin domain-containing protein 12		O15498	YKT6	LYSLSVLYK	6	2	543.316	4.06947e-06
O95922	TTLL1	Probable tubulin polyglutamylase TTLL1		O15498	YKT6	VAFTLLEK	6	2	460.776	4.22172e-07
O95980	RECK	Reversion-inducing cysteine-rich protein with Kazal motifs		O15498	YKT6	NDSLAGVVIADNEYPSR	6	2	910.445	9.14643e-07
O95989	NUDT3	Diphosphoinositol polyphosphate phosphohydrolase 1		O15511	ARPC5	ALAAGGVGSIVR	6	2	535.819	4.87343e-08
O95996	APC2	Adenomatous polyposis coli protein 2		O15511	ARPC5	QGNMTAALQAALK	6	2	658.853	5.40973e-08
O95999	BCL10	B-cell lymphoma/leukemia 10		O15511	ARPC5	GFESPSDNSSAMLLQWHEK	6	3	721.665	4.70569e-08
O96000	NDUFB10	NADH dehydrogenase [ubiquinone] 1 beta subcomplex subunit 10		O15523	DDX3Y	VGNLGLATSFFNEK	6	2	748.891	0.00451024
O96005	CLPTM1	Cleft lip and palate transmembrane protein 1		O15523	DDX3Y	VVWVEDLDKR	6	3	420.231	0.000694339
O96007	MOCS2	Molybdopterin synthase catalytic subunit		O15523	DDX3Y	NDPELDQQLANLDLNSEK	6	2	1028.5	0.00918331
O96008	TOMM40	Mitochondrial import receptor subunit TOM40 homolog		O15530	PDPK1	QLLLTEGPHLYYVDPVNK	6	3	700.377	0.000176022
O96011	PEX11B	Peroxisomal membrane protein 11B		O15533	TAPBP	FVPLPASAK	5	2	465.276	8.7875e-05
O96019	ACTL6A	Actin-like protein 6A		O15533	TAPBP	WASGLTPAQNC[Carbamidomethyl (C)]PR	6	2	729.351	3.14568e-05
O96033	MOCS2	Molybdopterin synthase sulfur carrier subunit		O15533	TAPBP	HHSDGSVSLSGHLQPPPVTTEQHGAR	6	5	547.072	0.00450666
P00167	CYB5A	Cytochrome b5		O43143	DHX15	TTQIPQWC[Carbamidomethyl (C)]VEYMR	6	2	856.4	3.77543e-07
P00325	ADH1B	Alcohol dehydrogenase 1B		O43143	DHX15	EVDDLGPEVGDIK	6	2	693.343	1.00444e-06
P00338	LDHA	L-lactate dehydrogenase A chain		O43143	DHX15	TLATDILMGVLK	6	2	637.873	6.34684e-07
P00352	ALDH1A1	Retinal dehydrogenase 1		O43148	RNMT	SVLIGEFLEK	6	2	567.824	3.70596e-06
P00367	GLUD1	Glutamate dehydrogenase 1, mitochondrial		O43148	RNMT	DITVLDLGC[Carbamidomethyl (C)]GK	6	2	595.808	6.06464e-07
P00387	CYB5R3	NADH-cytochrome b5 reductase 3		O43148	RNMT	LVC[Carbamidomethyl (C)]TDIADVSVK	6	2	660.347	0.00312104
P00390	GSR	Glutathione reductase, mitochondrial		O43159	RRP8	LFQEDPEAFLLYHR	6	3	593.302	0.000393341
P00395	MT-CO1	Cytochrome c oxidase subunit 1		O43159	RRP8	DLTNSHFFLFDFQK	5	3	586.954	0.000654913
P00403	MT-CO2	Cytochrome c oxidase subunit 2		O43159	RRP8	YLNEQLYSGPSSAAQR	6	2	892.434	0.00679172
P00441	SOD1	Superoxide dismutase [Cu-Zn]		O43166	SIPA1L1	LSDFLITGGGK	6	2	554.306	1.13488e-05
P00491	PNP	Purine nucleoside phosphorylase		O43166	SIPA1L1	GSGFSLDVIDGPISQR	6	2	824.42	0.00175722
P00492	HPRT1	Hypoxanthine-guanine phosphoribosyltransferase		O43166	SIPA1L1	VAPLWHSSSEVISMADR	6	3	628.981	0.00524493
P00505	GOT2	Aspartate aminotransferase, mitochondrial		O43169	CYB5B	ELWLVIHGR	6	2	561.825	6.00964e-08
P00533	EGFR	Epidermal growth factor receptor		O43169	CYB5B	FLNEHPGGEEVLLEQAGVDASESFEDVGHSSDAR	6	4	907.667	3.82344e-07
P00558	PGK1	Phosphoglycerate kinase 1		O43169	CYB5B	GQEVETSVTYYR	6	2	716.341	5.34374e-08
P00568	AK1	Adenylate kinase isoenzyme 1		O43172	PRPF4	ALGEPITLFGEGPAER	6	2	828.933	1.24855e-05
P00736	C1R	Complement C1r subcomponent		O43172	PRPF4	DVNLASC[Carbamidomethyl (C)]AADGSVK	6	2	703.833	2.51017e-07
P00746	CFD	Complement factor D		O43172	PRPF4	NILSVVGTDALKK	6	2	679.406	2.97904e-05
P00749	PLAU	Urokinase-type plasminogen activator		O43175	PHGDH	NAGNC[Carbamidomethyl (C)]LSPAVIVGLLK	6	2	813.456	4.42022e-08
P00750	PLAT	Tissue-type plasminogen activator		O43175	PHGDH	TLGILGLGR	5	2	450.287	6.52496e-08
P00966	ASS1	Argininosuccinate synthase		O43175	PHGDH	GTIQVITQGTSLK	6	2	673.388	5.18039e-08
P01023	A2M	Alpha-2-macroglobulin		O43181	NDUFS4	EDAVSFAEK	6	2	498.238	7.45434e-07
P01033	TIMP1	Metalloproteinase inhibitor 1		O43181	NDUFS4	LDITTLTGVPEEHIK	6	3	555.973	0.000103157
P01034	CST3	Cystatin-C		O43181	NDUFS4	NGWSYDIEER	6	2	634.781	0.000179545
P01037	CST1	Cystatin-SN		O43182	ARHGAP6	SVPIQSLSELER	6	2	679.37	0.00833224
P01111	NRAS	GTPase NRas		O43182	ARHGAP6	LGDAGWLDWQR	6	2	658.823	0.00349047
P01116	KRAS	GTPase KRas		O43182	ARHGAP6	MTSLNLATIFGPNLLHK	6	3	624.013	1.36452e-06
P01137	TGFB1	Transforming growth factor beta-1		O43237	DYNC1LI2	NILVFGEDGSGK	6	2	618.317	0.000103459
P01891	HLA-A	HLA class I histocompatibility antigen, A-68 alpha chain		O43237	DYNC1LI2	TVLSNVQEELDR	6	2	701.862	2.98276e-06
P02452	COL1A1	Collagen alpha-1		O43237	DYNC1LI2	IAILHENFTTVKPEDAYEDFIVKPPVR	6	5	629.138	1.37662e-06
P02458	COL2A1	Collagen alpha-1		O43242	PSMD3	HDADGQATLLNLLLR	6	3	550.637	4.53015e-08
P02461	COL3A1	Collagen alpha-1		O43242	PSMD3	AVQGFFTSNNATR	6	2	706.849	7.38701e-08
P02462	COL4A1	Collagen alpha-1		O43242	PSMD3	LQLDSPEDAEFIVAK	6	2	837.933	3.11419e-07
[truncated: 10,687 more rows]

## Sheet: Supplemental Table 5
Supplemental Table 5: Quantifiable Proteins Identified in individual non-enriched samples (3 biological replicates)
[truncated: 4,080 more rows]

[truncated: 4 more sheets: Supplemental Table 6, Supplemental Table 7, Supplemental Table 8, Supplemental Table 9]
